# Supplementary material for: Exploring the genetic diversity of Mediterranean fig trees highlights genes associated with fruit traits
Source: Front Plant Sci. 2026 Feb 10;17:1750632. doi: 10.3389/fpls.2026.1750632 (PMC12929547; doi:10.3389/fpls.2026.1750632)
Supplement: Supplementary file 2 [file Table1.xlsx]

## Sheet: ST1
Supplementary Table 1. Information of 286 fig genotypes
Data used for this study						The origin
Sample ID	Genotype name	Sex	Germaplasm bank	NBCI sample ID	Phenotypic traits - GWAS	Country	Region	Province	City	Longitude	Latitude	Altitude (m)
K001	1001-Goklop	Female	CU (Turkey)	SAMN49889216	YES	Turkey	Aegean	Aydın	Aydın	27°50′36″E	37°51′00″N	65
K002	1002-Bardacik	Female	CU (Turkey)	SAMN49889217	YES	Turkey	Aegean	Aydın	Aydın	27°50′36″E	37°51′00″N	65
K003	1004-Kusadasi Bardakci	Female	CU (Turkey)	SAMN49889218	YES	Turkey	Aegean	Aydın	Aydın	27°50′36″E	37°51′00″N	65
K004	1009-Mor-1	Female	CU (Turkey)	SAMN49889219	YES	Turkey	Aegean	Aydın	Aydın	27°50′36″E	37°51′00″N	65
K005	1010-Karayaprak	Female	CU (Turkey)	SAMN49889220	YES	Turkey	Aegean	Aydın	Aydın	27°50′36″E	37°51′00″N	65
K006	1015-Akca 2	Female	CU (Turkey)	SAMN49889221	YES	Turkey	Aegean	Aydın	Aydın	27°50′36″E	37°51′00″N	65
K008	1017-Bardak	Female	CU (Turkey)	SAMN49889222	YES	Turkey	Aegean	Aydın	Aydın	27°50′36″E	37°51′00″N	65
K009	1022-Mor4	Female	CU (Turkey)	SAMN49889223	YES	Turkey	Aegean	Aydın	Aydın	27°50′36″E	37°51′00″N	65
K010	1027-Asil Bardak	Female	CU (Turkey)	SAMN49889224	YES	Turkey	Aegean	Aydın	Aydın	27°50′36″E	37°51′00″N	65
K011	1029-Sarilop	Female	CU (Turkey)	SAMN49889225	YES	Turkey	Aegean	Aydın	Aydın	27°50′36″E	37°51′00″N	65
K012	1045-Morguz	Female	CU (Turkey)	SAMN49889226	YES	Turkey	Aegean	İzmir	İzmir	27.14°00′00″E	38°42′00″N	30
K013	1071-Karabakunya	Female	CU (Turkey)	SAMN49889227	YES	Turkey	Aegean	İzmir	İzmir	27.14°00′00″E	38°42′00″N	30
K014	1080-Izmir bardakci	Female	CU (Turkey)	SAMN49889228	YES	Turkey	Aegean	İzmir	İzmir	27.14°00′00″E	38°42′00″N	30
K015	237-Bursa Siyahi	Female	CU (Turkey)	SAMN49889229	YES	Turkey	Marmara	Bursa	Bursa	29°04′49.94″E	40°11′28.79″N	100
K016	253-Sultan Selim	Female	CU (Turkey)	SAMN49889230	YES	Turkey	Marmara	İstanbul	İstanbul	28°58′00″E	41°01′00″N	40
K017	227-Yediveren	Female	CU (Turkey)	SAMN49889231	YES	Turkey	Marmara	İstanbul	İstanbul	28°58′00″E	41°01′00″N	40
K018	322-Beyaz Seyhan	Female	CU (Turkey)	SAMN49889232	YES	Turkey	Mediterranean	Adana	Adana	35°19′33.06″E	36°59′29.71″N	23
K019	519-Seker inciri	Female	CU (Turkey)	SAMN49889233	YES	Turkey	Black Sea	Samsun	Samsun	36°20′01″E	41°17′25″N	20
K020	1006-Morguz-1	Female	CU (Turkey)	SAMN49889234	YES	Turkey	Aegean	Aydın	Aydın	27°50′36″E	37°51′00″N	65
K021	1035-Sari Cicek	Female	CU (Turkey)	SAMN49889235	YES	Turkey	Aegean	İzmir	İzmir	27.14°00′00″E	38°42′00″N	30
K022	1088-Siyah Kis	Female	CU (Turkey)	SAMN49889236	YES	Turkey	Aegean	Manisa	Manisa	27°25′45″E	38°36′43″N	71
K023	1090-Esmer Bal	Female	CU (Turkey)	SAMN49889237	YES	Turkey	Aegean	Manisa	Manisa	27°25′45″E	38°36′43″N	71
K024	1105-Siyah Lop	Female	CU (Turkey)	SAMN49889238	YES	Turkey	Aegean	Aydın	Aydın	27°50′36″E	37°51′00″N	65
K025	1108-Datca-1	Female	CU (Turkey)	SAMN49889239	YES	Turkey	Aegean	Manisa	Manisa	27°25′45″E	38°36′43″N	71
K026	1005-Seker	Female	CU (Turkey)	SAMN49889240	YES	Turkey	Aegean	Aydın	Aydın	27°50′36″E	37°51′00″N	65
K027	1111-Mor Bardakci	Female	CU (Turkey)	SAMN49889241	YES	Turkey	Aegean	Aydın	Aydın	27°50′36″E	37°51′00″N	65
K028	224-Beyaz incir	Female	CU (Turkey)	SAMN49889242	YES	Turkey	Marmara	Çanakkale	Çanakkale	26°24′20″E	40°08′52″N	6
K029	1115-Gokce	Female	CU (Turkey)	SAMN49889243	YES	Turkey	Aegean	Manisa	Manisa	27°25′45″E	38°36′43″N	71
K030	1116-Ada	Female	CU (Turkey)	SAMN49889244	YES	Turkey	Aegean	Manisa	Manisa	27°25′45″E	38°36′43″N	71
K031	1117-Datca-5	Female	CU (Turkey)	SAMN49889245	YES	Turkey	Aegean	Manisa	Manisa	27°25′45″E	38°36′43″N	71
K032	712-Siyah	Female	CU (Turkey)	SAMN49889246	YES	Turkey	Central Anatolia	Eskişehir	Eskişehir	30°42′00″E	39°46′00″N	792
K033	256-Yediveren	Female	CU (Turkey)	SAMN49889247	YES	Turkey	Marmara	Balıkesir	Balıkesir	27°52′55″E	39°38′55″N	70
K034	255-Siyah	Female	CU (Turkey)	SAMN49889248	YES	Turkey	Marmara	Balıkesir	Balıkesir	27°52′55″E	39°38′55″N	70
K035	243-Susak	Female	CU (Turkey)	SAMN49889249	YES	Turkey	Marmara	Bursa	Bursa	29°04′49.94″E	40°11′28.79″N	100
K036	245-Sariyemis	Female	CU (Turkey)	SAMN49889250	YES	Turkey	Marmara	Bursa	Bursa	29°04′49.94″E	40°11′28.79″N	100
K037	246-Gelin Yanagi	Female	CU (Turkey)	SAMN49889251	YES	Turkey	Marmara	Bursa	Bursa	29°04′49.94″E	40°11′28.79″N	100
K038	251-Derekoy	Female	CU (Turkey)	SAMN49889252	YES	Turkey	Marmara	İstanbul	İstanbul	28°58′00″E	41°01′00″N	40
K040	254-Midilli	Female	CU (Turkey)	SAMN49889253	YES	Turkey	Marmara	Balıkesir	Balıkesir	27°52′55″E	39°38′55″N	70
K041	517-Mor incir	Female	CU (Turkey)	SAMN49889254	YES	Turkey	Black Sea	Samsun	Samsun	36°20′01″E	41°17′25″N	20
K042	306-Bodrum	Female	CU (Turkey)	SAMN49889255	YES	Turkey	Mediterranean	Mersin	Mersin	34°38′00″E	36°48′00″N	10
K043	310-Armut Sapi	Female	CU (Turkey)	SAMN49889256	YES	Turkey	Mediterranean	Adana	Adana	35°19′33.06″E	36°59′29.71″N	23
K044	311-Mor Armudi	Female	CU (Turkey)	SAMN49889257	YES	Turkey	Mediterranean	Adana	Adana	35°19′33.06″E	36°59′29.71″N	23
K045	312-Kizilmor	Female	CU (Turkey)	SAMN49889258	YES	Turkey	Mediterranean	Adana	Adana	35°19′33.06″E	36°59′29.71″N	23
K046	313-Kirmizi	Female	CU (Turkey)	SAMN49889259	YES	Turkey	Mediterranean	Adana	Adana	35°19′33.06″E	36°59′29.71″N	23
K047	315-Kis	Female	CU (Turkey)	SAMN49889260	YES	Turkey	Mediterranean	Adana	Adana	35°19′33.06″E	36°59′29.71″N	23
K048	Yayladag-Gain	Female	CU (Turkey)	SAMN49889261	YES	Turkey	Mediterranean	Adana	Adana	35°19′33.06″E	36°59′29.71″N	23
K049	317-Asi	Female	CU (Turkey)	SAMN49889262	YES	Turkey	Mediterranean	Adana	Adana	35°19′33.06″E	36°59′29.71″N	23
K050	319-Osmaniyeli	Female	CU (Turkey)	SAMN49889263	YES	Turkey	Mediterranean	Osmaniye	Osmaniye	36°15′00″E	37°04′30″N	125
K051	327-Lebi	Female	CU (Turkey)	SAMN49889264	YES	Turkey	Mediterranean	Adana	Adana	35°19′33.06″E	36°59′29.71″N	23
K052	333-Tarak	Female	CU (Turkey)	SAMN49889265	YES	Turkey	Mediterranean	Hatay	Antakya	36°09′38″E	36°12′09″N	67
K053	334-Fetike	Female	CU (Turkey)	SAMN49889266	YES	Turkey	Mediterranean	Hatay	Antakya	36°09′38″E	36°12′09″N	67
K054	335-Lop	Female	CU (Turkey)	SAMN49889267	YES	Turkey	Mediterranean	Hatay	Antakya	36°09′38″E	36°12′09″N	67
K055	337-Gok	Female	CU (Turkey)	SAMN49889268	YES	Turkey	Mediterranean	Hatay	Antakya	36°09′38″E	36°12′09″N	67
K056	338-Frenk	Female	CU (Turkey)	SAMN49889269	YES	Turkey	Mediterranean	Hatay	Antakya	36°09′38″E	36°12′09″N	67
K057	540-Kilis-1	Female	CU (Turkey)	SAMN49889270	YES	Turkey	Black Sea	Artvin	Artvin	41°49′12″E	41°10′55.2″N	345
K058	340-Beyaz yemis	Female	CU (Turkey)	SAMN49889271	YES	Turkey	Mediterranean	Antalya	Antalya	30°41′44.02″E	36°54′29.23″N	30
K059	341-Yediveren	Female	CU (Turkey)	SAMN49889272	YES	Turkey	Mediterranean	Antalya	Antalya	30°41′44.02″E	36°54′29.23″N	30
K060	342-Kizil Yemis	Female	CU (Turkey)	SAMN49889273	YES	Turkey	Mediterranean	Antalya	Antalya	30°41′44.02″E	36°54′29.23″N	30
K062	344-Guzluk Mor	Female	CU (Turkey)	SAMN49889274	YES	Turkey	Mediterranean	Mersin	Mersin	34°38′00″E	36°48′00″N	10
K063	345-Haziran	Female	CU (Turkey)	SAMN49889275	YES	Turkey	Mediterranean	Mersin	Mersin	34°38′00″E	36°48′00″N	10
K064	404-Kis Hayri	Female	CU (Turkey)	SAMN49889276	YES	Turkey	Southeast Anatolia	Şanlıurfa	Şanlıurfa	38°47′30″E	37°09′30″N	549
K065	402-Halebi	Female	CU (Turkey)	SAMN49889277	YES	Turkey	Southeast Anatolia	Gaziantep	Gaziantep	37°23′19″E	37°04′01″N	850
K066	408-Azezi	Female	CU (Turkey)	SAMN49889278	YES	Turkey	Southeast Anatolia			40°00′00″E	37°00′00″N
K067	534-Sari incir	Female	CU (Turkey)	SAMN49889279	YES	Turkey	Black Sea	Giresun	Giresun	38°25′00″E	40°54′00″N	10
K068	512-Istanbul	Female	CU (Turkey)	SAMN49889280	YES	Turkey	Black Sea	Sinop	Sinop	35°09′04″E	42°01′36″N	50
K070	505-Kara Sultani	Female	CU (Turkey)	SAMN49889281	YES	Turkey	Black Sea	Bartın	Bartın	32°20′15″E	41°38′04″N	27
K071	508-Baldircin	Female	CU (Turkey)	SAMN49889282	YES	Turkey	Black Sea	Kastamonu	Kastamonu	41°22′20″N	41°22′20″N	904
K072	514-Deniz Inciri	Female	CU (Turkey)	SAMN49889283	YES	Turkey	Black Sea	Sinop	Sinop	35°09′04″E	42°01′36″N	50
K073	515-Tabak	Female	CU (Turkey)	SAMN49889284	YES	Turkey	Black Sea	Sinop	Sinop	35°09′04″E	42°01′36″N	50
K074	522-Turnaboyu	Female	CU (Turkey)	SAMN49889285	YES	Turkey	Black Sea	Samsun	Samsun	36°20′01″E	41°17′25″N	20
K075	523-Dilaver	Female	CU (Turkey)	SAMN49889286	YES	Turkey	Black Sea	Ordu	Ordu	37°53′00″E	40°59′00″N	5
K076	524-Ham Incir	Female	CU (Turkey)	SAMN49889287	YES	Turkey	Black Sea	Ordu	Ordu	37°53′00″E	40°59′00″N	5
K077	503-Ak Incir	Female	CU (Turkey)	SAMN49889288	YES	Turkey	Black Sea	Zonguldak	Zonguldak	31°47′00″E	41°27′00″N	60
K078	528-Kara Incir-2	Female	CU (Turkey)	SAMN49889289	YES	Turkey	Black Sea	Ordu	Ordu	37°53′00″E	40°59′00″N	5
K079	530-Ipek	Female	CU (Turkey)	SAMN49889290	YES	Turkey	Black Sea	Giresun	Giresun	38°25′00″E	40°54′00″N	10
K080	531-Degirmen	Female	CU (Turkey)	SAMN49889291	YES	Turkey	Black Sea	Giresun	Giresun	38°25′00″E	40°54′00″N	10
K082	501-Sari Incir 2	Female	CU (Turkey)	SAMN49889292	YES	Turkey	Black Sea	Zonguldak	Zonguldak	31°47′00″E	41°27′00″N	60
K083	536-Beyaz incir 2	Female	CU (Turkey)	SAMN49889293	YES	Turkey	Black Sea	Artvin	Artvin	41°49′12″E	41°10′55.2″N	345
K084	537-Kara Incir-3	Female	CU (Turkey)	SAMN49889294	YES	Turkey	Black Sea	Trabzon	Trabzon	39°43′21″E	41°0′18″N	0
K085	538-Kabak	Female	CU (Turkey)	SAMN49889295	YES	Turkey	Black Sea	Trabzon	Trabzon	39°43′21″E	41°0′18″N	0
K086	339-Kilis	Female	CU (Turkey)	SAMN49889296	YES	Turkey	Mediterranean	Hatay	Antakya	36°09′38″E	36°12′09″N	67
K087	541-Sari Kilis	Female	CU (Turkey)	SAMN49889297	YES	Turkey	Black Sea	Artvin	Artvin	41°49′12″E	41°10′55.2″N	345
K088	708-Darpak	Female	CU (Turkey)	SAMN49889298	YES	Turkey	Central Anatolia	Eskişehir	Eskişehir	30°42′00″E	39°46′00″N	792
K089	709-Kizil Mor	Female	CU (Turkey)	SAMN49889299	YES	Turkey	Central Anatolia	Eskişehir	Eskişehir	30°42′00″E	39°46′00″N	792
K090	710-Eksi	Female	CU (Turkey)	SAMN49889300	YES	Turkey	Central Anatolia	Eskişehir	Eskişehir	30°42′00″E	39°46′00″N	792
K091	1113-Beyaz incir 3	Female	CU (Turkey)	SAMN49889301	YES	Turkey	Aegean	Manisa	Manisa	27°25′45″E	38°36′43″N	71
K092	216-Siyah	Female	CU (Turkey)	SAMN49889302	YES	Turkey	Marmara	Çanakkale	Çanakkale	26°24′20″E	40°08′52″N	6
K093	1109-Seker inciri 2	Female	CU (Turkey)	SAMN49889303	YES	Turkey	Aegean	Manisa	Manisa	27°25′45″E	38°36′43″N	71
K094	Melli	Female	CU (Turkey)	SAMN49889304	YES	Turkey	Mediterranean	Burdur	Melli	30°17′27″E	37°43′13″N	1066
K095	Abbas	Female	CU (Turkey)	SAMN49889305	YES	Turkey	Southeast Anatolia	Kahramanmaraş	Kahramanmaraş	36°56′00″E	37°35′00″N	568
K096	Mut	Female	CU (Turkey)	SAMN49889306	YES	Turkey	Mediterranean	Mersin	Mut	33°26′15″E	36°38′45″N	300
K097	1008-Yesilguz	Female	CU (Turkey)	SAMN49889307	YES	Turkey	Aegean	Aydın	Aydın	27°50′36″E	37°51′00″N	65
K099	1012-Siyah Orak	Female	CU (Turkey)	SAMN49889308	YES	Turkey	Aegean	Aydın	Aydın	27°50′36″E	37°51′00″N	65
K100	1101-Divrek Kara	Female	CU (Turkey)	SAMN49889309	YES	Turkey	Aegean	Aydın	Aydın	27°50′36″E	37°51′00″N	65
K101	1013-Beyaz Orak	Female	CU (Turkey)	SAMN49889310	YES	Turkey	Aegean	Aydın	Aydın	27°50′36″E	37°51′00″N	65
K102	Kod-3 Banana	Female	CU (Turkey)	SAMN49889311	YES	Turkey
K103	Kod-4 Siyah Cicek	Female	CU (Turkey)	SAMN49889312	YES	Turkey
K104	Tekirdag Karasi	Female	CU (Turkey)	SAMN49889313	YES	Turkey	Marmara	Tekirdağ	Tekirdağ	27°31′00″E	40°59′00″N	37
K105	410-Zapi	Female	CU (Turkey)	SAMN49889314	YES	Turkey	Southeast Anatolia			35°00′00″E	39°00′00″N
K106	411-Kilhi	Female	CU (Turkey)	SAMN49889315	YES	Turkey	Southeast Anatolia			35°00′00″E	39°00′00″N
K107	Kod-2 Nazareth	Female	CU (Turkey)	SAMN49889316	YES	Turkey	Northern	Jezreel	Nazareth	35°18′12″E	32°42′07″	347
K108	Kod-1 N.D.Cromb	Female	CU (Turkey)	SAMN49889317	YES	Turkey
K109	1098-Sari Zeybek	Female	CU (Turkey)	SAMN49889318	YES	Turkey	Aegean	Aydın	Aydın	27°50′36″E	37°51′00″N	65
K110	Bozdogan kaba	Male (Caprifig)	CU (Turkey)	SAMN49889319	NO	Turkey	Aegean	Aydın	Bozdoğan	28°18′37″E	37°40′22″N	464
K111	Mistik	Male (Caprifig)	CU (Turkey)	SAMN49889320	NO	Turkey
K112	Mor Demirtas	Male (Caprifig)	CU (Turkey)	SAMN49889321	NO	Turkey
K113	Kizilay 1	Male (Caprifig)	CU (Turkey)	SAMN49889322	NO	Turkey
K114	Hamza	Male (Caprifig)	CU (Turkey)	SAMN49889323	NO	Turkey	Aegean	Aydın	Umurlu	27°58′00″E	37°51′00″N	80
K115	Barbaros	Male (Caprifig)	CU (Turkey)	SAMN49889324	NO	Turkey
K116	Siyah	Male (Caprifig)	CU (Turkey)	SAMN49889325	NO	Turkey
K117	Ak ilek	Male (Caprifig)	CU (Turkey)	SAMN49889326	NO	Turkey	Aegean	Aydın	Umurlu	27°58′00″E	37°51′00″N	80
K118	Taslik	Male (Caprifig)	CU (Turkey)	SAMN49889327	NO	Turkey	Aegean	Aydın	Umurlu	27°58′00″E	37°51′00″N	80
K119	Kibrisli	Male (Caprifig)	CU (Turkey)	SAMN49889328	NO	Turkey
K120	Seytan 1	Male (Caprifig)	CU (Turkey)	SAMN49889329	NO	Turkey
K121	343-Gok	Female	CU (Turkey)	SAMN49889330	YES	Turkey	Mediterranean	Mersin	Mersin	34°38′00″E	36°48′00″N	10
S001	San Antonio	Female	CICYTEX (Spain)	SAMN49889331	YES	Spain	Extremadura	Badajoz	Barcarrota	6°49′59.88″W	38°30′00″N	467
S002	De Rey	Female	CICYTEX (Spain)	SAMN49889332	YES	Spain	Extremadura	Caceres	Almoharin	6°01′59.88″W	39°10′00.12″N	487
S004	Brown Turkey	Female	CICYTEX (Spain)	SAMN49889333	YES	Spain	Andalucía	Sevilla	Camas	6°01′59.88″W	37°24′00″N	13
S005	Albacor	Female	CICYTEX (Spain)	SAMN49889334	YES	Spain	Baleares	Baleares	Palma de Mallorca	2°39′00″E	39°34′00″N	13
S006	Lampaga	Female	CICYTEX (Spain)	SAMN49889335	YES	Spain	Andalucia	Huelva	Cartaya	7°09′00″W	37°16′59.88″N	26
S009	Roja Almohadin	Female	CICYTEX (Spain)	SAMN49889336	YES	Spain	Castilla-La Mancha	Ciudad Real		3°55′00″W	38°59′00″N	628-657
S010	Nazaret	Female	CICYTEX (Spain)	SAMN49889337	YES	Israel	Northern	Jezreel	Nazareth	35°18′12″E	32°42′07″	347
S011	Panachee	Female	CICYTEX (Spain)	SAMN49889338	YES	Spain	Cataluña	Tarragona	Reus	1°06′31.36″E	41°09′17.53″N	117
S014	Conadria	Female	CICYTEX (Spain)	SAMN49889339	YES	Spain	Andalucía	Sevilla	Camas	6°01′59.88″W	37°24′00″N	13
S017	Cuello Dama Blanco	Female	CICYTEX (Spain)	SAMN49889340	YES	Spain	Extremadura	Caceres	Villanueva de la Vera	5°27′50.04″W	40°07′50.16″N	498
S018	Calabacita	Female	CICYTEX (Spain)	SAMN49889341	YES	Spain	Extremadura	Caceres	Almoharin	6°01′59.88″W	39°10′00.12″N	487
S021	Argelina	Female	CICYTEX (Spain)	SAMN49889342	YES	Spain	Baleares	Baleares	Palma de Mallorca	2°39′00″E	39°34′00″N	13
S027	Cucurella Mallorquina	Female	CICYTEX (Spain)	SAMN49889343	NO	Spain	Baleares			3°00′00″E	39°30′00″N	13
S029	Paratjal	Female	CICYTEX (Spain)	SAMN49889344	NO	Spain	Baleares	Baleares	Palma de Mallorca	2°39′00″E	39°34′00″N	13
S031	Brocalet	Female	CICYTEX (Spain)	SAMN49889345	YES	Spain	Baleares	Baleares	Palma de Mallorca	2°39′00″E	39°34′00″N	13
S036	Napolitana Negra	Female	CICYTEX (Spain)	SAMN49889346	YES	Spain	Valencia	Valencia	Alaquas	0°27′46.08″W	39°27′29.88″N	42
S039	Zuguele	Female	CICYTEX (Spain)	SAMN49889347	YES	Spain	Extremadura	Caceres	Almoharin	6°01′59.88″W	39°10′00.12″N	487
S041	Dalmatie	Female	CICYTEX (Spain)	SAMN49889348	YES	Spain	Cataluña	Tarragona	Reus	1°06′31.36″E	41°09′17.53″N	117
S044	Smyrna	Female	CICYTEX (Spain)	SAMN49889349	YES	Turkey	Aegean	Aydın	Aydın	27°50′36″E	37°51′00″N	65
S047	Desconocida 1	Female	CICYTEX (Spain)	SAMN49889350	YES	Spain	Cataluña	Tarragona	Reus	1°06′31.36″E	41°09′17.53″N	117
S048	Coll de Dama Negre	Female	CICYTEX (Spain)	SAMN49889351	YES	Spain	Cataluña	Tarragona	Reus	1°06′31.36″E	41°09′17.53″N	117
S050	Picholetera	Female	CICYTEX (Spain)	SAMN49889352	YES	Spain	Extremadura	Caceres	Cabezuela del Valle	5°48′00″W	40°10′59.88″N	515
S051	Cuello Dama Negro nº9	Female	CICYTEX (Spain)	SAMN49889353	NO	Spain	Valencia	Catellón	Segorbe	0°28′59.88″W	39°51′00″N	358
S052	Banane	Female	CICYTEX (Spain)	SAMN49889354	YES	Spain	Cataluña	Tarragona	Reus	1°06′31.36″E	41°09′17.53″N	117
S055	Verdal Mina	Female	CICYTEX (Spain)	SAMN49889355	NO	Spain	Baleares	Baleares	Palma de Mallorca	2°39′00″E	39°34′00″N	13
S061	Blanca R	Female	CICYTEX (Spain)	SAMN49889356	YES	Spain	Cataluña	Tarragona	Reus	1°06′31.36″E	41°09′17.53″N	117
S062	Negra Cabezuela	Female	CICYTEX (Spain)	SAMN49889357	YES	Spain	Extremadura	Caceres	Cabezuela del Valle	5°48′00″W	40°10′59.88″N	515
S063	Cucurella Negra Catalana	Female	CICYTEX (Spain)	SAMN49889358	NO	Spain	Cataluña	Tarragona	Reus	1°06′31.36″E	41°09′17.53″N	117
S074	Pezonuda	Female	CICYTEX (Spain)	SAMN49889359	YES	Spain	Andalucia	Huelva	Cartaya	7°09′00″W	37°16′59.88″N	26
S076	King A	Female	CICYTEX (Spain)	SAMN49889360	YES	Spain	Castilla La Mancha	Ciudad Real		3°57′45.179″W	39°0′14.508″N	628-657
S080	Parisienne	Female	CICYTEX (Spain)	SAMN49889361	YES	Spain	Cataluña	Tarragona	Reus	1°06′31.36″E	41°09′17.53″N	117
S085	Boja	Female	CICYTEX (Spain)	SAMN49889362	NO	Spain	Cataluña	Tarragona	Reus	1°06′31.36″E	41°09′17.53″N	117
S090	Boyuna	Female	CICYTEX (Spain)	SAMN49889363	NO	Spain	Extremadura	Caceres	Almoharin	6°01′59.88″W	39°10′00.12″N	487
S091	Clon 300	Female	CICYTEX (Spain)	SAMN49889364	YES	Spain	Baleares	Baleares	Palma de Mallorca	2°39′00″E	39°34′00″N	13
S093	SL-81	Female	CICYTEX (Spain)	SAMN49889365	YES	Spain	Baleares	Baleares	Palma de Mallorca	2°39′00″E	39°34′00″N	13
S094	Moscatel Negra	Female	CICYTEX (Spain)	SAMN49889366	YES	Spain	Castilla La Mancha	Ciudad Real		3°57′45.179″W	39°0′14.508″N	628-657
S099	Burjassot Negre	Female	CICYTEX (Spain)	SAMN49889367	YES	Spain	Cataluña	Tarragona	Reus	1°06′31.36″E	41°09′17.53″N	117
S103	Honigal	Female	CICYTEX (Spain)	SAMN49889368	YES	Spain	Extremadura	Caceres	Villanueva de la Vera	5°27′50.04″W	40°07′50.16″N	498
S107	Burjassot V	Female	CICYTEX (Spain)	SAMN49889369	YES	Spain	Valencia	Valencia	Valencia	0°22′00″W	39°29′00″N	16
S111	Tocal	Male (Caprifig)	CICYTEX (Spain)	SAMN49889370	NO	Spain	Andalucia	Huelva	Cartaya	7°09′00″W	37°16′59.88″N	26
S114	Granito	Female	CICYTEX (Spain)	SAMN49889371	YES	Spain	Extremadura	Caceres	Villanueva de la Vera	5°27′50.04″W	40°07′50.16″N	498
S115	Cordobis	Female	CICYTEX (Spain)	SAMN49889372	YES	Spain	Extremadura	Caceres	Villanueva de la Vera	5°27′50.04″W	40°07′50.16″N	498
S116	La Casta	Female	CICYTEX (Spain)	SAMN49889373	YES	Spain	Extremadura	Badajoz	Barcarrota	6°49′59.88″W	38°30′00″N	467
S125	De son Quartera	Female	CICYTEX (Spain)	SAMN49889374	YES	Spain	Baleares	Baleares	Palma de Mallorca	2°39′00″E	39°34′00″N	13
S127	Pollencina	Female	CICYTEX (Spain)	SAMN49889375	NO	Spain	Baleares	Baleares	Palma de Mallorca	2°39′00″E	39°34′00″N	13
S135b	Mal Nombre	Female	CICYTEX (Spain)	SAMN49889376	YES	Spain	Extremadura	Badajoz	Sierra Tentudía	6°19′59.88″W	38°54′00″N	217
S138	Etiopia	Ficus palmata	CICYTEX (Spain)	SAMN49889377	NO	Ethiopia				40°29′22.822″E	9°08′42″N
S141	Bonjesusa	Female	CICYTEX (Spain)	SAMN49889378	YES	Spain	Baleares	Baleares	Palma de Mallorca	2°39′00″E	39°34′00″N	13
S148	Panete	Female	CICYTEX (Spain)	SAMN49889379	YES	Spain	Andalucía	Málaga		4°2′35.64″W	36°45′24.053″N	8
S163	Tofoles	Female	CICYTEX (Spain)	SAMN49889380	YES	Spain	Baleares	Baleares	Palma de Mallorca	2°39′00″E	39°34′00″N	13
S174	San Jose II	Female	CICYTEX (Spain)	SAMN49889381	YES	Spain	Extremadura	Badajoz	Villfranca de los Barros	6°19′59.88″W	38°34′00.12″N	410
S182	Santa Isabel	Female	CICYTEX (Spain)	SAMN49889382	YES	Spain
S190	Botanda	Female	CICYTEX (Spain)	SAMN49889383	YES	Spain	Baleares	Baleares	Palma de Mallorca	2°39′00″E	39°34′00″N	13
S201	Canaria	Female	CICYTEX (Spain)	SAMN49889384	YES	Spain	Canarias			15°25′48″W	28°07′12″N
S212	De tres frutos	Female	CICYTEX (Spain)	SAMN49889385	YES	Spain	Canarias			15°25′48″W	28°07′12″N
S217	Zuliverdeja	Female	CICYTEX (Spain)	SAMN49889386	YES	Spain	Extremadura	Cáceres	Sierra de Gata	6.7°00′00″W	40°2′00″N
S218	Zulliblanca	Female	CICYTEX (Spain)	SAMN49889387	NO	Spain	Extremadura	Caceres	Sierra de Gata	6.7°00′00″W	40°2′00″N
S220	Higuera de Cristal	Female	CICYTEX (Spain)	SAMN49889388	YES	Spain	Extremadura	Cáceres	Sierra de Gata	6.7°00′00″W	40°2′00″N
S229	Higo de miel	Female	CICYTEX (Spain)	SAMN49889389	YES	Spain	Castilla y Leon	Arribes del Duero		6°23′00″W	41°19′25″N
S232	Margarita	Female	CICYTEX (Spain)	SAMN49889390	YES	Spain	Baleares	Baleares	Palma de Mallorca	2°39′00″E	39°34′00″N	13
S241	Alacantina negra	Female	CICYTEX (Spain)	SAMN49889391	YES	Spain	Baleares	Baleares	Palma de Mallorca	2°39′00″E	39°34′00″N	13
T001	Chetoui Akhal	Female	IRA Mednine (Tunisia)	SAMN49889392	YES	Tunisia	Sahel	Mahdia Governorate	Ghedhabna	11°02′57″E	35°18′07″N	6
T002	Kahli1	Female	IRA Mednine (Tunisia)	SAMN49889393	YES	Tunisia	Sahel	Mahdia Governorate	Ghedhabna	11°02′57″E	35°18′07″N	6
T003	Jebali1	Female	IRA Mednine (Tunisia)	SAMN49889394	YES	Tunisia	Central-eastern	Sfax Governorate	Kerkennah Island	11°04′07″E	34°39′29″N	6
T004	Dchich Assal Asfar	Female	IRA Mednine (Tunisia)	SAMN49889395	YES	Tunisia	Central-eastern	Sfax Governorate	Kerkennah Island	11°04′07″E	34°39′29″N	6
T005	Marchini	Female	IRA Mednine (Tunisia)	SAMN49889396	YES	Tunisia	Central-eastern	Sfax Governorate	Kerkennah Island	11°04′07″E	34°39′29″N	6
T006	Temri	Female	IRA Mednine (Tunisia)	SAMN49889397	YES	Tunisia	Central-eastern	Sfax Governorate	Kerkennah Island	11°04′07″E	34°39′29″N	6
T007	Assafri	Male (Caprifig)	IRA Mednine (Tunisia)	SAMN49889398	NO	Tunisia	Sahel	Monastir Governorate	Bekalta	11°00′00″E	35°37′12″N	2
T008	Mahdoui	Female	IRA Mednine (Tunisia)	SAMN49889399	YES	Tunisia	Central-eastern	Sfax Governorate	Kerkennah Island	11°04′07″E	34°39′29″N	6
T009	Dchich Assal Ahmar	Female	IRA Mednine (Tunisia)	SAMN49889400	YES	Tunisia	Central-eastern	Sfax Governorate	Kerkennah Island	11°04′07″E	34°39′29″N	6
T010	Mlouki2	Female	IRA Mednine (Tunisia)	SAMN49889401	YES	Tunisia	Central-eastern	Sfax Governorate	Kerkennah Island	11°04′07″E	34°39′29″N	6
T011	Kahli2	Female	IRA Mednine (Tunisia)	SAMN49889402	YES	Tunisia	Central-eastern	Sfax Governorate	Kerkennah Island	11°04′07″E	34°39′29″N	6
T012	Bithri1	Male (Caprifig)	IRA Mednine (Tunisia)	SAMN49889403	NO	Tunisia	Central-eastern	Sfax Governorate	Kerkennah Island	11°04′07″E	34°39′29″N	6
T013	Bither3	Female	IRA Mednine (Tunisia)	SAMN49889404	YES	Tunisia	Central-eastern	Sfax Governorate	Kerkennah Island	11°04′07″E	34°39′29″N	6
T014	Mlouki1	Female	IRA Mednine (Tunisia)	SAMN49889405	YES	Tunisia	Central-eastern	Sfax Governorate	Kerkennah Island	11°04′07″E	34°39′29″N	6
T015	Baghali3	Female	IRA Mednine (Tunisia)	SAMN49889406	YES	Tunisia	Central-eastern	Sfax Governorate	Kerkennah Island	11°04′07″E	34°39′29″N	6
T016	Bither2	Female	IRA Mednine (Tunisia)	SAMN49889407	YES	Tunisia	Central-eastern	Sfax Governorate	Kerkennah Island	11°04′07″E	34°39′29″N	6
T017	Safouri	Female	IRA Mednine (Tunisia)	SAMN49889408	YES	Tunisia	South East	Médenine Governorate	Zammour	10°29′24″E	33°20′42″N	400
T018	Magouli1	Female	IRA Mednine (Tunisia)	SAMN49889409	YES	Tunisia	South East	Tataouine Governorate	Bir Amir	10°08′57″E	32°36′06″N	340
T019	Tayouri Akhdhar	Female	IRA Mednine (Tunisia)	SAMN49889410	YES	Tunisia	South East	Tataouine Governorate	Bir Amir	10°08′57″E	32°36′06″N	340
T020	Tayouri Asfar	Female	IRA Mednine (Tunisia)	SAMN49889411	YES	Tunisia	South East	Tataouine Governorate	Bir Amir	10°08′57″E	32°36′06″N	340
T021	Tayouri Ahmar	Female	IRA Mednine (Tunisia)	SAMN49889412	YES	Tunisia	South East	Tataouine Governorate	Bir Amir	10°08′57″E	32°36′06″N	340
T022	Zidi1	Female	IRA Mednine (Tunisia)	SAMN49889413	YES	Tunisia	South East	Tataouine Governorate	Bir Amir	10°08′57″E	32°36′06″N	340
T023	Croussi	Female	IRA Mednine (Tunisia)	SAMN49889414	YES	Tunisia	South East	Médenine Governorate	Beni Khedache	10°11′58″E	33°15′05″N	450
T024	Wedlani	Female	IRA Mednine (Tunisia)	SAMN49889415	YES	Tunisia	South East	Médenine Governorate	Zammour	10°02′39″E	33°14′14″N	400
T025	Bouharrag1	Male (Caprifig)	IRA Mednine (Tunisia)	SAMN49889416	NO	Tunisia	South East	Tataouine Governorate	Bir Amir	10°08′57″E	32°36′06″N	400
T026	Jemâaoui	Female	IRA Mednine (Tunisia)	SAMN49889417	YES	Tunisia	South East	Médenine Governorate	Zammour	10°02′39″E	33°14′14″N	400
T027	Rogabi	Female	IRA Mednine (Tunisia)	SAMN49889418	YES	Tunisia	South East	Médenine Governorate	Zammour	10°02′39″E	33°14′14″N	400
T028	Romani	Female	IRA Mednine (Tunisia)	SAMN49889419	YES	Tunisia	South East	Tataouine Governorate	Bir Amir	10°08′57″E	32°36′06″N	340
T029	Bayoudhi1	Female	IRA Mednine (Tunisia)	SAMN49889420	YES	Tunisia	South East	Médenine Governorate	Beni Khedache	10°11′58″E	33°15′05″N	469
T030	Bouholi	Female	IRA Mednine (Tunisia)	SAMN49889421	YES	Tunisia	North West	Beja Governorate	Djebba	9°05′43″E	36°28′44″N	700
T031	Garghi	Female	IRA Mednine (Tunisia)	SAMN49889422	YES	Tunisia	North West	Beja Governorate	Djebba	9°05′43″E	36°28′44″N	700
T032	Khenziri	Female	IRA Mednine (Tunisia)	SAMN49889423	YES	Tunisia	North West	Beja Governorate	Djebba	9°05′43″E	36°28′44″N	700
T033	Wahchi	Female	IRA Mednine (Tunisia)	SAMN49889424	YES	Tunisia	North West	Beja Governorate	Djebba	9°05′43″E	36°28′44″N	700
T034	Zidi2	Female	IRA Mednine (Tunisia)	SAMN49889425	YES	Tunisia	North West	Beja Governorate	Djebba	9°05′43″E	36°28′44″N	700
T035	Faouari	Female	IRA Mednine (Tunisia)	SAMN49889426	YES	Tunisia	North West	Beja Governorate	Djebba	9°05′43″E	36°28′44″N	700
T036	Soltani Abiadh	Female	IRA Mednine (Tunisia)	SAMN49889427	YES	Tunisia	North West	Beja Governorate	Djebba	9°05′43″E	36°28′44″N	700
T037	Soltani Ahmar	Female	IRA Mednine (Tunisia)	SAMN49889428	YES	Tunisia	North West	Beja Governorate	Djebba	9°05′43″E	36°28′44″N	700
T038	Zergui	Female	IRA Mednine (Tunisia)	SAMN49889429	YES	Tunisia	North West	Beja Governorate	Djebba	9°05′43″E	36°28′44″N	700
T039	Bouharrag	Female	IRA Mednine (Tunisia)	SAMN49889430	YES	Tunisia	North West	Beja Governorate	Djebba	9°05′43″E	36°28′44″N	700
T040	Theguegli	Female	IRA Mednine (Tunisia)	SAMN49889431	YES	Tunisia	North West	Beja Governorate	Djebba	9°05′43″E	36°28′44″N	700
T041	Khartoumi1	Female	IRA Mednine (Tunisia)	SAMN49889432	YES	Tunisia	North West	Beja Governorate	Djebba	9°05′43″E	36°28′44″N	700
T042	Boukhobza	Female	IRA Mednine (Tunisia)	SAMN49889433	YES	Tunisia	North West	Beja Governorate	Djebba	9°05′43″E	36°28′44″N	700
T043	Minouri	Female	IRA Mednine (Tunisia)	SAMN49889434	YES	Tunisia	South East	Tataouine Governorate	Bir Amir	10°08′57″E	32°36′06″N	400
T044	Sawoudi3	Female	IRA Mednine (Tunisia)	SAMN49889435	YES	Tunisia	South East	Tataouine Governorate	Bir Amir	10°08′57″E	32°36′06″N	400
T045	Zidi Degache	Female	CRRAO Degache (Tunisia)	SAMN49889436	YES	Tunisia	South west	Tozeur Governorate	Dégâche	8°13′48″E	33°59′40″N	58
T046	Temri Sfax	Female	CRRAO Degache (Tunisia)	SAMN49889437	YES	Tunisia	Central-eastern	Sfax Governorate	Sfax	10°46′00.12″E	34°44′00.24″N	24
T047	Khartoumi2	Female	CRRAO Degache (Tunisia)	SAMN49889438	YES	Tunisia	North West	Beja Governorate	Beja	9°10′55.2″E	36°43′30″N	222
T048	Bither Ahmar	Female	CRRAO Degache (Tunisia)	SAMN49889439	YES	Tunisia	South West	Tozeur Governorate	Dégâche	8°13′48″E	33°59′40″N	58
T049	Tounsi	Female	CRRAO Degache (Tunisia)	SAMN49889440	YES	Tunisia	South West	Tozeur Governorate	Dégâche	8°13′48″E	33°59′40″N	58
T050	Bayadhi	Female	CRRAO Degache (Tunisia)	SAMN49889441	YES	Tunisia	South West	Tozeur Governorate	Dégâche	8°13′48″E	33°59′40″N	58
T051	Hafer Bghal	Female	CRRAO Degache (Tunisia)	SAMN49889442	YES	Tunisia	South West	Tozeur Governorate	Dégâche	8°13′48″E	33°59′40″N	58
T052	Khadhouri	Female	CRRAO Degache (Tunisia)	SAMN49889443	YES	Tunisia	South West	Gafsa Governorate	Gafsa	8°13′00″E	33°59′00″N	70
T053	Kkadhari	Female	CRRAO Degache (Tunisia)	SAMN49889444	YES	Tunisia	South West	Tozeur Governorate	Dégâche	8°13′48″E	33°59′40″N	58
T054	Bouslames	Female	CRRAO Degache (Tunisia)	SAMN49889445	YES	Tunisia	South West	Tozeur Governorate	Dégâche	8°13′48″E	33°59′40″N	58
T055	Mazouzi	Female	CRRAO Degache (Tunisia)	SAMN49889446	YES	Tunisia	South West	Tozeur Governorate	Dégâche	8°13′48″E	33°59′40″N	58
T056	Khlat Abyadh	Female	CRRAO Degache (Tunisia)	SAMN49889447	NO	Tunisia	South West	Tozeur Governorate	Dégâche	8°13′48″E	33°59′40″N	58
T057	Assal Boudchich	Female	CRRAO Degache (Tunisia)	SAMN49889448	YES	Tunisia	South West	Tozeur Governorate	Dégâche	8°13′48″E	33°59′40″N	58
T058	Souwadi	Female	CRRAO Degache (Tunisia)	SAMN49889449	YES	Tunisia	South West	Tozeur Governorate	Dégâche	8°13′48″E	33°59′40″N	58
T059	Tchichi w Assal	Female	CRRAO Degache (Tunisia)	SAMN49889450	YES	Tunisia	South West	Tozeur Governorate	Dégâche	8°13′48″E	33°59′40″N	58
T060	Marsaoui	Female	Utique city (Tunisia)	SAMN49889451	YES	Tunisia	North	Bizerte Governorate	Utique	10°01′15″E	36°52′39″N	138
T061	Zidi4	Female	Utique city (Tunisia)	SAMN49889452	YES	Tunisia	North	Bizerte Governorate	Utique	10°01′15″E	36°52′39″N	138
T062	Zidi6	Female	Utique city (Tunisia)	SAMN49889453	YES	Tunisia	North	Bizerte Governorate	Utique	10°01′15″E	36°52′39″N	138
T063	Kerkni	Female	Utique city (Tunisia)	SAMN49889454	YES	Tunisia	North	Bizerte Governorate	Utique	10°01′15″E	36°52′39″N	138
T064	Besbessi	Female	ISA Chott Mariem (Tunisia)	SAMN49889455	YES	Tunisia	Sahel	Monastir Governorate	Mesjed-Aissa	10°43′13″E	35°42′58″N	31
T065	Jrani2	Male (Caprifig)	ISA Chott Mariem (Tunisia)	SAMN49889456	NO	Tunisia	Sahel	Mahdia Governorate	Ghedhabna	11°02′57″E	35°18′07″N	6
T066	Bith Bghal	Female	ISA Chott Mariem (Tunisia)	SAMN49889457	YES	Tunisia	Sahel	Monastir Governorate	Mesjed-Aissa	10°43′13″E	35°42′58″N	31
T067	Chetoui	Female	ISA Chott Mariem (Tunisia)	SAMN49889458	YES	Tunisia	Sahel	Mahdia Governorate	Ghedhabna	11°02′57″E	35°18′07″N	6
T068	Bither Abyadh	Female	ISA Chott Mariem (Tunisia)	SAMN49889459	YES	Tunisia	Sahel	Mahdia Governorate	El khmara	11°02′41″E	35°18′01″N	6
T069	Soltani	Female	ISA Chott Mariem (Tunisia)	SAMN49889460	YES	Tunisia	Sahel	Monastir Governorate	Ouardanine	10°40′40″E	35°42′43″N	44
T070	Zidi Sahel	Female	ISA Chott Mariem (Tunisia)	SAMN49889461	YES	Tunisia	Sahel	Monastir Governorate	Mesjed-Aissa	10°43′13″E	35°42′58″N	31
T071	Baydha	Female	ISA Chott Mariem (Tunisia)	SAMN49889462	YES	Tunisia	Sahel	Monastir Governorate	Ouardanine	10°40′40″E	35°42′43″N	44
T072	Khedhri Sahel	Female	ISA Chott Mariem (Tunisia)	SAMN49889463	YES	Tunisia	Sahel	Monastir Governorate	Mesjed-Aissa	10°43′13″E	35°42′58″N	31
T073	Bither Sahel	Female	ISA Chott Mariem (Tunisia)	SAMN49889464	YES	Tunisia	Sahel	Monastir Governorate	Mesjed-Aissa	10°43′13″E	35°42′58″N	31
T074	Kahli	Female	ISA Chott Mariem (Tunisia)	SAMN49889465	YES	Tunisia	Sahel	Monastir Governorate	Ouardanine	10°40′40″E	35°42′43″N	44
T075	Bither Menzel Hbib	Female	Menzel Hbib city (Tunisia)	SAMN49889466	YES	Tunisia	North east	Manouba Governorate	Menzel Hbib	9°35′51″E	34°13′50″N	87
T076	Khili	Female	CRDA Gafsa (Tunisia)	SAMN49889467	YES	Tunisia	South west	Gafsa Governorate	Gafsa	8°46′25″E	34°25′42″N	297
T077	Gaazir	Female	CRDA Gafsa (Tunisia)	SAMN49889468	YES	Tunisia	South west	Gafsa Governorate	Gafsa	8°46′25″E	34°25′42″N	297
T078	Bither Gafsa	Female	CRDA Gafsa (Tunisia)	SAMN49889469	YES	Tunisia	South west	Gafsa Governorate	Gafsa	8°46′25″E	34°25′42″N	297
T079	Assal Bouchiche	Female	CRDA Gafsa (Tunisia)	SAMN49889470	YES	Tunisia	South west	Gafsa Governorate	Gafsa	8°46′25″E	34°25′42″N	297
T080	Dhokkar Matmata	Male (Caprifig)	CRDA Gabes (Tunisia)	SAMN49889471	NO	Tunisia	South East	Gabes Governorate	Matmata	9°46′04″E	33°27′18″N	600
T081	Hammi	Female	CRDA Gabes (Tunisia)	SAMN49889472	YES	Tunisia	South East	Gabes Governorate	Hamma	9°36′25″E	33°51′54″N	70
T082	Bither Akhedhar	Female	CRDA Gabes (Tunisia)	SAMN49889473	YES	Tunisia	South East	Gabes Governorate	Ghannouch	10°03′53″E	33°56′28″N	17
T083	Bither Akhel	Female	CRDA Gabes (Tunisia)	SAMN49889474	YES	Tunisia	South East	Gabes Governorate	Matmata	9°46′04″E	33°27′18″N	600
T084	Bayoudhi (cherih)	Female	CRDA Gabes (Tunisia)	SAMN49889475	YES	Tunisia	South East	Gabes Governorate	Matmata	9°46′04″E	33°27′18″N	600
T085	Sawoudi	Female	CRDA Gabes (Tunisia)	SAMN49889476	YES	Tunisia	South East	Gabes Governorate	Ghannouch	10°03′53″E	33°56′28″N	17
T086	Lawi (karmous Mbargat)	Female	CRDA Gabes (Tunisia)	SAMN49889477	YES	Tunisia	South East	Gabes Governorate	Ghannouch	10°03′53″E	33°56′28″N	17
T087	Sawoudi Matmata	Female	CRDA Gabes (Tunisia)	SAMN49889478	YES	Tunisia	South East	Gabes Governorate	Matmata	9°46′04″E	33°27′18″N	600
T088	Bettenjene	Female	CRDA Seliana (Tunisia)	SAMN49889479	YES	Tunisia	North West	Seliana Governorate	Kesra	9°21′56″E	35°48′50″N	966
T089	Neb Jmal	Female	CRDA Seliana (Tunisia)	SAMN49889480	YES	Tunisia	North West	Seliana Governorate	Kesra	9°21′56″E	35°48′50″N	966
T090	Harchi	Female	CRDA Seliana (Tunisia)	SAMN49889481	YES	Tunisia	North West	Seliana Governorate	Kesra	9°21′56″E	35°48′50″N	966
T091	Hmed Khmis	Female	CRDA Seliana (Tunisia)	SAMN49889482	YES	Tunisia	North West	Seliana Governorate	Kesra	9°21′56″E	35°48′50″N	966
T092	Slatni	Female	CRDA Seliana (Tunisia)	SAMN49889483	YES	Tunisia	North West	Seliana Governorate	Kesra	9°21′56″E	35°48′50″N	966
T093	Soudi khechine	Female	CRDA Seliana (Tunisia)	SAMN49889484	YES	Tunisia	North West	Seliana Governorate	Kesra	9°21′56″E	35°48′50″N	966
T094	Safri Gares	Female	CRDA Seliana (Tunisia)	SAMN49889485	YES	Tunisia	North West	Seliana Governorate	Kesra	9°21′56″E	35°48′50″N	966
T095	Khedhri Kesra	Female	CRDA Seliana (Tunisia)	SAMN49889486	YES	Tunisia	North West	Seliana Governorate	Kesra	9°21′56″E	35°48′50″N	966
T096	Hamri	Female	CRDA Seliana (Tunisia)	SAMN49889487	YES	Tunisia	North West	Seliana Governorate	Kesra	9°21′56″E	35°48′50″N	966
T097	Safri	Female	CRDA Seliana (Tunisia)	SAMN49889488	YES	Tunisia	North West	Seliana Governorate	Kesra	9°21′56″E	35°48′50″N	966
T098	Ghabri	Female	Sahel region (Tunisia)	SAMN49889489	YES	Tunisia	Sahel	Monastir Governorate	Ouardanine	10°40′40″E	35°42′43″N	44
T099	Dorghami	Female	CRDA Seliana (Tunisia)	SAMN49889490	YES	Tunisia	North West	Seliana Governorate	Kesra	9°21′56″E	35°48′50″N	966
T100	Bith Bhim	Female	CRDA Seliana (Tunisia)	SAMN49889491	YES	Tunisia	North West	Seliana Governorate	Kesra	9°21′56″E	35°48′50″N	966
T101	Dhokkar kesra	Male (Caprifig)	CRDA Seliana (Tunisia)	SAMN49889492	NO	Tunisia	North West	Seliana Governorate	Kesra	9°21′56″E	35°48′50″N	966
T102	Bou Abda	Female	CRDA Seliana (Tunisia)	SAMN49889493	YES	Tunisia	North West	Seliana Governorate	Kesra	9°21′56″E	35°48′50″N	966
T103	Tchich w Assal kesra	Female	CRDA Seliana (Tunisia)	SAMN49889494	YES	Tunisia	North West	Seliana Governorate	Kesra	9°21′56″E	35°48′50″N	966
T104	Bargoug	Female	CRDA Seliana (Tunisia)	SAMN49889495	YES	Tunisia	North West	Seliana Governorate	Kesra	9°21′56″E	35°48′50″N	966
T105	Zargui	Female	CRDA Seliana (Tunisia)	SAMN49889496	YES	Tunisia	North West	Seliana Governorate	Kesra	9°21′56″E	35°48′50″N	966
T106	Sekni	Female	CRDA Seliana (Tunisia)	SAMN49889497	YES	Tunisia	North West	Seliana Governorate	Kesra	9°21′56″E	35°48′50″N	966
T107	Basoul elkhadem	Female	CRDA Seliana (Tunisia)	SAMN49889498	YES	Tunisia	North West	Seliana Governorate	Kesra	9°21′56″E	35°48′50″N	966
T108	Hamri Akhal	Female	CRDA Seliana (Tunisia)	SAMN49889499	YES	Tunisia	North West	Seliana Governorate	Kesra	9°21′56″E	35°48′50″N	966
T109	Swidi Jwayed	Female	CRDA Seliana (Tunisia)	SAMN49889500	YES	Tunisia	North West	Seliana Governorate	Kesra	9°21′56″E	35°48′50″N	966
T110	Zidi Kesra	Female	CRDA Seliana (Tunisia)	SAMN49889501	YES	Tunisia	North West	Seliana Governorate	Kesra	9°21′56″E	35°48′50″N	966

## Sheet: ST2
Supplementary Table 2. WGS information of 286 fig tree genotypes
Sample code	Sample ID	Genotype name	Raw paired-end reads	Reads Length	Total bases (bp)	Sequencing depth (×)	Clean paired-end reads	Reads Length	Total bases (bp)	Sequencing depth (×)	Mapped reads	Mapped bases (bp)	Mapping rate (%)	GC content (%)
113532_ID2984_172-K1-P2-D10	K001	1001-Goklop	40666818	150	6100022700	17.1349	40666818	140	5693354520	15.9926	39290164	5500622960	96.6148	34
113533_ID2984_173-K2-P2-E10	K002	1002-Bardacik	47359066	150	7103859900	19.9547	47359066	140	6630269240	18.6244	45609999	6385399860	96.3068	34.5
113534_ID2984_174-K3-P2-F10	K003	1004-Kusadasi Bardakci	42457540	150	6368631000	17.8894	42457540	140	5944055600	16.6968	40949727	5732961780	96.4487	35.5
113535_ID2984_175-K4-P2-G10	K004	1009-Mor-1	36378682	150	5456802300	15.3281	36378682	140	5093015480	14.3062	35373360	4952270400	97.2365	34
113536_ID2984_176-K5-P2-H10	K005	1010-Karayaprak	45687566	150	6853134900	19.2504	45687566	140	6396259240	17.967	44023181	6163245340	96.357	35
113537_ID2984_177-K6-P2-A11	K006	1015-Akca 2	42174734	150	6326210100	17.7703	42174734	140	5904462760	16.5856	40861326	5720585640	96.8858	35
113538_ID2984_178-K8-P2-B11	K008	1017-Bardak	44972434	150	6745865100	18.9491	44972434	140	6296140760	17.6858	43593753	6103125420	96.9344	34.5
113539_ID2984_179-K9-P2-C11	K009	1022-Mor4	40576770	150	6086515500	17.097	40576770	140	5680747800	15.9572	39184227	5485791780	96.5681	34.5
113540_ID2984_180-K10-P2-D11	K010	1027-Asil Bardak	51779536	150	7766930400	21.8172	51779536	140	7249135040	20.3627	50147415	7020638100	96.8479	34.5
113541_ID2984_181-K11-P2-E11	K011	1029-Sarilop	44078152	150	6611722800	18.5723	44078152	140	6170941280	17.3341	42508743	5951224020	96.4395	35
113542_ID2984_182-K12-P2-F11	K012	1045-Morguz	38394616	150	5759192400	16.1775	38394616	140	5375246240	15.099	36773318	5148264520	95.7773	34
113543_ID2984_183-K13-P2-G11	K013	1071-Karabakunya	49860416	150	7479062400	21.0086	49860416	140	6980458240	19.608	48255565	6755779100	96.7813	35
113544_ID2984_184-K14-P2-H11	K014	1080-Izmir bardakci	62380800	150	9357120000	26.284	62380800	140	8733312000	24.5318	60356072	8449850080	96.7542	34.5
113545_ID2984_185-K15-P2-A12	K015	237-Bursa Siyahi	43636962	150	6545544300	18.3864	43636962	140	6109174680	17.1606	42351079	5929151060	97.0532	34.5
113546_ID2984_186-K16-P2-B12	K016	253-Sultan Selim	41907356	150	6286103400	17.6576	41907356	140	5867029840	16.4804	40359682	5650355480	96.3069	34.5
113547_ID2984_187-K17-P2-C12	K017	227-Yediveren	47598602	150	7139790300	20.0556	47598602	140	6663804280	18.7186	46049012	6446861680	96.7445	34.5
113548_ID2984_188-K18-P2-D12	K018	322-Beyaz Seyhan	44215158	150	6632273700	18.63	44215158	140	6190122120	17.388	42747371	5984631940	96.6804	34.5
113549_ID2984_189-K19-P2-E12	K019	519-Seker inciri	49925172	150	7488775800	21.0359	49925172	140	6989524080	19.6335	48203311	6748463540	96.5511	34.5
113550_ID2984_190-K20-P2-F12	K020	1006-Morguz-1	48288190	150	7243228500	20.3461	48288190	140	6760346600	18.9897	46762122	6546697080	96.8397	34.5
113551_ID2984_191-K21-P2-G12	K021	1035-Sari Cicek	32301070	150	4845160500	13.61	32301070	140	4522149800	12.7027	31140258	4359636120	96.4063	34.5
113552_ID2984_192-K22-P2-H12	K022	1088-Siyah Kis	48223526	150	7233528900	20.3189	48223526	140	6751293640	18.9643	46609915	6525388100	96.6539	34.5
113553_ID2984_193-K23-P3-A01	K023	1090-Esmer Bal	35818312	150	5372746800	15.092	35818312	140	5014563680	14.0859	34331438	4806401320	95.8488	33.5
113554_ID2984_194-K24-P3-B01	K024	1105-Siyah Lop	29104706	150	4365705900	12.2632	29104706	140	4074658840	11.4457	28070596	3929883440	96.4469	34.5
113555_ID2984_195-K25-P3-C01	K025	1108-Datca-1	40301654	150	6045248100	16.981	40301654	140	5642231560	15.849	39024967	5463495380	96.8322	34
113556_ID2984_196-K26-P3-D01	K026	1005-Seker	32261628	150	4839244200	13.5934	32261628	140	4516627920	12.6872	31269084	4377671760	96.9235	34
113557_ID2984_197-K27-P3-E01	K027	1111-Mor Bardakci	34249798	150	5137469700	14.4311	34249798	140	4794971720	13.469	33017605	4622464700	96.4023	34.5
113558_ID2984_198-K28-P3-F01	K028	224-Beyaz incir	43518170	150	6527725500	18.3363	43518170	140	6092543800	17.1139	41658876	5832242640	95.7275	34.5
113559_ID2984_199-K29-P3-G01	K029	1115-Gokce	34674216	150	5201132400	14.6099	34674216	140	4854390240	13.6359	33456504	4683910560	96.4881	34.5
113560_ID2984_200-K30-P3-H01	K030	1116-Ada	31197466	150	4679619900	13.145	31197466	140	4367645240	12.2687	29914258	4187996120	95.8868	34.5
113561_ID2984_201-K31-P3-A02	K031	1117-Datca-5	39187964	150	5878194600	16.5118	39187964	140	5486314960	15.411	37796868	5291561520	96.4502	34.5
113562_ID2984_202-K32-P3-B02	K032	712-Siyah	37357522	150	5603628300	15.7405	37357522	140	5230053080	14.6912	36134877	5058882780	96.7272	34.5
113563_ID2984_203-K33-P3-C02	K033	256-Yediveren	33643276	150	5046491400	14.1755	33643276	140	4710058640	13.2305	32527244	4553814160	96.6827	34
113564_ID2984_204-K34-P3-D02	K034	255-Siyah	37745936	150	5661890400	15.9042	37745936	140	5284431040	14.8439	36561964	5118674960	96.8633	34
113565_ID2984_205-K35-P3-E02	K035	243-Susak	36536488	150	5480473200	15.3946	36536488	140	5115108320	14.3683	35368551	4951597140	96.8034	34.5
113566_ID2984_206-K36-P3-F02	K036	245-Sariyemis	48791544	150	7318731600	20.5582	48791544	140	6830816160	19.1877	47059463	6588324820	96.45	35
113567_ID2984_207-K37-P3-G02	K037	246-Gelin Yanagi	57166584	150	8574987600	24.087	57166584	140	8003321760	22.4812	55445976	7762436640	96.9902	34
113568_ID2984_208-K38-P3-H02	K038	251-Derekoy	36057184	150	5408577600	15.1926	36057184	140	5048005760	14.1798	34728501	4861990140	96.3151	33.5
113569_ID2984_209-K40-P3-A03	K040	254-Midilli	39587992	150	5938198800	16.6803	39587992	140	5542318880	15.5683	38214343	5350008020	96.5301	34.5
113570_ID2984_210-K41-P3-B03	K041	517-Mor incir	37785538	150	5667830700	15.9209	37785538	140	5289975320	14.8595	36491609	5108825260	96.5756	33.5
113571_ID2984_211-K42-P3-C03	K042	306-Bodrum	35795242	150	5369286300	15.0823	35795242	140	5011333880	14.0768	34638263	4849356820	96.7678	34.5
113572_ID2984_212-K43-P3-D03	K043	310-Armut Sapi	41362834	150	6204425100	17.4282	41362834	140	5790796760	16.2663	39910071	5587409940	96.4878	35.5
113573_ID2984_213-K44-P3-E03	K044	311-Mor Armudi	30856688	150	4628503200	13.0014	30856688	140	4319936320	12.1347	29721948	4161072720	96.3225	34.5
113574_ID2984_214-K45-P3-F03	K045	312-Kizilmor	37562968	150	5634445200	15.8271	37562968	140	5258815520	14.772	36339726	5087561640	96.7435	34.5
113575_ID2984_215-K46-P3-G03	K046	313-Kirmizi	31768698	150	4765304700	13.3857	31768698	140	4447617720	12.4933	30686239	4296073460	96.5927	34.5
113576_ID2984_216-K47-P3-H03	K047	315-Kis	30363598	150	4554539700	12.7937	30363598	140	4250903720	11.9407	29273992	4098358880	96.4115	34.5
113577_ID2984_217-K48-P3-A04	K048	Yayladag-Gain	35583190	150	5337478500	14.9929	35583190	140	4981646600	13.9934	34232692	4792576880	96.2047	34.5
113578_ID2984_218-K49-P3-B04	K049	317-Asi	38389560	150	5758434000	16.1754	38389560	140	5374538400	15.097	37018176	5182544640	96.4277	34.5
113579_ID2984_219-K50-P3-C04	K050	319-Osmaniyeli	35024296	150	5253644400	14.7574	35024296	140	4903401440	13.7736	33785348	4729948720	96.4626	34.5
113580_ID2984_220-K51-P3-D04	K051	327-Lebi	35235454	150	5285318100	14.8464	35235454	140	4932963560	13.8566	34168739	4783623460	96.9726	34
113581_ID2984_221-K52-P3-E04	K052	333-Tarak	36573494	150	5486024100	15.4102	36573494	140	5120289160	14.3828	35345298	4948341720	96.6418	34.5
113582_ID2984_222-K53-P3-F04	K053	334-Fetike	36573852	150	5486077800	15.4103	36573852	140	5120339280	14.383	35355835	4949816900	96.6697	34.5
113583_ID2984_223-K54-P3-G04	K054	335-Lop	29890342	150	4483551300	12.5942	29890342	140	4184647880	11.7546	29011629	4061628060	97.0602	34
113584_ID2984_224-K55-P3-H04	K055	337-Gok	32639432	150	4895914800	13.7526	32639432	140	4569520480	12.8357	31544481	4416227340	96.6453	34.5
113585_ID2984_225-K56-P3-A05	K056	338-Frenk	39478364	150	5921754600	16.6341	39478364	140	5526970960	15.5252	37912604	5307764560	96.0339	34.5
113586_ID2984_226-K57-P3-B05	K057	540-Kilis-1	44981878	150	6747281700	18.953	44981878	140	6297462920	17.6895	42814758	5994066120	95.1822	33.5
113587_ID2984_227-K58-P3-C05	K058	340-Beyaz yemis	40804960	150	6120744000	17.1931	40804960	140	5712694400	16.0469	39474440	5526421600	96.7393	34.5
113588_ID2984_228-K59-P3-D05	K059	341-Yediveren	38377848	150	5756677200	16.1704	38377848	140	5372898720	15.0924	37011354	5181589560	96.4394	34
113589_ID2984_229-K60-P3-E05	K060	342-Kizil Yemis	47569914	150	7135487100	20.0435	47569914	140	6659787960	18.7073	45921808	6429053120	96.5354	34.5
113590_ID2984_230-K62-P3-F05	K062	344-Guzluk Mor	34368018	150	5155202700	14.4809	34368018	140	4811522520	13.5155	33196598	4647523720	96.5915	34.5
113591_ID2984_231-K63-P3-G05	K063	345-Haziran	40509104	150	6076365600	17.0684	40509104	140	5671274560	15.9305	39102098	5474293720	96.5267	34.5
113592_ID2984_232-K64-P3-H05	K064	404-Kis Hayri	33038932	150	4955839800	13.9209	33038932	140	4625450480	12.9928	31929866	4470181240	96.6432	34.5
113593_ID2984_233-K65-P3-A06	K065	402-Halebi	33493142	150	5023971300	14.1123	33493142	140	4689039880	13.1715	32362836	4530797040	96.6253	34.5
113594_ID2984_234-K66-P3-B06	K066	408-Azezi	38033326	150	5704998900	16.0253	38033326	140	5324665640	14.9569	36848163	5158742820	96.8839	34.5
113595_ID2984_235-K67-P3-C06	K067	534-Sari incir	32318400	150	4847760000	13.6173	32318400	140	4524576000	12.7095	31046812	4346553680	96.0654	34.5
113596_ID2984_236-K68-P3-D06	K068	512-Istanbul	33730532	150	5059579800	14.2123	33730532	140	4722274480	13.2648	32487827	4548295780	96.3158	34.5
113597_ID2984_237-K70-P3-E06	K070	505-Kara Sultani	32906954	150	4936043100	13.8653	32906954	140	4606973560	12.9409	31799734	4451962760	96.6353	34.5
113598_ID2984_238-K71-P3-F06	K071	508-Baldircin	52252428	150	7837864200	22.0165	52252428	140	7315339920	20.5487	50435866	7061021240	96.5235	34.5
113599_ID2984_239-K72-P3-G06	K072	514-Deniz Inciri	36356744	150	5453511600	15.3189	36356744	140	5089944160	14.2976	35143572	4920100080	96.6631	33.5
113600_ID2984_240-K73-P3-H06	K073	515-Tabak	31774710	150	4766206500	13.3882	31774710	140	4448459400	12.4957	30747845	4304698300	96.7683	34
113601_ID2984_241-K74-P3-A07	K074	522-Turnaboyu	30855548	150	4628332200	13.0009	30855548	140	4319776720	12.1342	29757329	4166026060	96.4408	34
113602_ID2984_242-K75-P3-B07	K075	523-Dilaver	45549012	150	6832351800	19.192	45549012	140	6376861680	17.9125	43990748	6158704720	96.5789	34.5
113603_ID2984_243-K76-P3-C07	K076	524-Ham Incir	44846074	150	6726911100	18.8958	44846074	140	6278450360	17.6361	43349454	6068923560	96.6628	35
113604_ID2984_244-K77-P3-D07	K077	503-Ak Incir	38601102	150	5790165300	16.2645	38601102	140	5404154280	15.1802	37164260	5202996400	96.2777	34.5
113605_ID2984_245-K78-P3-E07	K078	528-Kara Incir-2	35450042	150	5317506300	14.9368	35450042	140	4963005880	13.941	34129519	4778132660	96.275	34.5
113606_ID2984_246-K79-P3-F07	K079	530-Ipek	35180036	150	5277005400	14.823	35180036	140	4925205040	13.8348	33889468	4744525520	96.3315	34
113607_ID2984_247-K80-P3-G07	K080	531-Degirmen	38131572	150	5719735800	16.0667	38131572	140	5338420080	14.9956	36678879	5135043060	96.1903	34.5
113608_ID2984_248-K82-P3-H07	K082	501-Sari Incir 2	46682012	150	7002301800	19.6694	46682012	140	6535481680	18.3581	44907328	6287025920	96.1984	34.5
113609_ID2984_249-K83-P3-A08	K083	536-Beyaz incir 2	46876736	150	7031510400	19.7514	46876736	140	6562743040	18.4347	45294129	6341178060	96.6239	34.5
113610_ID2984_250-K84-P3-B08	K084	537-Kara Incir-3	38905138	150	5835770700	16.3926	38905138	140	5446719320	15.2998	37580825	5261315500	96.596	33
113611_ID2984_251-K85-P3-C08	K085	538-Kabak	44591296	150	6688694400	18.7885	44591296	140	6242781440	17.5359	43007424	6021039360	96.448	34.5
113612_ID2984_252-K86-P3-D08	K086	339-Kilis	36540752	150	5481112800	15.3964	36540752	140	5115705280	14.37	35411287	4957580180	96.909	34.5
113613_ID2984_253-K87-P3-E08	K087	541-Sari Kilis	32458908	150	4868836200	13.6765	32458908	140	4544247120	12.7647	31292899	4381005860	96.4077	34.5
113614_ID2984_254-K88-P3-F08	K088	708-Darpak	38967200	150	5845080000	16.4188	38967200	140	5455408000	15.3242	37797079	5291591060	96.9972	34.5
113615_ID2984_255-K89-P3-G08	K089	709-Kizil Mor	30345098	150	4551764700	12.7859	30345098	140	4248313720	11.9335	29286277	4100078780	96.5107	34.5
113616_ID2984_256-K90-P3-H08	K090	710-Eksi	39211350	150	5881702500	16.5216	39211350	140	5489589000	15.4202	37931504	5310410560	96.736	34
113617_ID2984_257-K91-P3-A09	K091	1113-Beyaz incir 3	28657646	150	4298646900	12.0749	28657646	140	4012070440	11.2699	27639927	3869589780	96.4487	33.5
113618_ID2984_258-K92-P3-B09	K092	216-Siyah	39706546	150	5955981900	16.7303	39706546	140	5558916440	15.6149	38397961	5375714540	96.7044	33.5
113619_ID2984_259-K93-P3-C09	K093	1109-Seker inciri 2	34202060	150	5130309000	14.411	34202060	140	4788288400	13.4502	33000591	4620082740	96.4871	34.5
113620_ID2984_260-K94-P3-D09	K094	Melli	30855002	150	4628250300	13.0007	30855002	140	4319700280	12.134	29704952	4158693280	96.2727	34.5
113621_ID2984_261-K95-P3-E09	K095	Abbas	36468500	150	5470275000	15.3659	36468500	140	5105590000	14.3415	35170589	4923882460	96.441	34.5
113622_ID2984_262-K96-P3-F09	K096	Mut	42213958	150	6332093700	17.7868	42213958	140	5909954120	16.601	40869345	5721708300	96.8148	34
113623_ID2984_263-K97-P3-G09	K097	1008-Yesilguz	30880892	150	4632133800	13.0116	30880892	140	4323324880	12.1442	29891251	4184775140	96.7953	34
113624_ID2984_264-K99-P3-H09	K099	1012-Siyah Orak	28818606	150	4322790900	12.1427	28818606	140	4034604840	11.3332	27875358	3902550120	96.7269	34.5
113625_ID2984_265-K100-P3-A10	K100	1101-Divrek Kara	29939718	150	4490957700	12.615	29939718	140	4191560520	11.774	28926393	4049695020	96.6154	33.5
113626_ID2984_266-K101-P3-B10	K101	1013-Beyaz Orak	33272108	150	4990816200	14.0191	33272108	140	4658095120	13.0845	32167575	4503460500	96.6803	33.5
113627_ID2984_267-K102-P3-C10	K102	Kod-3 Banana	34600192	150	5190028800	14.5787	34600192	140	4844026880	13.6068	33276795	4658751300	96.1752	34.5
113628_ID2984_268-K103-P3-D10	K103	Kod-4 Siyah Cicek	32123954	150	4818593100	13.5354	32123954	140	4497353560	12.633	31038620	4345406800	96.6214	33.5
113629_ID2984_269-K104-P3-E10	K104	Tekirdag Karasi	31372866	150	4705929900	13.2189	31372866	140	4392201240	12.3376	30369895	4251785300	96.8031	34.5
113630_ID2984_270-K105-P3-F10	K105	410-Zapi	35244336	150	5286650400	14.8501	35244336	140	4934207040	13.8601	34140555	4779677700	96.8682	34.5
113631_ID2984_271-K106-P3-G10	K106	411-Kilhi	35758874	150	5363831100	15.0669	35758874	140	5006242360	14.0625	34483056	4827627840	96.4322	34.5
113632_ID2984_272-K107-P3-H10	K107	Kod-2 Nazareth	29580402	150	4437060300	12.4637	29580402	140	4141256280	11.6327	28705857	4018819980	97.0435	33.5
113633_ID2984_273-K108-P3-A11	K108	Kod-1 N.D.Cromb	44190324	150	6628548600	18.6195	44190324	140	6186645360	17.3782	42331628	5926427920	95.7939	34.5
113634_ID2984_274-K109-P3-B11	K109	1098-Sari Zeybek	29490262	150	4423539300	12.4257	29490262	140	4128636680	11.5973	28375551	3972577140	96.2201	34.5
113635_ID2984_275-K110-P3-C11	K110	Bozdogan kaba	50622996	150	7593449400	21.3299	50622996	140	7087219440	19.9079	48435346	6780948440	95.6785	35
113636_ID2984_276-K111-P3-D11	K111	Mistik	36958424	150	5543763600	15.5724	36958424	140	5174179360	14.5342	35451365	4963191100	95.9223	34.5
113637_ID2984_277-K112-P3-E11	K112	Mor Demirtas	51071178	150	7660676700	21.5188	51071178	140	7149964920	20.0842	48750151	6825021140	95.4553	35
113638_ID2984_278-K113-P3-F11	K113	Kizilay 1	35612434	150	5341865100	15.0052	35612434	140	4985740760	14.0049	34304576	4802640640	96.3275	34.5
113639_ID2984_279-K114-P3-G11	K114	Hamza	38647574	150	5797136100	16.2841	38647574	140	5410660360	15.1985	37162771	5202787940	96.1581	34.5
113640_ID2984_280-K115-P3-H11	K115	Barbaros	31706084	150	4755912600	13.3593	31706084	140	4438851760	12.4687	30512428	4271739920	96.2352	34.5
113641_ID2984_281-K116-P3-A12	K116	Siyah	29923658	150	4488548700	12.6083	29923658	140	4189312120	11.7677	28736857	4023159980	96.0339	34.5
113642_ID2984_282-K117-P3-B12	K117	Ak ilek	31897366	150	4784604900	13.4399	31897366	140	4465631240	12.5439	30620754	4286905560	95.9978	34.5
113643_ID2984_283-K118-P3-C12	K118	Taslik	37311016	150	5596652400	15.7209	37311016	140	5223542240	14.6729	35939987	5031598180	96.3254	34.5
113644_ID2984_284-K119-P3-D12	K119	Kibrisli	40778916	150	6116837400	17.1821	40778916	140	5709048240	16.0367	39169004	5483660560	96.0521	35.5
113645_ID2984_285-K120-P3-E12	K120	Seytan 1	34909388	150	5236408200	14.709	34909388	140	4887314320	13.7284	33693452	4717083280	96.5169	34.5
113646_ID2984_286-K121-P3-F12	K121	343-Gok	32635030	150	4895254500	13.7507	32635030	140	4568904200	12.834	31286133	4380058620	95.8667	35.5
113361_ID2984_1-S1-P1-A01	S001	San Antonio	33494774	150	5024216100	14.113	33494774	140	4689268360	13.1721	30982322	4337525080	92.499	35.5
113362_ID2984_2-S2-P1-B01	S002	De Rey	113365654	150	17004848100	47.7664	113365654	140	15871191560	44.582	108462157	15184701980	95.6746	35.5
113363_ID2984_3-S4-P1-C01	S004	Brown Turkey	35787936	150	5368190400	15.0792	35787936	140	5010311040	14.0739	34581713	4841439820	96.6295	35
113364_ID2984_4-S5-P1-D01	S005	Albacor	118378240	150	17756736000	49.8785	118378240	140	16572953600	46.5532	112195285	15707339900	94.7769	35.5
113365_ID2984_5-S6-P1-E01	S006	Lampaga	30094882	150	4514232300	12.6804	30094882	140	4213283480	11.8351	29017086	4062392040	96.4187	35
113366_ID2984_6-S9-P1-F01	S009	Roja Almohadin	136379438	150	20456915700	57.4632	136379438	140	19093121320	53.6324	130586887	18282164180	95.7526	35
113367_ID2984_7-S10-P1-G01	S010	Nazaret	42643704	150	6396555600	17.9679	42643704	140	5970118560	16.77	41387154	5794201560	97.0534	35
113368_ID2984_8-S11-P1-H01	S011	Panachee	37675384	150	5651307600	15.8745	37675384	140	5274553760	14.8162	36536342	5115087880	96.9767	35
113369_ID2984_9-S14-P1-A02	S014	Conadria	38308830	150	5746324500	16.1414	38308830	140	5363236200	15.0653	37094671	5193253940	96.8306	35.5
113370_ID2984_10-S17-P1-B02	S017	Cuello Dama Blanco	38932684	150	5839902600	16.4042	38932684	140	5450575760	15.3106	37528537	5253995180	96.3934	36
113371_ID2984_11-S18-P1-C02	S018	Calabacita	41565804	150	6234870600	17.5137	41565804	140	5819212560	16.3461	40206829	5628956060	96.7305	35
113372_ID2984_12-S21-P1-D02	S021	Argelina	40799914	150	6119987100	17.191	40799914	140	5711987960	16.0449	39109534	5475334760	95.8569	35.5
113373_ID2984_13-S27-P1-E02	S027	Cucurella Mallorquina	41180268	150	6177040200	17.3512	41180268	140	5765237520	16.1945	39503235	5530452900	95.9276	35.5
113374_ID2984_14-S29-P1-F02	S029	Paratjal	41413286	150	6211992900	17.4494	41413286	140	5797860040	16.2861	40319633	5644748620	97.3592	34.5
113375_ID2984_15-S31-P1-G02	S031	Brocalet	42797560	150	6419634000	18.0327	42797560	140	5991658400	16.8305	41488649	5808410860	96.9416	35
113376_ID2984_16-S36-P1-H02	S036	Napolitana Negra	51004878	150	7650731700	21.4908	51004878	140	7140682920	20.0581	49675136	6954519040	97.3929	35
113377_ID2984_17-S39-P1-A03	S039	Zuguele	38738270	150	5810740500	16.3223	38738270	140	5423357800	15.2342	37301656	5222231840	96.2915	35.5
113378_ID2984_18-S41-P1-B03	S041	Dalmatie	40179102	150	6026865300	16.9294	40179102	140	5625074280	15.8008	39014228	5461991920	97.1008	35
113379_ID2984_19-S44-P1-C03	S044	Smyrna	42214074	150	6332111100	17.7868	42214074	140	5909970360	16.601	40798294	5711761160	96.6462	35
113380_ID2984_20-S47-P1-D03	S047	Desconocida 1	46012952	150	6901942800	19.3875	46012952	140	6441813280	18.095	44768343	6267568020	97.2951	35
113381_ID2984_21-S48-P1-E03	S048	Coll de Dama Negre	41330628	150	6199594200	17.4146	41330628	140	5786287920	16.2536	40257208	5636009120	97.4028	35
113382_ID2984_22-S50-P1-F03	S050	Picholetera	39221848	150	5883277200	16.5261	39221848	140	5491058720	15.4243	38106539	5334915460	97.1564	35.5
113383_ID2984_23-S51-P1-G03	S051	Cuello Dama Negro nº9	36430156	150	5464523400	15.3498	36430156	140	5100221840	14.3265	35501382	4970193480	97.4505	35
113384_ID2984_24-S52-P1-H03	S052	Banane	44841980	150	6726297000	18.8941	44841980	140	6277877200	17.6345	43486808	6088153120	96.9779	34.5
113385_ID2984_25-S55-P1-A04	S055	Verdal Mina	40728122	150	6109218300	17.1607	40728122	140	5701937080	16.0167	39578261	5540956540	97.1767	35
113386_ID2984_26-S61-P1-B04	S061	Blanca R	43346144	150	6501921600	18.2638	43346144	140	6068460160	17.0462	42149136	5900879040	97.2385	35
113387_ID2984_27-S62-P1-C04	S062	Negra Cabezuela	67103576	150	10065536400	28.274	67103576	140	9394500640	26.389	65129787	9118170180	97.0586	35.5
113388_ID2984_28-S63-P1-D04	S063	Cucurella Negra Catalana	39116062	150	5867409300	16.4815	39116062	140	5476248680	15.3827	38006167	5320863380	97.1626	34.5
113389_ID2984_29-S74-P1-E04	S074	Pezonuda	42652264	150	6397839600	17.9715	42652264	140	5971316960	16.7734	41441980	5801877200	97.1624	35.5
113390_ID2984_30-S76-P1-F04	S076	King A	37417982	150	5612697300	15.766	37417982	140	5238517480	14.7149	36421197	5098967580	97.3361	35
113391_ID2984_31-S80-P1-G04	S080	Parisienne	39869956	150	5980493400	16.7991	39869956	140	5581793840	15.6792	38749307	5424902980	97.1892	35
113392_ID2984_32-S85-P1-H04	S085	Boja	44194928	150	6629239200	18.6215	44194928	140	6187289920	17.38	43015157	6022121980	97.3305	35
113393_ID2984_33-S90-P1-A05	S090	Boyuna	45072844	150	6760926600	18.9914	45072844	140	6310198160	17.7253	43814775	6134068500	97.2088	35
113394_ID2984_34-S91-P1-B05	S091	Clon 300	53069268	150	7960390200	22.3606	53069268	140	7429697520	20.8699	51363186	7190846040	96.7852	35.5
113395_ID2984_35-S93-P1-C05	S093	SL-81	62651524	150	9397728600	26.3981	62651524	140	8771213360	24.6382	60813898	8513945720	97.0669	35
113396_ID2984_36-S94-P1-D05	S094	Moscatel Negra	38278164	150	5741724600	16.1284	38278164	140	5358942960	15.0532	37212898	5209805720	97.217	35.5
113397_ID2984_37-S99-P1-E05	S099	Burjassot Negre	39436352	150	5915452800	16.6164	39436352	140	5521089280	15.5087	37723337	5281267180	95.6563	35
113398_ID2984_38-S103-P1-F05	S103	Honigal	41020904	150	6153135600	17.2841	41020904	140	5742926560	16.1318	39871939	5582071460	97.1991	35
113399_ID2984_39-S107-P1-G05	S107	Burjassot V	48493666	150	7274049900	20.4327	48493666	140	6789113240	19.0705	47004312	6580603680	96.9288	35.5
113400_ID2984_40-S111-P1-H05	S111	Tocal	56591082	150	8488662300	23.8446	56591082	140	7922751480	22.2549	55121186	7716966040	97.4026	35
113401_ID2984_41-S114-P1-A06	S114	Granito	43469458	150	6520418700	18.3158	43469458	140	6085724120	17.0947	42321717	5925040380	97.3597	35
113402_ID2984_42-S115-P1-B06	S115	Cordobis	68685700	150	10302855000	28.9406	68685700	140	9615998000	27.0112	66847311	9358623540	97.3235	35
113403_ID2984_43-S116-P1-C06	S116	La Casta	39358800	150	5903820000	16.5838	39358800	140	5510232000	15.4782	37803067	5292429380	96.0473	35.5
113404_ID2984_44-S125-P1-D06	S125	De son Quartera	39925612	150	5988841800	16.8226	39925612	140	5589585680	15.7011	38021394	5322995160	95.2306	35.5
113405_ID2984_45-S127-P1-E06	S127	Pollencina	41855814	150	6278372100	17.6359	41855814	140	5859813960	16.4602	40550174	5677024360	96.8806	35
113406_ID2984_46-S135b-P1-F06	S135b	Mal Nombre	40674426	150	6101163900	17.1381	40674426	140	5694419640	15.9956	38150869	5341121660	93.7957	35.5
113407_ID2984_47-S138-P1-G06	S138	Etiopia	40535750	150	6080362500	17.0797	40535750	140	5675005000	15.941	39247747	5494684580	96.8226	35.5
113408_ID2984_48-S141-P1-H06	S141	Bonjesusa	40173342	150	6026001300	16.927	40173342	140	5624267880	15.7985	38443851	5382139140	95.6949	35
113409_ID2984_49-S148-P1-A07	S148	Panete	41660880	150	6249132000	17.5537	41660880	140	5832523200	16.3835	40492173	5668904220	97.1947	35.5
113410_ID2984_50-S163-P1-B07	S163	Tofoles	81562128	150	12234319200	34.3661	81562128	140	11418697920	32.075	79386071	11114049940	97.332	35.5
113411_ID2984_51-S174-P1-C07	S174	San Jose II	64743632	150	9711544800	27.2796	64743632	140	9064108480	25.461	62844982	8798297480	97.0674	36
113412_ID2984_52-S182-P1-D07	S182	Santa Isabel	47167852	150	7075177800	19.8741	47167852	140	6603499280	18.5492	45162888	6322804320	95.7493	35.5
113414_ID2984_54-S190-P1-F07	S190	Botanda	41419626	150	6212943900	17.4521	41419626	140	5798747640	16.2886	39843457	5578083980	96.1946	35.5
113413_ID2984_53-S201-P1-E07	S201	Canaria	38250382	150	5737557300	16.1167	38250382	140	5355053480	15.0423	36646432	5130500480	95.8067	35
113415_ID2984_55-S212-P1-G07	S212	De tres frutos	41990962	150	6298644300	17.6928	41990962	140	5878734680	16.5133	40702012	5698281680	96.9304	35
113416_ID2984_56-S217-P1-H07	S217	Zuliverdeja	40079206	150	6011880900	16.8873	40079206	140	5611088840	15.7615	38604038	5404565320	96.3194	35.5
113417_ID2984_57-S218-P1-A08	S218	Zulliblanca	60612192	150	9091828800	25.5388	60612192	140	8485706880	23.8363	59003698	8260517720	97.3463	35
113418_ID2984_58-S220-P1-B08	S220	Higuera de Cristal	70449274	150	10567391100	29.6837	70449274	140	9862898360	27.7048	68613284	9605859760	97.3939	35
113419_ID2984_59-S229-P1-C08	S229	Higo de miel	39364950	150	5904742500	16.5864	39364950	140	5511093000	15.4806	38297024	5361583360	97.2871	35
113420_ID2984_60-S232-P1-D08	S232	Margarita	72144778	150	10821716700	30.3981	72144778	140	10100268920	28.3715	70116707	9816338980	97.1889	35.5
113421_ID2984_61-S241-P1-E08	S241	Alacantina negra	48291660	150	7243749000	20.3476	48291660	140	6760832400	18.9911	46966902	6575366280	97.2568	35
113422_ID2984_62-T1-P1-F08	T001	Chetoui Akhal	44950500	150	6742575000	18.9398	44950500	140	6293070000	17.6772	41537525	5815253500	92.4073	36
113423_ID2984_63-T2-P1-G08	T002	Kahli1	42373756	150	6356063400	17.8541	42373756	140	5932325840	16.6638	41200228	5768031920	97.2305	35.5
113424_ID2984_64-T3-P1-H08	T003	Jebali1	37610594	150	5641589100	15.8472	37610594	140	5265483160	14.7907	36369589	5091742460	96.7004	35.5
113425_ID2984_65-T4-P1-A09	T004	Dchich Assal Asfar	46735610	150	7010341500	19.692	46735610	140	6542985400	18.3792	40589927	5682589780	86.8501	36
113426_ID2984_66-T5-P1-B09	T005	Marchini	67600824	150	10140123600	28.4835	67600824	140	9464115360	26.5846	57740102	8083614280	85.4133	35
113427_ID2984_67-T6-P1-C09	T006	Temri	59022768	150	8853415200	24.8691	59022768	140	8263187520	23.2112	48202838	6748397320	81.6682	35.5
113428_ID2984_68-T7-P1-D09	T007	Assafri	69414832	150	10412224800	29.2478	69414832	140	9718076480	27.298	55121180	7716965200	79.4084	35.5
113429_ID2984_69-T8-P1-E09	T008	Mahdoui	54410504	150	8161575600	22.9258	54410504	140	7617470560	21.3974	38144408	5340217120	70.1049	35.5
113430_ID2984_70-T9-P1-F09	T009	Dchich Assal Ahmar	42908838	150	6436325700	18.0796	42908838	140	6007237320	16.8743	37566162	5259262680	87.5488	35
113431_ID2984_71-T10-P1-G09	T010	Mlouki2	39835782	150	5975367300	16.7847	39835782	140	5577009480	15.6658	31838653	4457411420	79.9248	35
113432_ID2984_72-T11-P1-H09	T011	Kahli2	49120092	150	7368013800	20.6967	49120092	140	6876812880	19.3169	40683598	5695703720	82.8248	36
113433_ID2984_73-T12-P1-A10	T012	Bithri1	43858136	150	6578720400	18.4796	43858136	140	6140139040	17.2476	36466806	5105352840	83.1472	35
113434_ID2984_74-T13-P1-B10	T013	Bither3	48993422	150	7349013300	20.6433	48993422	140	6859079080	19.2671	40557448	5678042720	82.7814	35
113435_ID2984_75-T14-P1-C10	T014	Mlouki1	48024196	150	7203629400	20.2349	48024196	140	6723387440	18.8859	37734973	5282896220	78.5749	35.5
113436_ID2984_76-T15-P1-D10	T015	Baghali3	51853108	150	7777966200	21.8482	51853108	140	7259435120	20.3917	50270169	7037823660	96.9473	35
113437_ID2984_77-T16-P1-E10	T016	Bither2	55187638	150	8278145700	23.2532	55187638	140	7726269320	21.703	43951700	6153238000	79.6405	35.5
113438_ID2984_78-T17-P1-F10	T017	Safouri	63332262	150	9499839300	26.6849	63332262	140	8866516680	24.9059	57790422	8090659080	91.2496	35.5
113439_ID2984_79-T18-P1-G10	T018	Magouli1	65951362	150	9892704300	27.7885	65951362	140	9233190680	25.9359	52337832	7327296480	79.3582	35.5
113440_ID2984_80-T19-P1-H10	T019	Tayouri Akhdhar	43158452	150	6473767800	18.1847	43158452	140	6042183280	16.9724	36583380	5121673200	84.7653	35.5
113441_ID2984_81-T20-P1-A11	T020	Tayouri Asfar	37772284	150	5665842600	15.9153	37772284	140	5288119760	14.8543	33079143	4631080020	87.5752	35.5
113442_ID2984_82-T21-P1-B11	T021	Tayouri Ahmar	53804948	150	8070742200	22.6706	53804948	140	7532692720	21.1592	45265472	6337166080	84.1288	35
113443_ID2984_83-T22-P1-C11	T022	Zidi1	56736616	150	8510492400	23.9059	56736616	140	7943126240	22.3122	55160299	7722441860	97.2217	36
113444_ID2984_84-T23-P1-D11	T023	Croussi	55356362	150	8303454300	23.3243	55356362	140	7749890680	21.7694	53522863	7493200820	96.6878	35
113445_ID2984_85-T24-P1-E11	T024	Wedlani	54683110	150	8202466500	23.0406	54683110	140	7655635400	21.5046	47447825	6642695500	86.7687	35
113446_ID2984_86-T25-P1-F11	T025	Bouharrag1	49276102	150	7391415300	20.7624	49276102	140	6898654280	19.3782	42783794	5989731160	86.8246	35
113447_ID2984_87-T26-P1-G11	T026	Jemâaoui	62063074	150	9309461100	26.1502	62063074	140	8688830360	24.4068	53926855	7549759700	86.8904	36.5
113448_ID2984_88-T27-P1-H11	T027	Rogabi	42849016	150	6427352400	18.0544	42849016	140	5998862240	16.8507	41009132	5741278480	95.7061	34.5
113449_ID2984_89-T28-P1-A12	T028	Romani	44543170	150	6681475500	18.7682	44543170	140	6236043800	17.517	41481307	5807382980	93.1261	35.5
113450_ID2984_90-T29-P1-B12	T029	Bayoudhi1	60090148	150	9013522200	25.3189	60090148	140	8412620720	23.631	52132519	7298552660	86.7572	36.5
113451_ID2984_91-T30-P1-C12	T030	Bouholi	53064274	150	7959641100	22.3585	53064274	140	7428998360	20.868	48936811	6851153540	92.2218	35.5
113452_ID2984_92-T31-P1-D12	T031	Garghi	52705768	150	7905865200	22.2075	52705768	140	7378807520	20.727	51062089	7148692460	96.8814	35
113453_ID2984_93-T32-P1-E12	T032	Khenziri	43070366	150	6460554900	18.1476	43070366	140	6029851240	16.9378	37211780	5209649200	86.3976	35
113454_ID2984_94-T33-P1-F12	T033	Wahchi	36532680	150	5479902000	15.393	36532680	140	5114575200	14.3668	33232455	4652543700	90.9664	35.5
113455_ID2984_95-T34-P1-G12	T034	Zidi2	36249150	150	5437372500	15.2735	36249150	140	5074881000	14.2553	33809695	4733357300	93.2703	36
113456_ID2984_96-T35-P1-H12	T035	Faouari	41028372	150	6154255800	17.2872	41028372	140	5743972080	16.1348	36827090	5155792600	89.7601	35
113457_ID2984_97-T36-P2-A01	T036	Soltani Abiadh	60458436	150	9068765400	25.4741	60458436	140	8464181040	23.7758	58206554	8148917560	96.2753	34.5
113458_ID2984_98-T37-P2-B01	T037	Soltani Ahmar	39704936	150	5955740400	16.7296	39704936	140	5558691040	15.6143	38358238	5370153320	96.6082	34.5
113459_ID2984_99-T38-P2-C01	T038	Zergui	46709192	150	7006378800	19.6808	46709192	140	6539286880	18.3688	45220454	6330863560	96.8128	34.5
113460_ID2984_100-T39-P2-D01	T039	Bouharrag	40389320	150	6058398000	17.018	40389320	140	5654504800	15.8834	37796259	5291476260	93.5798	34
113461_ID2984_101-T40-P2-E01	T040	Theguegli	41008954	150	6151343100	17.2791	41008954	140	5741253560	16.1271	39196027	5487443780	95.5792	34
113462_ID2984_102-T41-P2-F01	T041	Khartoumi1	37822616	150	5673392400	15.9365	37822616	140	5295166240	14.8741	36795438	5151361320	97.2842	34
113463_ID2984_103-T42-P2-G01	T042	Boukhobza	40858864	150	6128829600	17.2158	40858864	140	5720240960	16.0681	38388148	5374340720	93.953	34
113464_ID2984_104-T43-P2-H01	T043	Minouri	46979286	150	7046892900	19.7946	46979286	140	6577100040	18.475	45678837	6395037180	97.2319	35
113465_ID2984_105-T44-P2-A02	T044	Sawoudi3	43433354	150	6515003100	18.3006	43433354	140	6080669560	17.0805	41691525	5836813500	95.9897	35
113466_ID2984_106-T45-P2-B02	T045	Zidi Degache	45503012	150	6825451800	19.1726	45503012	140	6370421680	17.8944	41951395	5873195300	92.1948	35.5
113467_ID2984_107-T46-P2-C02	T046	Temri Sfax	51206494	150	7680974100	21.5758	51206494	140	7168909160	20.1374	48956373	6853892220	95.6058	35
113468_ID2984_108-T47-P2-D02	T047	Khartoumi2	62422920	150	9363438000	26.3018	62422920	140	8739208800	24.5483	60871816	8522054240	97.5152	34
113469_ID2984_109-T48-P2-E02	T048	Bither Ahmar	39251290	150	5887693500	16.5385	39251290	140	5495180600	15.4359	38160088	5342412320	97.22	34.5
113470_ID2984_110-T49-P2-F02	T049	Tounsi	41753098	150	6262964700	17.5926	41753098	140	5845433720	16.4198	39373287	5512260180	94.3003	34.5
113471_ID2984_111-T50-P2-G02	T050	Bayadhi	42968194	150	6445229100	18.1046	42968194	140	6015547160	16.8976	41305829	5782816060	96.1312	35
113472_ID2984_112-T51-P2-H02	T051	Hafer Bghal	36045120	150	5406768000	15.1876	36045120	140	5046316800	14.175	34893274	4885058360	96.8044	34
113473_ID2984_113-T52-P2-A03	T052	Khadhouri	63252956	150	9487943400	26.6515	63252956	140	8855413840	24.8748	51282556	7179557840	81.0754	34.5
113474_ID2984_114-T53-P2-B03	T053	Kkadhari	46872602	150	7030890300	19.7497	46872602	140	6562164280	18.433	45564672	6379054080	97.2096	34.5
113475_ID2984_115-T54-P2-C03	T054	Bouslames	41459334	150	6218900100	17.4688	41459334	140	5804306760	16.3042	40259678	5636354920	97.1064	34.5
113476_ID2984_116-T55-P2-D03	T055	Mazouzi	40571356	150	6085703400	17.0947	40571356	140	5679989840	15.955	38771031	5427944340	95.5626	35
113477_ID2984_117-T56-P2-E03	T056	Khlat Abyadh	50665746	150	7599861900	21.3479	50665746	140	7093204440	19.9247	48946227	6852471780	96.6062	34.5
113478_ID2984_118-T57-P2-F03	T057	Assal Boudchich	41744220	150	6261633000	17.5889	41744220	140	5844190800	16.4163	40465965	5665235100	96.9379	35
113479_ID2984_119-T58-P2-G03	T058	Souwadi	43700548	150	6555082200	18.4132	43700548	140	6118076720	17.1856	41692332	5836926480	95.4046	35
113480_ID2984_120-T59-P2-H03	T059	Tchichi w Assal	42867670	150	6430150500	18.0622	42867670	140	6001473800	16.8581	40922020	5729082800	95.4613	35
113481_ID2984_121-T60-P2-A04	T060	Marsaoui	52488514	150	7873277100	22.1159	52488514	140	7348391960	20.6416	51097849	7153698860	97.3505	34
113482_ID2984_122-T61-P2-B04	T061	Zidi4	37871116	150	5680667400	15.9569	37871116	140	5301956240	14.8931	36592543	5122956020	96.6239	34
113483_ID2984_123-T62-P2-C04	T062	Zidi6	49575038	150	7436255700	20.8884	49575038	140	6940505320	19.4958	48174413	6744417820	97.1747	34.5
113484_ID2984_124-T63-P2-D04	T063	Kerkni	42240018	150	6336002700	17.7978	42240018	140	5913602520	16.6112	40779213	5709089820	96.5417	34.5
113485_ID2984_125-T64-P2-E04	T064	Besbessi	42591730	150	6388759500	17.946	42591730	140	5962842200	16.7496	41427514	5799851960	97.2666	34.5
113486_ID2984_126-T65-P2-F04	T065	Jrani2	40781338	150	6117200700	17.1831	40781338	140	5709387320	16.0376	39403259	5516456260	96.6208	36
113487_ID2984_127-T66-P2-G04	T066	Bith Bghal	44514662	150	6677199300	18.7562	44514662	140	6232052680	17.5058	43228650	6052011000	97.111	35.5
113488_ID2984_128-T67-P2-H04	T067	Chetoui	45725150	150	6858772500	19.2662	45725150	140	6401521000	17.9818	43973849	6156338860	96.1699	34.5
113489_ID2984_129-T68-P2-A05	T068	Bither Abyadh	40686088	150	6102913200	17.143	40686088	140	5696052320	16.0001	39230250	5492235000	96.4218	35.5
113490_ID2984_130-T69-P2-B05	T069	Soltani	40089650	150	6013447500	16.8917	40089650	140	5612551000	15.7656	38798462	5431784680	96.7792	34.5
113491_ID2984_131-T70-P2-C05	T070	Zidi Sahel	58313876	150	8747081400	24.5705	58313876	140	8163942640	22.9324	56529560	7914138400	96.9402	35
113492_ID2984_132-T71-P2-D05	T071	Baydha	40095632	150	6014344800	16.8942	40095632	140	5613388480	15.7679	38475394	5386555160	95.9591	35
113493_ID2984_133-T72-P2-E05	T072	Khedhri Sahel	41774000	150	6266100000	17.6014	41774000	140	5848360000	16.428	36582282	5121519480	87.5719	34.5
113494_ID2984_134-T73-P2-F05	T073	Bither Sahel	42785074	150	6417761100	18.0274	42785074	140	5989910360	16.8256	40696587	5697522180	95.1187	34.5
113495_ID2984_135-T74-P2-G05	T074	Kahli	47644600	150	7146690000	20.075	47644600	140	6670244000	18.7366	44942863	6292000820	94.3294	34.5
113496_ID2984_136-T75-P2-H05	T075	Bither Menzel Hbib	41436570	150	6215485500	17.4592	41436570	140	5801119800	16.2953	40330366	5646251240	97.3304	34
113497_ID2984_137-T76-P2-A06	T076	Khili	39757152	150	5963572800	16.7516	39757152	140	5566001280	15.6348	38647954	5410713560	97.2101	34
113498_ID2984_138-T77-P2-B06	T077	Gaazir	41411374	150	6211706100	17.4486	41411374	140	5797592360	16.2854	39467164	5525402960	95.3051	34.5
113499_ID2984_139-T78-P2-C06	T078	Bither Gafsa	41487308	150	6223096200	17.4806	41487308	140	5808223120	16.3152	39005918	5460828520	94.0189	35
113500_ID2984_140-T79-P2-D06	T079	Assal Bouchiche	42608922	150	6391338300	17.9532	42608922	140	5965249080	16.7563	41256886	5775964040	96.8269	34.5
113501_ID2984_141-T80-P2-E06	T080	Dhokkar Matmata	41071156	150	6160673400	17.3053	41071156	140	5749961840	16.1516	39312815	5503794100	95.7188	35
113502_ID2984_142-T81-P2-F06	T081	Hammi	38558716	150	5783807400	16.2466	38558716	140	5398220240	15.1635	37577640	5260869600	97.4556	34
113503_ID2984_143-T82-P2-G06	T082	Bither Akhedhar	39839830	150	5975974500	16.7864	39839830	140	5577576200	15.6673	38633128	5408637920	96.9711	34.5
113504_ID2984_144-T83-P2-H06	T083	Bither Akhel	43454338	150	6518150700	18.3094	43454338	140	6083607320	17.0888	41757958	5846114120	96.0962	35
113505_ID2984_145-T84-P2-A07	T084	Bayoudhi (cherih)	41763788	150	6264568200	17.5971	41763788	140	5846930320	16.424	40336855	5647159700	96.5833	34
113506_ID2984_146-T85-P2-B07	T085	Bither Sawoudi	41518364	150	6227754600	17.4937	41518364	140	5812570960	16.3274	40157315	5622024100	96.7218	34
113507_ID2984_147-T86-P2-C07	T086	Lawi (karmous Mbargat)	42158566	150	6323784900	17.7634	42158566	140	5902199240	16.5792	40334559	5646838260	95.6735	34.5
113508_ID2984_148-T87-P2-D07	T087	Sawoudi Matmata	41642524	150	6246378600	17.546	41642524	140	5829953360	16.3763	39923597	5589303580	95.8722	35
113509_ID2984_149-T88-P2-E07	T088	Bettenjene	41888322	150	6283248300	17.6496	41888322	140	5864365080	16.4729	39056931	5467970340	93.2406	35.5
113510_ID2984_150-T89-P2-F07	T089	Neb Jmal	41154562	150	6173184300	17.3404	41154562	140	5761638680	16.1844	39954424	5593619360	97.0838	34.5
113511_ID2984_151-T90-P2-G07	T090	Harchi	68778398	150	10316759700	28.9797	68778398	140	9628975720	27.0477	62789766	8790567240	91.2929	35.5
113512_ID2984_152-T91-P2-H07	T091	Hmed Khmis	38496580	150	5774487000	16.2205	38496580	140	5389521200	15.1391	34582620	4841566800	89.833	35
113513_ID2984_153-T92-P2-A08	T092	Slatni	40416880	150	6062532000	17.0296	40416880	140	5658363200	15.8943	38505845	5390818300	95.2717	35
113514_ID2984_154-T93-P2-B08	T093	Soudi khechine	39140618	150	5871092700	16.4918	39140618	140	5479686520	15.3924	37856516	5299912240	96.7193	35.5
113515_ID2984_155-T94-P2-C08	T094	Safri Gares	44809592	150	6721438800	18.8804	44809592	140	6273342880	17.6217	42718128	5980537920	95.3326	34.5
113516_ID2984_156-T95-P2-D08	T095	Khedhri Kesra	41558008	150	6233701200	17.5104	41558008	140	5818121120	16.343	40452162	5663302680	97.339	34
113517_ID2984_157-T96-P2-E08	T096	Hamri	47760962	150	7164144300	20.124	47760962	140	6686534680	18.7824	46246664	6474532960	96.8294	34.5
113518_ID2984_158-T97-P2-F08	T097	Safri	44743988	150	6711598200	18.8528	44743988	140	6264158320	17.596	42721646	5981030440	95.4802	35
113519_ID2984_159-T98-P2-G08	T098	Ghabri	42682806	150	6402420900	17.9843	42682806	140	5975592840	16.7854	40005811	5600813540	93.7282	35
113520_ID2984_160-T99-P2-H08	T099	Dorghami	39808922	150	5971338300	16.7734	39808922	140	5573249080	15.6552	37793613	5291105820	94.9375	34.5
113521_ID2984_161-T100-P2-A09	T100	Bith Bhim	39909368	150	5986405200	16.8157	39909368	140	5587311520	15.6947	38811801	5433652140	97.2499	34.5
113522_ID2984_162-T101-P2-B09	T101	Dhokkar kesra	38895456	150	5834318400	16.3885	38895456	140	5445363840	15.296	37518433	5252580620	96.4597	35.5
113523_ID2984_163-T102-P2-C09	T102	Bou Abda	37962788	150	5694418200	15.9956	37962788	140	5314790320	14.9292	34278610	4799005400	90.2953	35
113524_ID2984_164-T103-P2-D09	T103	Tchich w Assal kesra	42039810	150	6305971500	17.7134	42039810	140	5885573400	16.5325	40729977	5702196780	96.8843	34.5
113525_ID2984_165-T104-P2-E09	T104	Bargoug	40417536	150	6062630400	17.0299	40417536	140	5658455040	15.8945	39297396	5501635440	97.2286	34
113526_ID2984_166-T105-P2-F09	T105	Zargui	43668084	150	6550212600	18.3995	43668084	140	6113531760	17.1728	42371136	5931959040	97.03	34
113527_ID2984_167-T106-P2-G09	T106	Sekni	43625088	150	6543763200	18.3814	43625088	140	6107512320	17.1559	42467077	5945390780	97.3455	34
113528_ID2984_168-T107-P2-H09	T107	Basoul elkhadem	41196568	150	6179485200	17.3581	41196568	140	5767519520	16.2009	39859925	5580389500	96.7555	34.5
113529_ID2984_169-T108-P2-A10	T108	Hamri Akhal	42672456	150	6400868400	17.98	42672456	140	5974143840	16.7813	41540238	5815633320	97.3467	34
113530_ID2984_170-T109-P2-B10	T109	Swidi Jwayed	40671114	150	6100667100	17.1367	40671114	140	5693955960	15.9943	39353313	5509463820	96.7599	34.5
113531_ID2984_171-T110-P2-C10	T110	Zidi Kesra	39200700	150	5880105000	16.5171	39200700	140	5488098000	15.416	36552283	5117319620	93.244	36.5
		Total/Mean	12429559074	150	1864433861100	18.3118	12429559074	140	1740138270360	17.091	11805243273	1652734058220	95.22	34.7535
					Median (coverage)	17.3458			Median (coverage)	16.1894
					Min (coverage)	12.0749			Min (coverage)	11.2699
					Max (coverage)	57.4632			Max (coverage)	53.6324

## Sheet: ST3
Supplementary Table 3. Summary of single nucleotide polymorphism (SNP) locations.
	SNPs	%
Intergenic	647311	47.1076
Upstream (1000 bp)	156750	11.4074
CDS	96726	7.03917
Intron	286501	20.8499
Downstream(1000 bp)	186823	13.5959
Total	1374111	100

## Sheet: ST4
Supplementary Table 4. Summary of Indels.
	Insertion	Deletions	Total Indels
Total	1270023	1178743	2448766
	INDELs	%
Intergenic	1375848	56.1854
Upstream	317839	12.9796
CDS	55016	2.24668
Intron	414474	16.9258
Downstream	285589	11.6626
Total	2448766	100

## Sheet: ST5
Supplementary Table 5. List of CNVs in the 286 genotyes, grouped based on the CNV type and represented in a binary format (0:absence; 1:presence)
					1001-Goklop	1002-Bardacik	1004-Kusadasi Bardakci	1009-Mor-1	1010-Karayaprak	1015-Akca 2	1017-Bardak	1022-Mor4	1027-Asil Bardak	1029-Sarilop	1045-Morguz	1071-Karabakunya	1080-Izmir bardakci	237-Bursa Siyahi	253-Sultan Selim	227-Yediveren	322-Beyaz Seyhan	519-Seker inciri	1006-Morguz-1	1035-Sari Cicek	1088-Siyah Kis	1090-Esmer Bal	1105-Siyah Lop	1108-Datca-1	1005-Seker	1111-Mor Bardakci	224-Beyaz incir	1115-Gokce	1116-Ada	1117-Datca-5	712-Siyah	256-Yediveren	255-Siyah	243-Susak	245-Sariyemis	246-Gelin Yanagi	251-Derekoy	254-Midilli	517-Mor incir	306-Bodrum	310-Armut Sapi	311-Mor Armudi	312-Kizilmor	313-Kirmizi	315-Kis
#chrom	start	end	CNV_type	Total present	K001	K002	K003	K004	K005	K006	K008	K009	K010	K011	K012	K013	K014	K015	K016	K017	K018	K019	K020	K021	K022	K023	K024	K025	K026	K027	K028	K029	K030	K031	K032	K033	K034	K035	K036	K037	K038	K040	K041	K042	K043	K044	K045	K046	K047
chr1	3746296	3756172	gain	3	0	0	0	0	0	1	0	0	0	0	0	0	0	0	0	0	0	0	0	0	0	0	0	0	0	0	0	0	0	0	0	0	0	0	0	0	0	0	0	0	0	0	0	0	0
chr1	8987160	9000328	gain	1	0	0	0	0	0	0	0	0	0	0	0	0	0	0	0	0	0	0	0	0	0	0	0	0	0	0	0	0	0	0	0	0	0	0	0	0	0	0	0	0	0	0	0	0	0
chr1	9658728	9668604	gain	1	0	0	0	0	0	0	0	0	0	0	0	0	0	0	0	0	0	0	0	0	0	0	0	0	0	0	0	0	0	0	0	0	0	0	0	0	0	0	0	0	0	0	0	0	0
chr1	9955008	9961592	gain	17	0	0	0	0	0	0	0	0	0	0	0	0	0	0	0	0	0	0	0	0	0	0	0	0	0	0	0	0	0	0	0	0	0	0	0	0	0	1	0	0	0	0	0	0	0
chr2	13576208	13582792	gain	2	0	0	0	0	0	0	0	0	0	0	0	0	0	0	0	0	0	0	0	0	0	0	0	0	0	0	0	0	0	0	0	0	0	0	0	0	0	0	0	0	0	0	0	0	0
chr2	14544056	14550640	gain	2	0	0	0	0	0	0	0	0	0	0	0	0	0	0	0	0	0	0	0	0	0	0	0	0	0	0	0	0	0	0	0	0	0	0	0	0	0	0	0	0	0	0	0	0	0
chr2	18244264	18250848	gain	1	0	0	0	0	0	0	0	0	0	0	0	0	0	0	0	0	0	0	0	0	0	0	0	0	0	0	0	0	0	0	0	0	0	0	0	0	0	0	0	0	0	0	0	0	0
chr2	18632720	18662348	gain	6	0	0	0	0	0	0	0	0	0	0	0	0	0	0	0	0	0	0	0	0	1	0	0	0	0	0	0	1	0	0	0	0	0	0	0	0	0	0	0	0	0	0	0	0	0
chr2	18731480	18744648	gain	1	0	0	0	0	0	0	0	0	0	0	0	0	0	0	0	0	0	0	0	0	0	0	0	0	0	0	0	0	0	0	0	0	0	0	0	0	0	0	0	0	0	0	0	0	0
chr2	24581364	24591240	gain	1	0	0	0	0	0	0	0	0	0	0	0	0	0	0	0	0	0	0	0	0	0	0	0	0	0	0	0	0	0	0	0	0	0	0	0	0	0	0	0	0	0	0	0	0	1
chr3	1534072	1540656	gain	2	0	0	0	0	0	0	0	0	0	0	0	0	0	0	0	0	0	0	0	0	0	0	0	0	1	0	0	0	1	0	0	0	0	0	0	0	0	0	0	0	0	0	0	0	0
chr3	4355316	4365192	gain	13	0	0	0	0	0	1	0	1	0	0	0	0	0	0	0	0	0	0	0	0	0	0	0	0	0	0	0	0	0	0	0	0	0	0	0	0	0	0	0	0	0	0	0	0	0
chr3	5662240	5672116	gain	1	0	0	0	0	0	0	0	0	0	0	0	0	0	0	0	0	0	0	0	0	0	0	0	0	0	0	0	0	0	0	0	0	0	0	0	0	0	0	0	0	0	0	0	0	0
chr3	30671564	30711068	gain	8	0	0	0	0	0	0	0	0	0	0	0	0	0	0	0	1	0	0	0	0	0	0	0	0	0	0	0	0	0	0	0	0	0	0	0	0	0	0	0	0	0	0	0	0	0
chr3	32498624	32508500	gain	1	0	0	0	0	0	0	0	0	0	0	0	0	0	0	0	0	0	0	0	0	0	0	0	0	0	0	0	0	0	0	0	0	0	0	0	0	0	0	0	0	0	0	0	0	0
chr3	34803024	34812900	gain	1	0	0	0	0	0	0	0	0	0	0	0	0	0	0	0	0	0	0	0	0	0	0	0	0	0	0	0	0	0	0	0	0	0	0	0	0	0	0	0	0	0	0	0	0	0
chr4	2205640	2212224	gain	3	0	0	0	0	0	0	0	0	0	0	0	0	0	0	0	0	0	0	0	0	0	0	0	0	0	0	0	0	0	0	0	0	0	0	0	0	0	0	0	0	0	0	0	0	0
chr4	2534840	2567760	gain	1	0	0	0	0	0	0	0	0	0	0	0	0	0	0	0	0	0	0	0	0	0	0	0	0	0	0	0	0	0	0	0	0	0	0	0	0	0	0	0	0	0	0	0	0	0
chr4	12888180	12940852	gain	1	0	0	0	0	0	0	0	0	0	0	0	0	0	0	0	0	0	0	0	0	0	0	0	0	0	0	0	0	0	0	0	0	0	0	0	0	0	0	0	0	0	0	0	0	0
chr5	2472292	2482168	gain	1	0	0	0	0	0	0	0	0	0	0	0	0	0	0	0	0	0	0	0	0	0	0	0	0	0	0	0	0	0	0	0	0	0	0	0	0	0	0	0	0	0	0	0	0	0
chr5	2686272	2692856	gain	5	0	0	0	0	0	0	0	0	0	0	0	0	0	0	0	0	0	0	0	0	0	0	0	0	0	0	0	0	0	0	0	0	0	0	0	0	0	0	0	0	0	0	0	0	0
chr5	10471852	10485020	gain	2	0	0	0	0	0	0	0	0	0	0	0	0	0	0	0	0	0	0	1	0	0	0	0	0	0	0	0	0	0	0	0	0	0	1	0	0	0	0	0	0	0	0	0	0	0
chr5	10521232	10527816	gain	4	0	0	0	0	0	0	0	0	0	0	0	0	0	0	0	0	0	0	0	0	0	0	0	1	0	0	0	0	0	0	0	0	0	0	0	0	0	0	0	0	0	0	0	0	0
chr5	14448588	14455172	gain	1	0	0	0	0	0	0	0	0	0	0	0	0	0	0	0	0	0	0	0	0	0	0	0	0	0	0	0	0	0	0	0	0	0	0	0	0	0	0	0	0	0	0	0	0	0
chr5	14521012	14527596	gain	41	0	0	0	0	0	1	0	0	0	0	0	0	0	1	0	0	0	0	0	0	0	0	0	0	0	1	0	0	0	0	1	0	0	0	0	0	0	1	0	1	0	0	0	0	0
chr5	16776032	16782616	gain	7	0	0	0	0	0	0	0	0	0	0	0	0	0	0	0	0	0	0	0	0	0	0	0	0	0	0	0	0	0	0	0	0	0	0	0	0	0	0	0	0	0	0	0	0	0
chr5	16937340	16947216	gain	2	0	0	0	0	0	0	0	0	0	0	0	0	0	0	0	0	0	0	0	0	0	0	0	0	0	0	0	0	0	0	0	0	0	0	0	0	0	0	0	0	0	0	0	0	0
chr5	23659604	23669480	gain	6	0	0	0	0	0	0	0	0	0	0	0	0	0	0	1	0	0	0	0	0	0	0	0	0	0	0	0	1	0	0	0	1	0	0	0	0	0	0	0	0	0	0	0	0	0
chr5	24367384	24377260	gain	22	0	0	0	0	0	0	0	0	0	0	0	0	0	0	1	0	0	0	0	0	0	0	0	0	0	0	0	0	0	0	0	0	0	0	0	0	0	0	0	0	0	0	0	0	0
chr6	1678920	1688796	gain	2	0	0	0	0	0	0	0	0	0	0	0	0	0	0	0	0	0	0	0	0	0	0	0	0	0	0	0	0	0	0	0	0	0	0	0	0	0	0	1	0	0	0	0	0	0
chr6	2469000	2488752	gain	1	0	0	0	0	0	0	0	0	0	0	0	0	0	0	0	0	0	0	0	0	0	0	0	0	0	0	0	0	0	0	0	0	0	0	0	0	0	0	0	0	0	0	0	0	0
chr6	13148248	13158124	gain	1	0	0	0	0	0	0	0	0	0	0	0	0	0	0	0	0	0	0	0	0	0	0	0	0	0	0	0	0	0	0	0	0	0	0	0	0	0	0	0	0	0	0	0	0	0
chr6	13266760	13296388	gain	24	0	0	0	0	0	0	0	0	0	0	0	0	0	0	0	0	0	0	0	0	0	0	0	0	0	0	0	0	0	0	0	0	0	0	0	0	0	0	0	0	0	0	0	0	0
chr6	13342476	13381980	gain	1	0	0	0	0	0	0	0	0	0	0	0	0	0	0	0	0	0	0	0	0	0	0	0	0	0	0	0	0	0	0	0	0	0	0	0	0	0	0	0	0	0	0	0	0	0
chr6	15798308	15804892	gain	1	0	0	0	0	0	0	0	0	0	0	0	0	0	0	0	0	0	0	0	0	0	0	0	0	0	0	0	0	0	0	0	0	0	0	0	0	0	0	0	0	0	0	0	0	0
chr7	95468	118512	gain	2	0	0	0	0	0	0	0	0	0	0	0	0	0	0	0	0	0	1	0	0	0	0	0	0	0	0	0	0	0	0	0	0	0	0	0	0	0	0	0	0	0	0	0	0	0
chr7	5142104	5161856	gain	1	0	0	0	0	1	0	0	0	0	0	0	0	0	0	0	0	0	0	0	0	0	0	0	0	0	0	0	0	0	0	0	0	0	0	0	0	0	0	0	0	0	0	0	0	0
chr7	5859760	5866344	gain	1	0	0	0	0	0	0	0	0	0	0	0	0	0	0	0	0	0	0	0	0	0	0	0	0	0	0	0	0	0	0	0	0	0	0	0	0	0	0	0	0	0	0	0	0	0
chr7	11094040	11100624	gain	4	0	0	0	0	0	0	0	0	0	0	0	0	0	0	0	0	0	0	0	0	0	0	0	0	0	0	0	0	0	0	0	0	0	0	0	0	0	0	1	0	0	0	0	0	0
chr7	12493140	12499724	gain	6	0	0	0	0	1	0	0	0	0	0	0	0	0	0	0	0	1	0	0	0	0	0	0	0	0	0	0	0	0	0	0	0	0	0	0	0	0	0	0	0	0	0	0	0	0
chr7	15044440	15051024	gain	9	0	0	0	0	0	0	0	0	0	0	0	0	0	0	0	0	0	0	0	0	0	0	0	0	0	0	0	0	0	0	0	0	0	0	0	0	0	0	0	0	0	0	0	0	0
chr7	23083504	23096672	gain	3	0	0	0	0	0	0	0	0	0	0	0	0	1	1	0	0	0	0	0	0	0	0	0	0	0	0	0	0	0	0	0	0	0	0	0	0	0	0	0	0	0	0	0	0	0
chr8	1557116	1566992	gain	5	0	0	0	0	0	0	0	1	0	0	0	0	0	0	0	0	0	0	0	0	0	0	0	0	0	0	0	0	0	0	0	0	0	0	0	0	0	0	0	0	0	0	0	0	0
chr8	2742236	2752112	gain	1	0	0	0	0	0	0	0	0	0	0	0	0	0	0	0	0	0	0	0	0	0	0	0	0	0	0	0	0	0	0	0	0	0	0	0	0	0	0	0	0	0	0	0	0	0
chr8	4342148	4391528	gain	2	0	0	0	0	0	0	0	0	0	0	0	0	0	0	0	0	0	0	0	0	0	0	0	0	0	0	0	0	0	0	0	0	0	0	0	0	0	0	0	0	0	0	0	0	0
chr8	4421156	4431032	gain	1	0	0	0	0	0	0	0	0	0	0	0	0	0	0	0	0	0	0	0	0	0	0	0	0	0	0	0	0	0	0	0	0	0	0	0	0	0	0	0	0	0	0	0	0	0
chr8	6149456	6165916	gain	1	0	0	0	0	0	0	0	0	0	0	0	0	0	0	0	0	0	0	0	0	0	0	0	0	0	0	0	0	0	0	0	0	0	0	0	0	0	0	0	0	0	0	0	0	0
chr8	12091516	12111268	gain	1	0	0	0	0	0	0	0	0	0	0	0	0	0	0	0	0	0	0	0	0	0	0	0	0	0	0	0	0	0	0	0	0	0	0	0	0	0	0	0	0	0	0	0	0	0
chr8	14181936	14204980	gain	1	0	0	0	0	0	0	0	0	0	0	0	0	0	0	0	0	0	0	0	0	0	0	0	0	0	0	0	0	0	0	0	0	0	0	0	0	0	0	0	0	0	0	0	0	0
chr8	14655984	14669152	gain	1	0	0	0	0	0	0	0	0	0	0	0	0	0	0	0	1	0	0	0	0	0	0	0	0	0	0	0	0	0	0	0	0	0	0	0	0	0	0	0	0	0	0	0	0	0
chr8	18082956	18099416	gain	1	0	0	0	0	0	0	0	0	0	0	0	0	0	0	0	0	0	0	0	0	0	0	0	0	0	0	0	0	0	0	0	0	0	0	0	0	0	0	0	0	0	0	0	0	0
chr8	21812792	21825960	gain	2	0	0	0	0	0	0	0	0	0	0	0	0	0	0	0	0	0	0	0	0	0	0	0	0	0	0	0	0	0	0	0	0	0	0	0	0	0	0	0	0	0	0	0	0	0
chr9	2702732	2742236	gain	1	0	0	0	0	0	0	0	0	1	0	0	0	0	0	0	0	0	0	0	0	0	0	0	0	0	0	0	0	0	0	0	0	0	0	0	0	0	0	0	0	0	0	0	0	0
chr9	9764072	9783824	gain	2	0	0	0	0	0	0	0	0	0	0	0	0	0	0	0	0	0	0	0	0	0	0	0	0	1	0	0	0	0	0	0	0	0	0	0	0	0	0	0	0	0	0	0	0	0
chr9	10587072	10593656	gain	1	0	0	0	0	0	0	0	0	0	0	0	0	0	0	0	0	0	0	0	0	0	0	0	0	0	0	0	0	0	0	0	0	0	0	0	0	0	0	0	0	0	0	0	0	0
chr9	13263468	13276636	gain	7	0	0	0	0	0	0	0	0	0	0	0	0	0	0	0	0	0	0	0	0	0	0	0	0	0	0	0	0	0	0	0	0	0	0	0	0	0	0	0	0	0	0	0	0	0
chr9	13434652	13454404	gain	1	0	0	0	0	0	0	0	0	0	0	0	0	0	0	0	0	0	0	0	0	0	0	0	0	0	0	0	0	0	0	0	0	0	0	0	0	0	0	0	0	0	0	0	0	0
chr9	16486336	16492920	gain	8	0	0	0	0	0	0	0	0	0	0	0	0	0	0	0	0	0	0	0	0	0	0	0	0	0	0	0	0	0	0	0	0	0	0	0	0	0	0	0	0	0	0	0	0	0
chr9	16502796	16509380	gain	3	0	0	0	0	0	0	0	0	0	0	0	0	0	0	0	0	0	0	0	0	0	0	0	0	0	0	0	0	0	0	0	0	0	0	0	0	0	0	0	0	0	0	0	0	0
chr9	20147040	20153624	gain	1	0	0	0	0	0	0	0	0	0	0	0	0	0	0	0	0	0	0	0	0	0	0	0	0	0	0	0	0	0	0	0	0	0	0	0	0	0	0	0	0	0	0	0	0	0
chr9	20179960	20186544	gain	1	0	0	0	0	0	0	0	0	0	0	0	0	0	0	0	0	0	0	0	0	0	0	0	0	0	0	0	0	0	0	0	0	0	0	0	0	0	0	0	0	0	0	1	0	0
chr9	26013384	26023260	gain	13	0	0	0	0	0	0	0	0	0	0	0	0	0	0	0	0	0	0	0	0	0	0	0	0	0	0	0	0	0	0	0	0	0	0	0	0	0	0	0	0	0	0	0	0	0
chr10	961264	971140	gain	1	0	0	0	0	0	0	0	0	0	0	0	0	0	0	0	0	0	0	0	0	0	0	0	0	0	0	0	0	0	0	0	0	0	0	0	0	0	0	0	0	0	0	0	0	0
chr10	1481400	1487984	gain	1	0	0	0	0	0	0	0	0	0	0	0	0	0	0	0	0	0	0	0	0	0	0	0	0	0	0	0	0	0	0	0	0	0	0	0	0	0	0	0	0	0	0	0	0	0
chr10	7110720	7117304	gain	1	0	0	0	0	0	0	0	0	0	0	0	0	0	0	0	0	0	0	0	0	0	0	0	0	0	0	0	0	0	0	0	0	0	0	0	0	0	0	0	0	0	0	0	0	0
chr10	8147700	8213540	gain	1	0	0	0	0	0	0	0	0	0	0	0	0	0	0	0	0	0	0	0	0	0	0	0	0	0	0	0	0	0	0	0	0	0	0	0	0	0	0	0	0	0	0	0	0	0
chr10	8918028	8927904	gain	1	0	0	0	0	0	0	0	0	0	0	0	0	0	0	0	0	0	0	0	0	0	0	0	0	0	0	0	0	0	0	0	0	0	0	0	0	0	0	0	0	0	0	0	0	0
chr10	9234060	9243936	gain	1	0	0	0	0	0	0	0	0	0	0	0	0	0	0	0	0	0	0	0	0	0	0	0	0	0	0	0	0	0	0	0	0	0	0	0	0	0	0	0	0	0	0	0	0	0
chr10	12605068	12611652	gain	2	0	0	0	0	0	0	0	0	0	0	0	0	0	0	0	0	0	0	0	0	0	0	0	0	0	0	0	0	0	0	0	0	0	0	0	0	0	0	0	0	0	0	0	0	0
chr11	3417096	3430264	gain	1	0	0	0	0	0	0	0	0	0	0	0	0	0	0	0	0	0	0	0	0	0	0	0	0	0	0	0	0	0	0	0	0	0	0	0	0	0	0	0	0	0	0	0	0	0
chr11	11094040	11117084	gain	2	0	0	0	0	0	0	0	0	0	0	0	0	0	0	0	0	0	0	0	0	0	0	0	0	0	0	0	0	0	0	0	0	0	0	0	0	0	0	0	0	0	0	0	0	0
chr11	15271588	15284756	gain	1	0	0	0	0	0	0	0	0	0	0	0	0	0	0	0	0	0	0	0	0	0	0	0	0	0	0	0	0	0	0	0	0	0	0	0	0	0	0	0	0	0	0	0	0	0
chr11	22767472	22777348	gain	20	0	0	0	0	0	0	0	0	0	0	0	0	1	0	0	0	0	0	0	0	0	0	0	0	0	0	0	0	0	0	0	0	0	0	0	0	0	0	0	0	0	0	1	0	0
chr11	22859648	22866232	gain	1	0	0	0	0	0	0	0	0	0	0	0	0	0	0	0	0	0	0	0	0	0	0	0	0	0	0	0	0	0	0	0	0	0	0	0	0	0	0	0	0	0	0	0	0	0
chr11	22968284	23001204	gain	3	0	0	0	0	0	0	0	0	0	0	0	0	0	0	0	0	0	0	0	0	0	0	0	0	0	0	0	0	0	0	0	0	0	0	0	0	0	0	0	0	0	0	0	0	0
chr11	24604408	24610992	gain	2	0	0	0	0	0	0	0	0	0	0	0	0	0	0	0	0	0	0	0	0	0	0	0	0	0	0	0	0	0	0	0	0	0	0	0	0	0	0	0	0	0	0	0	0	0
chr11	25216720	25226596	gain	12	0	0	0	0	0	0	0	0	0	0	0	0	0	0	0	0	0	0	0	0	0	0	0	0	0	0	0	0	0	0	0	0	0	0	0	0	0	0	0	0	0	0	0	0	0
chr11	27020736	27027320	gain	3	0	0	0	0	0	0	0	0	0	0	0	0	0	0	0	0	0	0	0	0	0	0	0	0	0	0	0	0	1	1	0	0	0	0	0	0	0	0	0	0	0	0	0	0	0
chr12	1155492	1201580	gain	2	0	0	0	0	0	0	0	0	0	0	0	0	0	0	0	0	0	0	0	0	0	0	0	0	0	0	1	0	0	0	0	0	0	0	0	0	0	0	0	0	0	0	0	0	0
chr12	5566772	5576648	gain	2	0	0	0	0	0	0	0	0	0	0	0	0	1	0	0	0	0	0	0	0	0	0	0	0	0	0	0	0	0	0	0	0	0	0	0	0	0	0	0	0	0	0	0	0	0
chr12	6004608	6050696	gain	1	0	0	0	0	0	0	0	0	0	0	0	0	0	0	0	0	0	0	0	0	0	0	0	0	0	0	0	0	0	0	0	0	0	0	0	0	0	0	0	0	0	0	0	0	0
chr12	6333808	6340392	gain	1	0	0	0	0	0	0	0	0	0	0	0	0	0	0	0	0	0	0	0	0	0	0	0	0	0	0	0	0	0	0	0	0	0	0	0	0	0	0	0	0	0	0	0	0	0
chr12	7225940	7285196	gain	1	0	0	0	0	0	0	0	0	0	0	0	0	0	0	0	0	0	0	0	0	0	0	0	0	0	0	0	0	0	0	0	0	0	0	0	0	0	0	0	0	0	0	0	0	0
chr12	8644792	8651376	gain	3	0	0	0	0	0	0	0	0	0	0	0	0	0	0	0	0	0	0	0	0	0	0	0	0	0	0	0	0	0	0	0	0	0	0	0	0	0	0	0	0	0	0	0	0	0
chr12	9158344	9171512	gain	1	0	0	0	0	0	0	0	0	0	0	0	0	0	0	0	0	0	0	0	0	0	0	0	0	0	0	0	0	0	0	0	0	0	0	0	0	0	0	0	0	0	0	0	0	0
chr12	9398660	9411828	gain	109	1	1	0	1	1	0	0	1	1	0	0	0	1	0	1	1	1	0	0	0	1	0	0	1	1	1	1	0	0	0	0	0	0	0	0	0	0	1	0	1	0	1	0	1	0
chr12	10988696	11018324	gain	1	0	0	0	0	0	0	0	0	0	0	0	0	0	0	0	0	0	0	0	0	0	0	0	0	0	0	0	0	0	0	0	0	0	0	0	0	0	0	0	0	0	0	0	0	0
chr12	11209260	11215844	gain	1	0	0	0	0	0	0	0	0	0	0	0	0	0	0	0	0	0	0	0	0	0	0	0	0	0	0	0	0	0	0	0	0	0	0	0	0	0	0	0	0	0	0	0	0	0
chr12	14619772	14626356	gain	9	0	0	0	0	0	0	0	1	0	0	0	0	0	0	0	0	0	0	0	0	0	0	0	0	1	0	0	0	0	0	0	0	0	0	0	0	0	0	1	0	0	0	0	1	0
chr12	14721824	14751452	gain	1	0	0	0	0	0	0	0	0	0	0	0	0	0	0	0	0	0	0	0	0	0	0	0	0	0	0	0	0	0	0	0	0	0	0	0	0	0	0	0	0	0	0	0	0	0
chr12	14823876	14830460	gain	1	0	0	0	0	0	0	0	0	0	0	0	0	0	0	0	0	0	0	0	0	0	0	0	0	0	0	0	0	0	0	0	0	0	0	0	0	0	0	0	0	0	0	0	0	0
chr12	14869964	14876548	gain	1	0	0	0	0	0	0	0	0	0	0	0	0	0	0	0	0	0	0	0	0	0	0	0	0	0	0	0	0	0	0	0	0	0	0	0	0	0	0	0	0	0	0	0	0	0
chr12	18050036	18056620	gain	9	0	0	0	0	0	0	0	0	0	0	0	0	1	0	0	0	0	0	0	0	0	0	0	0	0	0	0	0	0	0	0	0	0	0	0	0	0	0	0	0	0	0	0	0	0
chr13	0	52672	gain	1	0	0	0	0	0	0	0	0	0	0	0	0	0	0	0	0	0	0	0	0	0	0	0	0	0	0	0	0	0	0	0	0	0	0	0	0	0	0	0	0	0	0	0	0	0
chr13	11265224	11271808	gain	1	0	0	0	0	0	0	0	0	0	0	0	0	0	0	0	0	0	0	0	0	0	0	0	0	0	0	0	0	0	0	0	0	0	0	0	0	0	0	0	0	0	0	0	0	0
chr13	11334356	11344232	gain	10	0	0	0	0	1	0	0	0	0	0	0	0	0	0	0	0	0	0	0	0	0	0	0	0	0	0	0	0	0	0	0	0	0	0	0	0	0	0	0	0	0	0	0	0	0
chr13	23152636	23169096	gain	7	0	0	0	0	0	0	0	0	0	0	0	0	0	0	0	0	0	0	0	0	0	0	0	0	0	0	0	0	0	0	0	0	0	0	0	0	0	0	0	0	0	0	0	0	0
chr1	319324	526720	loss	1	0	0	0	0	0	0	0	0	0	0	0	0	0	0	0	0	0	0	0	0	0	1	0	0	0	0	0	0	0	0	0	0	0	0	0	0	0	0	0	0	0	0	0	0	0
chr1	3591572	3739712	loss	1	0	0	0	0	0	0	0	0	0	0	0	0	0	0	0	0	0	0	0	0	0	0	0	0	0	0	0	0	0	0	0	0	0	0	0	0	0	0	0	0	0	0	0	0	0
chr1	3937232	3976736	loss	2	0	0	0	0	0	0	0	0	0	0	0	0	0	0	0	0	0	0	0	0	0	0	0	0	0	0	0	0	0	0	0	0	0	0	0	0	0	0	0	0	0	0	0	0	0
chr1	9309776	9484252	loss	2	0	0	0	0	0	0	0	0	0	0	0	0	0	0	0	0	0	0	0	0	0	0	0	0	0	0	0	0	0	0	0	0	0	0	0	0	0	0	0	0	0	0	0	0	0
chr1	9711400	9941840	loss	1	0	0	0	0	0	0	0	0	0	0	0	0	0	0	0	0	0	0	0	0	0	0	0	0	0	0	0	0	0	0	0	1	0	0	0	0	0	0	0	0	0	0	0	0	0
chr1	11564796	11601008	loss	1	0	0	0	0	0	0	0	0	0	0	0	0	0	0	0	0	0	0	0	0	0	0	0	0	0	0	0	0	0	0	0	0	0	0	0	0	0	0	0	0	0	0	0	0	0
chr1	17585864	17608908	loss	1	0	0	0	0	0	0	0	0	0	0	0	0	0	0	0	0	0	0	0	0	0	0	0	0	0	0	0	0	0	0	0	0	0	0	0	0	0	0	0	0	0	0	0	0	0
chr1	18790736	18965212	loss	4	0	0	0	0	0	0	0	0	0	0	0	0	0	0	0	0	0	0	0	0	0	0	0	0	0	0	0	0	0	0	1	0	0	0	0	0	0	0	0	0	0	0	1	0	0
chr1	20430152	20561832	loss	4	0	0	0	0	0	0	0	0	0	0	0	0	0	0	0	0	0	0	0	0	0	0	0	0	0	0	0	0	0	0	0	0	0	0	0	0	0	0	0	0	0	0	0	0	0
chr1	21233400	21338744	loss	2	0	0	0	0	0	0	0	0	0	0	0	0	0	0	0	0	0	0	0	0	0	0	0	0	0	0	0	0	0	0	0	0	0	0	0	0	0	0	0	0	0	0	0	0	0
chr1	23126300	23281024	loss	1	0	0	0	0	0	0	0	0	0	0	0	0	0	0	0	0	0	0	0	0	0	0	0	0	0	0	0	0	0	0	0	0	0	0	0	0	0	0	0	0	0	0	0	0	0
chr1	24100732	24143528	loss	2	0	0	0	0	0	0	0	0	0	0	0	0	0	0	0	0	0	0	0	0	0	0	0	0	0	0	0	0	0	0	0	0	0	0	0	0	0	0	0	0	0	0	0	0	0
chr1	24413472	24518816	loss	1	0	0	1	0	0	0	0	0	0	0	0	0	0	0	0	0	0	0	0	0	0	0	0	0	0	0	0	0	0	0	0	0	0	0	0	0	0	0	0	0	0	0	0	0	0
chr1	25305604	25335232	loss	1	0	0	0	0	0	0	0	0	0	0	0	0	0	0	0	0	0	0	0	0	0	0	0	0	0	0	0	0	0	0	0	0	0	0	0	0	0	0	0	0	0	0	0	0	0
chr2	1139032	1201580	loss	1	0	0	0	0	0	0	0	0	0	0	0	0	0	0	0	0	0	0	0	0	0	0	0	0	0	0	0	0	0	0	0	0	0	0	0	0	0	0	0	0	0	0	0	0	0
chr2	13661800	13740808	loss	2	0	0	0	0	0	0	0	0	0	0	0	0	0	0	0	0	0	0	0	0	0	0	0	0	0	0	0	0	0	0	0	0	0	0	0	0	0	0	0	0	0	0	0	0	0
chr2	24373968	24420056	loss	1	0	0	0	0	0	0	0	0	0	0	0	0	0	0	0	0	0	0	0	0	0	0	0	0	0	0	0	0	0	0	0	0	0	0	0	0	0	0	0	0	0	0	0	0	0
chr2	24782176	24834848	loss	1	0	0	0	0	0	0	0	0	0	0	0	0	0	0	0	0	0	0	0	0	0	0	0	0	0	0	0	0	0	0	0	0	0	0	0	0	0	0	0	0	0	0	0	0	0
chr3	4542960	4579172	loss	1	0	0	0	0	0	0	0	0	0	0	0	0	0	0	0	0	0	0	0	0	0	0	0	0	0	0	0	0	0	0	0	0	0	0	0	0	0	0	0	0	0	0	0	0	0
chr3	4592340	4628552	loss	1	0	0	0	0	0	0	0	0	0	0	0	0	0	0	0	0	0	0	0	0	0	0	0	0	0	0	0	0	0	0	0	0	0	0	0	0	0	0	0	0	0	0	0	0	0
chr3	5175024	5198068	loss	1	0	0	0	0	0	0	0	0	0	0	0	0	0	0	0	0	0	0	0	0	0	0	0	0	0	0	0	0	0	0	0	0	0	0	0	0	0	0	0	0	0	0	0	0	0
chr3	5313288	5349500	loss	3	0	0	0	0	0	0	0	0	0	0	0	0	0	0	0	0	0	0	1	0	0	0	1	0	0	0	0	0	0	0	0	0	0	0	0	0	0	0	0	0	0	0	0	0	0
chr3	5747832	5770876	loss	3	0	0	0	0	0	0	0	0	0	0	0	0	0	0	0	0	0	0	0	0	0	0	0	0	0	0	0	0	0	0	0	0	0	0	0	0	0	0	0	0	0	0	0	0	0
chr3	6139580	6304180	loss	2	0	0	0	0	0	0	0	0	0	0	0	0	0	0	0	0	0	0	0	0	0	0	0	0	0	0	1	0	0	0	0	0	0	0	0	0	0	0	0	0	0	0	0	0	0
chr3	21065508	21105012	loss	1	0	0	0	0	0	0	0	0	0	0	0	0	0	0	0	0	0	0	0	0	0	0	0	0	0	0	0	0	0	0	0	0	0	0	0	0	0	0	0	0	0	0	0	0	0
chr3	22741136	22760888	loss	1	0	0	0	0	0	0	0	0	0	0	0	0	0	0	0	0	0	0	0	0	0	0	0	0	0	0	0	0	0	0	0	0	0	0	0	0	0	0	0	0	0	0	0	0	0
chr3	26418300	26464388	loss	3	0	0	0	0	0	0	0	0	0	0	0	0	0	0	0	0	0	0	0	0	0	0	0	0	0	0	0	0	0	0	0	0	0	0	0	0	0	0	0	0	0	0	0	1	0
chr3	28535056	28670028	loss	1	0	0	0	0	0	0	0	0	0	0	0	0	0	0	0	0	0	0	0	0	0	0	0	0	0	0	0	0	0	0	0	0	0	0	0	0	0	0	0	0	0	0	0	0	0
chr3	30523424	30553052	loss	5	0	0	0	0	0	0	0	0	0	0	0	0	0	0	0	0	0	0	0	0	0	0	0	0	0	0	0	0	0	0	0	0	0	0	0	0	0	0	0	0	0	0	0	0	0
chr3	31566988	31622952	loss	11	0	0	0	0	0	0	0	0	0	0	0	0	0	0	0	0	0	0	0	0	0	0	0	0	0	0	0	0	0	0	1	0	0	0	0	0	0	0	0	0	0	0	0	0	0
chr3	31869852	31902772	loss	1	0	0	0	0	0	0	0	0	0	0	0	0	0	0	0	0	0	0	0	0	0	0	0	0	0	0	0	0	0	0	0	0	0	0	0	0	0	0	0	0	0	0	0	0	0
chr3	32185884	32459120	loss	2	0	0	0	0	0	0	0	0	0	0	0	0	0	0	0	0	0	0	0	0	0	0	0	0	0	0	0	0	0	0	0	0	0	0	0	0	0	0	0	0	0	0	0	0	0
chr3	32656640	32771860	loss	1	0	0	0	0	0	0	0	0	0	0	0	0	0	0	0	0	0	0	0	0	0	0	0	0	0	0	0	0	0	0	0	0	0	0	0	0	0	0	0	0	0	0	0	0	0
chr3	34684512	34747060	loss	1	0	0	0	0	0	0	0	0	0	0	0	0	0	0	0	0	0	0	0	0	0	0	0	0	0	0	0	0	0	0	0	0	0	0	0	0	0	0	0	0	0	0	0	0	0
chr4	3818720	3864808	loss	1	0	0	0	0	0	0	0	0	0	0	0	0	0	0	0	0	0	0	0	0	0	0	0	0	0	0	0	0	0	0	0	0	0	0	0	0	0	0	0	0	0	0	0	0	0
chr4	5013716	5046636	loss	1	0	0	0	0	0	0	0	0	0	0	0	0	0	0	0	0	0	0	0	0	0	0	0	0	0	0	0	0	0	0	0	0	0	0	0	0	0	0	0	0	0	0	0	0	0
chr4	8717216	8746844	loss	4	0	0	0	0	0	0	0	0	0	0	0	0	0	0	1	0	0	0	0	0	0	0	0	0	0	0	0	0	0	0	0	0	0	0	0	0	0	0	0	0	0	0	0	0	0
chr4	12078348	12131020	loss	8	0	0	0	0	0	0	0	0	0	0	0	1	0	0	0	0	0	0	0	0	0	0	0	0	0	0	0	0	0	0	0	0	0	0	0	0	0	0	0	0	0	0	0	0	1
chr4	12348292	12374628	loss	1	0	0	0	0	0	0	0	0	0	0	0	0	0	0	0	0	0	0	0	0	0	0	0	0	0	0	0	0	0	0	0	0	0	0	0	0	0	0	0	0	0	0	0	0	0
chr4	13138372	13158124	loss	2	0	0	0	0	0	0	0	0	0	0	0	0	0	0	0	0	0	0	0	0	0	0	0	0	0	0	0	0	0	0	0	0	0	0	0	0	0	0	0	0	0	0	0	0	0
chr4	14402500	14415668	loss	3	0	0	0	0	0	0	0	0	0	0	0	0	0	0	0	0	0	0	0	0	0	0	0	0	0	0	0	0	0	0	0	0	0	0	0	0	0	0	0	0	0	0	0	0	0
chr4	19281244	19374713	loss	2	0	0	0	0	0	0	0	0	0	0	0	0	0	0	0	0	0	0	0	0	0	0	0	0	0	0	0	0	0	0	0	0	0	0	0	0	0	0	0	0	0	0	0	0	0
chr5	0	111928	loss	1	0	0	0	0	0	0	0	0	0	0	0	0	0	0	0	0	0	0	0	0	0	0	0	0	0	0	0	0	0	0	0	0	0	0	0	0	0	0	0	0	0	0	0	0	0
chr5	1010644	1043564	loss	1	0	0	0	0	0	0	0	0	0	0	0	0	0	0	0	0	0	0	0	0	0	0	0	0	0	0	0	0	0	0	0	0	0	0	0	0	0	0	0	0	0	0	0	0	0
chr5	2827828	2840996	loss	1	0	0	0	0	0	0	0	0	0	0	0	0	0	0	0	0	0	0	0	0	0	0	0	0	0	0	0	0	0	0	0	0	0	0	0	0	0	0	0	0	0	0	0	0	0
chr5	6857236	6886864	loss	9	0	0	0	0	0	1	0	0	0	0	0	1	0	0	0	0	0	0	0	0	1	0	0	0	0	0	0	0	0	0	0	0	0	0	0	0	0	0	0	0	0	0	0	0	0
chr5	11854492	11976296	loss	1	0	0	0	0	0	0	0	0	0	0	0	0	0	0	0	0	0	0	0	0	0	0	0	0	0	0	0	0	0	0	0	0	0	0	0	0	0	0	0	0	0	0	0	0	0
chr5	14771204	15057608	loss	1	0	0	0	0	0	0	0	0	0	0	0	0	0	0	0	0	0	0	0	0	0	0	0	0	0	0	0	0	0	0	0	0	0	0	0	0	0	0	0	0	0	0	0	0	0
chr5	15508612	15755512	loss	1	0	0	0	0	0	0	0	0	0	0	0	0	0	0	0	0	0	0	0	0	0	0	0	0	0	0	0	0	0	0	0	0	0	0	0	0	0	0	0	0	0	0	0	0	0
chr5	16565344	16618016	loss	2	0	0	0	0	0	0	0	0	0	0	0	0	0	0	0	0	0	0	0	0	0	0	0	0	0	0	0	0	0	0	0	0	0	0	0	0	0	0	0	0	0	0	0	0	0
chr5	25364860	25568964	loss	1	0	0	0	0	0	0	0	0	0	0	0	0	0	0	0	0	0	0	0	0	0	0	0	0	0	0	0	0	0	0	0	0	0	0	0	0	0	0	0	0	0	0	0	0	0
chr5	26622404	26798309	loss	2	0	0	0	0	0	0	0	0	0	0	0	0	0	0	0	0	0	0	0	0	0	0	0	0	0	0	0	0	0	0	0	0	0	0	0	0	0	0	0	0	0	0	0	0	0
chr6	1998244	2027872	loss	3	0	0	0	0	0	0	0	0	0	0	0	0	0	0	0	0	0	0	0	0	0	0	1	0	0	0	0	0	0	0	0	0	0	0	0	0	0	0	0	0	0	0	0	0	0
chr6	3160320	3199824	loss	1	0	0	0	0	0	0	0	0	0	0	0	0	0	0	0	0	0	0	0	0	0	0	0	0	0	0	0	0	0	0	0	0	0	0	0	0	0	0	0	0	0	0	0	0	0
chr6	8671128	8736968	loss	2	0	0	0	0	0	0	0	0	0	0	0	0	0	0	0	0	0	0	0	0	0	0	0	0	0	0	0	0	0	0	0	0	0	0	0	0	0	0	0	0	0	0	0	0	0
chr6	16081420	16143968	loss	6	0	0	0	0	0	0	0	0	1	0	0	0	0	0	0	0	0	0	0	0	0	0	0	0	0	0	0	0	0	0	0	0	0	0	0	0	0	0	0	0	0	0	0	0	0
chr7	832876	885548	loss	2	0	0	0	0	0	0	0	0	0	0	0	0	0	0	0	0	0	0	0	0	0	0	0	0	0	0	0	0	0	0	0	0	0	0	0	0	0	0	0	0	0	0	0	0	0
chr7	1705256	2149676	loss	2	0	0	0	0	0	0	0	0	0	0	0	0	0	0	0	0	0	0	0	0	0	0	0	0	0	0	0	0	0	0	0	0	0	0	0	0	0	0	0	0	0	0	0	0	0
chr7	7067924	7100844	loss	2	0	0	0	0	0	0	0	0	0	0	0	0	0	0	0	0	0	0	0	0	0	0	0	0	0	0	0	0	0	0	0	0	0	0	0	0	0	0	0	0	0	0	0	0	0
chr7	7578184	7620980	loss	1	0	0	0	0	0	0	0	0	0	0	0	0	0	0	0	0	0	0	0	0	0	0	0	0	0	0	0	0	0	0	0	0	0	0	0	0	0	0	0	0	0	0	0	0	0
chr7	7765828	7798748	loss	2	0	0	0	0	0	0	0	0	0	0	0	0	0	0	0	0	0	0	0	0	0	0	0	0	0	0	0	0	0	0	0	0	0	0	0	0	0	0	0	0	0	0	0	0	0
chr7	7996268	8062108	loss	1	0	0	0	0	0	0	0	0	0	0	0	0	0	0	0	0	0	0	0	0	0	0	0	0	0	0	0	0	0	0	0	0	0	0	0	0	0	0	0	0	0	0	0	0	0
chr7	9049708	9187972	loss	14	0	0	0	0	0	0	0	0	0	0	1	0	0	0	0	0	0	0	0	0	0	0	0	0	0	0	0	0	0	0	0	0	0	0	1	0	0	0	0	0	0	0	0	0	0
chr7	9395368	10099856	loss	1	0	0	0	0	0	0	0	0	0	0	0	0	0	0	0	0	0	0	0	0	0	0	0	0	0	0	0	0	0	0	0	0	0	0	0	0	0	0	0	0	0	0	0	0	0
chr7	10300668	10412596	loss	2	0	0	0	0	0	0	0	0	0	0	0	0	0	0	0	0	0	0	0	0	0	0	0	0	0	0	0	0	0	0	0	0	0	0	0	0	0	0	0	0	0	0	0	0	0
chr7	11926916	11986172	loss	1	0	0	0	0	0	0	0	0	0	0	0	0	0	0	0	0	0	0	0	0	0	0	0	0	0	0	0	0	0	0	0	0	0	0	0	0	0	0	0	0	0	0	0	0	0
chr7	14623064	14649400	loss	4	0	0	0	0	0	0	0	0	0	0	0	0	0	0	0	0	0	0	0	0	0	0	0	0	0	0	0	0	0	0	0	0	0	0	0	0	0	0	0	0	0	0	0	0	0
chr7	15502028	15525072	loss	1	0	0	0	0	0	0	0	0	0	0	0	0	0	0	0	0	0	0	0	0	0	0	0	0	0	0	0	0	0	0	0	0	0	0	0	0	0	0	0	0	0	0	0	0	0
chr7	18026992	18112584	loss	5	0	0	0	0	0	0	0	0	0	0	0	0	0	0	0	0	0	0	0	0	0	0	1	0	0	0	0	0	0	0	0	0	0	0	0	0	0	0	0	0	0	0	0	0	0
chr8	95468	121804	loss	3	0	0	0	0	0	0	0	0	0	0	0	0	0	0	0	0	0	0	0	0	0	0	0	0	0	0	0	0	0	0	0	0	0	0	0	0	0	0	0	0	0	0	0	0	0
chr8	1932404	1952156	loss	5	0	0	0	0	0	0	0	0	0	0	0	0	0	0	0	0	0	0	0	0	0	0	0	0	0	0	0	0	0	0	0	0	0	0	0	0	0	0	0	0	0	0	0	0	0
chr8	3133984	3166904	loss	2	0	0	0	0	0	0	0	0	0	0	0	0	0	0	0	0	0	0	0	0	0	0	0	0	0	0	0	0	0	0	0	0	0	0	0	0	0	0	0	0	0	0	0	0	0
chr8	13944912	13994292	loss	1	0	0	0	0	0	0	0	0	0	0	0	0	0	0	0	0	0	0	0	0	0	0	0	0	0	0	0	0	0	0	0	0	0	0	0	0	0	0	0	0	0	0	0	0	0
chr8	17651704	17753756	loss	1	0	0	0	0	0	0	0	0	0	0	0	0	0	0	0	1	0	0	0	0	0	0	0	0	0	0	0	0	0	0	0	0	0	0	0	0	0	0	0	0	0	0	0	0	0
chr8	20400524	20545372	loss	36	0	0	0	0	0	0	0	0	0	1	0	0	0	0	0	0	0	0	0	0	0	0	1	0	0	0	1	1	0	1	0	1	0	1	0	0	1	0	0	0	0	0	0	0	0
chr8	21453964	21509928	loss	1	0	0	0	0	0	0	0	0	0	0	0	0	0	0	0	0	0	0	0	0	0	0	0	0	0	0	0	0	0	0	0	0	0	0	0	0	0	0	0	0	0	0	0	0	0
chr9	1491276	1550532	loss	2	0	0	0	0	0	0	0	0	0	0	0	0	0	0	0	0	0	0	0	0	0	0	0	0	0	0	0	0	0	0	0	0	0	0	0	0	0	0	0	0	0	0	0	0	0
chr9	2455832	2508504	loss	1	0	0	0	0	0	0	0	0	0	0	0	0	0	0	0	0	0	0	0	0	0	0	0	0	0	0	0	0	0	0	0	0	0	0	0	0	0	0	0	0	0	0	0	0	0
chr9	7018544	7100844	loss	4	0	0	0	0	0	0	0	0	0	0	0	0	0	0	0	0	0	0	0	0	0	0	0	0	0	0	0	0	0	0	0	0	0	0	0	0	0	0	0	0	0	0	0	0	0
chr9	8384724	8460440	loss	1	0	0	0	0	0	0	0	0	0	0	0	0	0	0	0	0	0	0	0	0	0	0	0	0	0	0	0	0	0	0	0	0	0	0	0	0	0	0	0	0	0	0	0	0	0
chr9	9507296	9536924	loss	20	1	0	0	0	0	0	0	0	0	0	0	0	0	0	0	0	0	0	0	0	0	0	0	0	0	0	0	0	0	0	0	0	0	0	0	0	0	0	0	0	0	0	1	0	0
chr9	10310544	10448808	loss	2	0	0	0	0	0	0	0	0	0	0	0	0	0	0	0	0	0	0	0	0	0	0	0	0	0	0	0	0	0	0	0	0	0	0	0	0	0	0	0	0	0	0	0	0	0
chr9	17022932	17065728	loss	1	0	0	0	0	0	0	0	0	0	0	0	0	0	0	0	0	0	0	0	0	0	0	0	0	0	0	0	0	0	0	0	0	0	0	0	0	0	0	0	0	0	0	0	0	0
chr9	19333916	19373420	loss	1	0	0	0	0	0	0	0	0	0	0	0	0	0	0	0	0	0	0	0	0	0	0	0	0	0	0	0	0	0	0	0	0	0	0	0	0	0	0	0	0	0	0	0	0	0
chr9	19495224	19570940	loss	6	1	0	0	0	0	0	0	0	0	0	0	0	0	0	0	0	0	0	0	0	0	0	0	0	0	0	0	0	0	0	0	0	0	0	0	0	0	0	0	0	0	0	0	0	0
chr9	21032588	21039172	loss	4	0	0	0	0	0	0	0	0	0	0	0	0	0	0	0	0	0	0	0	0	0	0	0	0	0	0	0	0	0	0	0	0	0	0	0	0	0	0	0	0	0	0	0	0	0
chr9	21098428	21111596	loss	3	0	0	0	0	0	0	0	0	0	0	0	0	0	0	0	0	0	0	0	0	0	0	0	0	0	0	0	0	0	0	0	0	0	0	0	0	0	0	0	0	0	0	0	0	0
chr9	21249860	21295948	loss	7	0	0	0	0	0	0	1	0	0	0	0	0	0	0	0	0	0	0	0	0	0	0	0	0	0	0	0	0	0	0	0	0	0	0	0	0	0	0	0	0	0	0	0	0	0
chr9	25384612	25407656	loss	1	0	0	0	0	0	0	0	0	0	0	0	0	0	0	0	0	0	0	0	0	0	0	0	0	0	0	0	0	0	0	0	0	0	0	0	0	0	0	0	0	0	0	0	0	0
chr10	0	62548	loss	1	0	0	0	0	0	0	0	0	0	0	0	0	0	0	0	0	0	0	0	0	0	0	0	0	0	0	0	0	0	0	0	0	0	0	0	0	0	0	0	0	0	0	0	0	0
chr10	2995720	3022056	loss	5	0	0	0	0	0	0	0	0	0	0	0	0	0	0	0	0	0	0	0	0	0	0	0	0	0	0	0	0	0	0	0	0	0	0	0	0	0	0	0	0	0	0	0	0	0
chr10	3443432	3492812	loss	2	0	0	0	0	0	0	0	0	0	0	0	0	0	0	0	0	0	0	0	0	0	0	0	0	0	0	0	0	0	0	0	0	0	0	0	0	0	0	0	0	0	0	0	0	0
chr10	3611324	3729836	loss	1	0	0	0	0	0	0	0	0	0	0	0	0	0	0	0	0	0	0	0	0	0	0	0	0	0	0	0	0	0	0	0	0	0	0	0	0	0	0	0	0	0	0	0	0	0
chr10	3917480	3930648	loss	1	0	0	0	0	0	0	0	0	0	0	0	0	0	0	0	0	0	0	0	0	0	0	0	0	0	0	0	0	0	0	0	0	0	0	0	0	0	0	0	0	0	0	0	0	0
chr10	4872160	4885328	loss	1	0	0	0	0	0	0	0	0	0	0	0	0	0	0	0	0	0	0	0	0	0	0	0	0	0	0	0	0	0	0	0	0	0	0	0	0	0	0	0	0	0	0	0	0	0
chr10	19254908	19689452	loss	1	0	0	0	0	0	0	0	0	0	0	0	0	0	0	0	0	0	0	0	0	0	0	0	0	0	0	0	0	0	0	0	0	0	0	0	0	0	0	0	0	0	0	0	0	0
chr10	19824424	19857344	loss	1	0	0	0	0	0	0	0	0	0	0	0	0	0	0	0	0	0	0	0	0	0	0	0	0	0	0	0	0	0	0	0	0	0	0	0	0	0	0	0	0	0	0	0	0	0
chr11	1616372	2064084	loss	1	0	0	0	0	0	0	0	0	0	0	0	0	0	0	0	0	0	0	0	0	0	0	0	0	0	0	0	0	0	0	0	0	0	0	0	0	0	0	0	0	0	0	0	0	0
chr11	6014484	6090200	loss	2	0	0	0	0	0	0	0	0	0	0	0	0	0	0	0	0	0	0	0	0	0	0	0	0	0	0	0	1	0	0	0	0	0	0	0	0	0	0	0	0	0	0	0	0	0
chr11	13009984	13023152	loss	1	0	0	0	0	0	0	0	0	0	0	0	0	0	0	0	0	0	0	0	0	0	0	0	0	0	0	0	0	0	0	0	0	0	0	0	0	0	0	0	0	0	0	0	0	0
chr11	15363764	15376932	loss	4	0	0	0	0	0	0	0	0	0	0	0	0	0	0	0	0	0	0	0	0	0	0	0	0	0	0	0	0	0	0	0	0	0	0	0	0	0	0	0	0	0	0	0	0	0
chr11	25068580	25085040	loss	1	0	0	0	0	0	0	0	0	0	0	0	0	0	0	0	0	0	0	0	0	0	0	0	0	0	0	0	0	0	0	0	0	0	0	0	0	0	0	0	0	0	0	0	0	0
chr12	5800504	5813672	loss	1	0	0	0	0	0	0	0	0	0	0	0	0	0	0	0	0	0	0	0	0	0	0	0	0	0	0	0	0	0	0	0	0	0	0	0	0	0	1	0	0	0	0	0	0	0
chr12	7011960	7179852	loss	1	0	0	0	0	0	0	0	0	0	0	0	0	0	0	0	0	0	0	0	0	0	0	0	0	0	0	0	0	0	0	0	0	0	0	0	0	0	0	0	0	0	0	0	0	0
chr12	7403708	7436628	loss	6	0	0	0	0	0	0	0	0	0	0	0	0	0	0	0	0	0	0	1	0	0	0	0	0	0	0	0	0	0	0	0	0	0	0	0	0	0	0	0	0	0	0	0	0	0
chr12	7667068	7690112	loss	1	0	0	0	0	0	0	0	0	0	0	0	0	0	0	0	0	0	0	0	0	0	0	0	0	0	0	0	0	0	0	0	0	0	0	0	0	0	0	0	0	0	0	0	0	0
chr12	8582244	8608580	loss	40	0	0	0	0	0	0	0	0	0	0	0	0	0	0	0	0	0	0	0	0	0	0	0	0	0	0	0	0	0	0	0	0	0	0	0	0	1	0	0	1	0	0	0	0	1
chr12	9243936	9270272	loss	1	0	0	0	0	0	0	0	0	0	0	0	0	0	0	0	0	0	0	0	0	0	0	0	0	0	0	0	0	0	0	0	0	0	0	0	0	0	0	0	0	0	0	0	0	0
chr12	11113792	11143420	loss	3	0	0	0	0	0	0	0	0	0	0	0	0	0	0	0	0	0	0	0	0	0	0	0	0	0	0	0	0	0	0	0	0	0	0	0	0	0	0	0	0	0	0	0	0	0
chr12	14231316	14448588	loss	3	0	0	0	0	0	0	0	0	0	0	0	0	0	0	0	0	0	0	0	0	0	0	0	0	0	0	0	0	0	0	0	0	0	0	0	0	0	0	0	0	0	0	0	0	0
chr12	16779324	16795784	loss	1	0	0	0	0	0	0	0	0	0	0	0	0	0	0	0	0	0	0	0	0	0	0	0	0	0	0	0	0	0	0	0	0	0	0	0	0	0	0	0	0	0	0	0	0	0
chr12	17039392	17072312	loss	2	0	0	0	0	0	0	0	0	0	0	0	0	0	0	0	0	0	0	0	0	0	0	0	0	0	0	0	0	0	0	0	0	0	0	0	0	0	0	0	0	0	0	0	0	0
chr12	17928232	18010532	loss	1	0	0	0	0	0	0	0	0	0	0	0	0	0	1	0	0	0	0	0	0	0	0	0	0	0	0	0	0	0	0	0	0	0	0	0	0	0	0	0	0	0	0	0	0	0
chr12	20035112	20074616	loss	1	0	0	0	0	0	0	0	0	0	0	0	0	0	0	0	0	0	0	0	0	0	0	0	0	0	0	0	0	0	0	0	0	0	0	0	0	0	0	0	0	0	0	0	0	0
chr13	5372544	5451552	loss	1	0	0	0	0	0	0	0	0	0	0	0	0	0	0	0	0	0	0	0	0	0	0	0	0	0	0	0	0	0	0	0	0	0	0	0	0	0	0	0	0	0	0	0	0	0
chr13	12262700	12298912	loss	1	0	0	0	0	0	0	0	0	0	0	0	0	0	0	0	0	0	0	0	0	0	0	0	0	0	0	0	0	0	0	0	0	0	0	0	0	0	0	0	0	0	0	0	0	0
chr13	14320200	14362996	loss	1	0	0	0	0	0	0	0	0	0	0	0	0	0	0	0	0	0	0	0	0	0	0	0	0	0	0	0	0	0	0	0	0	0	0	0	0	0	0	0	0	0	0	0	0	0
chr13	15077360	15123448	loss	2	0	0	0	0	0	0	0	0	0	0	0	0	0	0	0	0	0	0	0	0	0	0	0	0	0	0	0	0	0	0	0	0	0	0	0	0	0	0	0	0	0	0	0	0	0
chr13	24255456	24327880	loss	3	0	0	0	0	0	0	0	0	0	0	0	0	0	0	0	0	0	0	0	0	0	0	0	0	0	0	0	0	0	0	0	0	0	0	0	0	0	0	0	0	0	0	0	0	0
chr13	24472728	24515524	loss	1	0	0	0	0	0	0	0	0	0	0	0	0	0	0	0	0	0	0	0	0	0	0	0	0	0	0	0	0	0	0	0	0	0	0	0	0	0	0	0	0	0	0	0	0	0
chr13	27978708	28535459	loss	1	0	0	0	0	0	0	0	0	0	0	0	0	0	0	0	0	0	0	0	0	0	0	0	0	0	0	0	0	0	0	0	0	0	0	0	0	0	0	0	0	0	0	0	0	0
			Average per genotype	0.762238
[truncated: 241 more columns]

## Sheet: ST6
Supplementary Table 6. List of CNVs in genic regions, grouped based on CNV_type					1228 genes
#chrom	start	end	CNV_type	Genes
chr1	3746296	3756172	gain
chr1	8987160	9000328	gain	phase0-chr-1-scaffold-8.35
chr1	9658728	9668604	gain
chr1	9955008	9961592	gain
chr2	13576208	13582792	gain
chr2	14544056	14550640	gain	phase0-chr-2-scaffold-16.156
chr2	18244264	18250848	gain
chr2	18632720	18662348	gain	phase0-chr-2-scaffold-16.393
chr2	18731480	18744648	gain
chr2	24581364	24591240	gain	phase0-chr-2-scaffold-28.70
chr3	1534072	1540656	gain
chr3	4355316	4365192	gain
chr3	5662240	5672116	gain
chr3	30671564	30711068	gain	phase0-chr-3-scaffold-26.899	phase0-chr-3-scaffold-26.900	phase0-chr-3-scaffold-26.901	phase0-chr-3-scaffold-26.902	phase0-chr-3-scaffold-26.903	phase0-chr-3-scaffold-26.904	phase0-chr-3-scaffold-26.905
chr3	32498624	32508500	gain
chr3	34803024	34812900	gain
chr4	2205640	2212224	gain
chr4	2534840	2567760	gain	phase0-chr-4-scaffold-5.103	phase0-chr-4-scaffold-5.104	phase0-chr-4-scaffold-5.105	phase0-chr-4-scaffold-5.106
chr4	12888180	12940852	gain	phase0-chr-4-scaffold-16.19	phase0-chr-4-scaffold-16.20	phase0-chr-4-scaffold-16.21	phase0-chr-4-scaffold-16.22	phase0-chr-4-scaffold-16.23	phase0-chr-4-scaffold-16.24
chr5	2472292	2482168	gain
chr5	2686272	2692856	gain
chr5	10471852	10485020	gain
chr5	10521232	10527816	gain	phase0-chr-5-scaffold-16.56
chr5	14448588	14455172	gain
chr5	14521012	14527596	gain	phase0-chr-5-scaffold-22.74
chr5	16776032	16782616	gain	phase0-chr-5-scaffold-27.24
chr5	16937340	16947216	gain
chr5	23659604	23669480	gain	phase0-chr-5-scaffold-33.350
chr5	24367384	24377260	gain
chr6	1678920	1688796	gain	phase0-chr-6-scaffold-3.28
chr6	2469000	2488752	gain	phase0-chr-6-scaffold-3.111	phase0-chr-6-scaffold-3.113	phase0-chr-6-scaffold-3.114	phase0-chr-6-scaffold-3.115	phase0-chr-6-scaffold-3.112
chr6	13148248	13158124	gain	phase0-chr-6-scaffold-18.11	phase0-chr-6-scaffold-18.12	phase0-chr-6-scaffold-18.13	phase0-chr-6-scaffold-18.16
chr6	13266760	13296388	gain	phase0-chr-6-scaffold-18.26	phase0-chr-6-scaffold-18.27	phase0-chr-6-scaffold-18.28	phase0-chr-6-scaffold-18.29
chr6	13342476	13381980	gain	phase0-chr-6-scaffold-18.33	phase0-chr-6-scaffold-18.34	phase0-chr-6-scaffold-18.35	phase0-chr-6-scaffold-18.36	phase0-chr-6-scaffold-18.37	phase0-chr-6-scaffold-18.38	phase0-chr-6-scaffold-18.39	phase0-chr-6-scaffold-18.40	phase0-chr-6-scaffold-18.42	phase0-chr-6-scaffold-18.43
chr6	15798308	15804892	gain
chr7	95468	118512	gain	phase0-chr-7-scaffold-1.14	phase0-chr-7-scaffold-1.16	phase0-chr-7-scaffold-1.13	phase0-chr-7-scaffold-1.15
chr7	5142104	5161856	gain	phase0-chr-7-scaffold-6.126
chr7	5859760	5866344	gain	phase0-chr-7-scaffold-6.241
chr7	11094040	11100624	gain	phase0-chr-7-scaffold-8.257	phase0-chr-7-scaffold-8.258	phase0-chr-7-scaffold-8.259	phase0-chr-7-scaffold-8.260	phase0-chr-7-scaffold-8.261	phase0-chr-7-scaffold-8.262
chr7	12493140	12499724	gain
chr7	15044440	15051024	gain
chr7	23083504	23096672	gain
chr8	1557116	1566992	gain
chr8	2742236	2752112	gain
chr8	4342148	4391528	gain	phase0-chr-8-scaffold-4.92	phase0-chr-8-scaffold-4.93	phase0-chr-8-scaffold-4.94	phase0-chr-8-scaffold-4.95	phase0-chr-8-scaffold-4.96
chr8	4421156	4431032	gain
chr8	6149456	6165916	gain	phase0-chr-8-scaffold-6.37	phase0-chr-8-scaffold-6.38
chr8	12091516	12111268	gain	phase0-chr-8-scaffold-13.38
chr8	14181936	14204980	gain	phase0-chr-8-scaffold-17.37	phase0-chr-8-scaffold-17.39	phase0-chr-8-scaffold-17.40	phase0-chr-8-scaffold-17.38
chr8	14655984	14669152	gain	phase0-chr-8-scaffold-17.75
chr8	18082956	18099416	gain	phase0-chr-8-scaffold-19.96	phase0-chr-8-scaffold-19.97	phase0-chr-8-scaffold-19.98
chr8	21812792	21825960	gain	phase0-chr-8-scaffold-28.120	phase0-chr-8-scaffold-28.119
chr9	2702732	2742236	gain	phase0-chr-9-scaffold-3.112	phase0-chr-9-scaffold-3.111	phase0-chr-9-scaffold-3.113
chr9	9764072	9783824	gain	phase0-chr-9-scaffold-11.147	phase0-chr-9-scaffold-11.148	phase0-chr-9-scaffold-11.149
chr9	10587072	10593656	gain
chr9	13263468	13276636	gain	phase0-chr-9-scaffold-12.40
chr9	13434652	13454404	gain	phase0-chr-9-scaffold-12.59
chr9	16486336	16492920	gain
chr9	16502796	16509380	gain	phase0-chr-9-scaffold-15.98
chr9	20147040	20153624	gain
chr9	20179960	20186544	gain
chr9	26013384	26023260	gain	phase0-chr-9-scaffold-26.218
chr10	961264	971140	gain	phase0-chr-10-scaffold-1.147
chr10	1481400	1487984	gain	phase0-chr-10-scaffold-1.221
chr10	7110720	7117304	gain	phase0-chr-10-scaffold-4.85
chr10	8147700	8213540	gain	phase0-chr-10-scaffold-5.50	phase0-chr-10-scaffold-5.51	phase0-chr-10-scaffold-5.52	phase0-chr-10-scaffold-5.53	phase0-chr-10-scaffold-5.54	phase0-chr-10-scaffold-5.55
chr10	8918028	8927904	gain
chr10	9234060	9243936	gain	phase0-chr-10-scaffold-5.204	phase0-chr-10-scaffold-5.205
chr10	12605068	12611652	gain
chr11	3417096	3430264	gain	phase0-chr-11-scaffold-1.490
chr11	11094040	11117084	gain
chr11	15271588	15284756	gain
chr11	22767472	22777348	gain
chr11	22859648	22866232	gain
chr11	22968284	23001204	gain	phase0-chr-11-scaffold-24.36
chr11	24604408	24610992	gain
chr11	25216720	25226596	gain
chr11	27020736	27027320	gain
chr12	1155492	1201580	gain	phase0-chr-12-scaffold-1.97	phase0-chr-12-scaffold-1.100	phase0-chr-12-scaffold-1.96	phase0-chr-12-scaffold-1.99	phase0-chr-12-scaffold-1.98
chr12	5566772	5576648	gain	phase0-chr-12-scaffold-3.31	phase0-chr-12-scaffold-3.32	phase0-chr-12-scaffold-3.33
chr12	6004608	6050696	gain	phase0-chr-12-scaffold-3.71	phase0-chr-12-scaffold-3.73	phase0-chr-12-scaffold-3.74	phase0-chr-12-scaffold-3.75	phase0-chr-12-scaffold-3.76	phase0-chr-12-scaffold-3.72
chr12	6333808	6340392	gain	phase0-chr-12-scaffold-3.98
chr12	7225940	7285196	gain
chr12	8644792	8651376	gain
chr12	9158344	9171512	gain
chr12	9398660	9411828	gain
chr12	10988696	11018324	gain	phase0-chr-12-scaffold-4.240	phase0-chr-12-scaffold-4.241	phase0-chr-12-scaffold-4.242	phase0-chr-12-scaffold-4.239
chr12	11209260	11215844	gain
chr12	14619772	14626356	gain
chr12	14721824	14751452	gain	phase0-chr-12-scaffold-11.15	phase0-chr-12-scaffold-11.16
chr12	14823876	14830460	gain
chr12	14869964	14876548	gain
chr12	18050036	18056620	gain
chr13	0	52672	gain	phase0-chr-13-scaffold-1.1	phase0-chr-13-scaffold-1.2
chr13	11265224	11271808	gain
chr13	11334356	11344232	gain	phase0-chr-13-scaffold-13.125
chr13	23152636	23169096	gain	phase0-chr-13-scaffold-21.441
chr1	319324	526720	loss	phase0-chr-1-scaffold-2.17	phase0-chr-1-scaffold-2.18	phase0-chr-1-scaffold-2.19	phase0-chr-1-scaffold-2.20	phase0-chr-1-scaffold-2.21	phase0-chr-1-scaffold-2.23	phase0-chr-1-scaffold-2.24	phase0-chr-1-scaffold-2.25	phase0-chr-1-scaffold-2.26	phase0-chr-1-scaffold-2.27	phase0-chr-1-scaffold-2.29	phase0-chr-1-scaffold-2.22
chr1	3591572	3739712	loss	phase0-chr-1-scaffold-7.77	phase0-chr-1-scaffold-7.78	phase0-chr-1-scaffold-7.79	phase0-chr-1-scaffold-7.80	phase0-chr-1-scaffold-7.81	phase0-chr-1-scaffold-7.82	phase0-chr-1-scaffold-7.83	phase0-chr-1-scaffold-7.84
chr1	3937232	3976736	loss	phase0-chr-1-scaffold-7.93	phase0-chr-1-scaffold-7.92
chr1	9309776	9484252	loss	phase0-chr-1-scaffold-9.19	phase0-chr-1-scaffold-9.22	phase0-chr-1-scaffold-9.23	phase0-chr-1-scaffold-9.24	phase0-chr-1-scaffold-9.25	phase0-chr-1-scaffold-9.18	phase0-chr-1-scaffold-9.20	phase0-chr-1-scaffold-9.21
chr1	9711400	9941840	loss	phase0-chr-1-scaffold-11.9
chr1	11564796	11601008	loss
chr1	17585864	17608908	loss
chr1	18790736	18965212	loss	phase0-chr-1-scaffold-23.116	phase0-chr-1-scaffold-23.117	phase0-chr-1-scaffold-23.118	phase0-chr-1-scaffold-23.119	phase0-chr-1-scaffold-23.120	phase0-chr-1-scaffold-23.121	phase0-chr-1-scaffold-23.122	phase0-chr-1-scaffold-23.123	phase0-chr-1-scaffold-23.124	phase0-chr-1-scaffold-23.125	phase0-chr-1-scaffold-23.126	phase0-chr-1-scaffold-23.127	phase0-chr-1-scaffold-23.128	phase0-chr-1-scaffold-23.129	phase0-chr-1-scaffold-23.130	phase0-chr-1-scaffold-23.131	phase0-chr-1-scaffold-23.133	phase0-chr-1-scaffold-23.134	phase0-chr-1-scaffold-23.135	phase0-chr-1-scaffold-23.137	phase0-chr-1-scaffold-23.139	phase0-chr-1-scaffold-23.140	phase0-chr-1-scaffold-23.136	phase0-chr-1-scaffold-23.138	phase0-chr-1-scaffold-23.132
chr1	20430152	20561832	loss	phase0-chr-1-scaffold-28.74	phase0-chr-1-scaffold-28.75	phase0-chr-1-scaffold-28.76	phase0-chr-1-scaffold-28.78	phase0-chr-1-scaffold-28.79	phase0-chr-1-scaffold-28.80	phase0-chr-1-scaffold-28.81	phase0-chr-1-scaffold-28.82	phase0-chr-1-scaffold-28.84	phase0-chr-1-scaffold-28.85	phase0-chr-1-scaffold-28.87	phase0-chr-1-scaffold-28.88	phase0-chr-1-scaffold-28.89	phase0-chr-1-scaffold-28.90	phase0-chr-1-scaffold-28.91	phase0-chr-1-scaffold-28.93	phase0-chr-1-scaffold-28.94	phase0-chr-1-scaffold-28.95	phase0-chr-1-scaffold-28.96	phase0-chr-1-scaffold-28.97	phase0-chr-1-scaffold-28.98	phase0-chr-1-scaffold-28.73	phase0-chr-1-scaffold-28.77	phase0-chr-1-scaffold-28.83	phase0-chr-1-scaffold-28.86	phase0-chr-1-scaffold-28.92	phase0-chr-1-scaffold-28.99
chr1	21233400	21338744	loss	phase0-chr-1-scaffold-28.201	phase0-chr-1-scaffold-28.202	phase0-chr-1-scaffold-28.203	phase0-chr-1-scaffold-28.204	phase0-chr-1-scaffold-28.206	phase0-chr-1-scaffold-28.207	phase0-chr-1-scaffold-28.205	phase0-chr-1-scaffold-28.208
chr1	23126300	23281024	loss	phase0-chr-1-scaffold-28.442	phase0-chr-1-scaffold-28.441	phase0-chr-1-scaffold-28.443
chr1	24100732	24143528	loss	phase0-chr-1-scaffold-28.562	phase0-chr-1-scaffold-28.563	phase0-chr-1-scaffold-28.564	phase0-chr-1-scaffold-28.561
chr1	24413472	24518816	loss	phase0-chr-1-scaffold-28.601	phase0-chr-1-scaffold-28.602	phase0-chr-1-scaffold-28.603	phase0-chr-1-scaffold-28.604	phase0-chr-1-scaffold-28.605	phase0-chr-1-scaffold-28.607	phase0-chr-1-scaffold-28.608	phase0-chr-1-scaffold-28.609	phase0-chr-1-scaffold-28.610	phase0-chr-1-scaffold-28.606	phase0-chr-1-scaffold-28.611
chr1	25305604	25335232	loss	phase0-chr-1-scaffold-29.96	phase0-chr-1-scaffold-29.97	phase0-chr-1-scaffold-29.99	phase0-chr-1-scaffold-29.98
chr2	1139032	1201580	loss	phase0-chr-2-scaffold-1.122	phase0-chr-2-scaffold-1.123	phase0-chr-2-scaffold-1.124	phase0-chr-2-scaffold-1.126	phase0-chr-2-scaffold-1.127	phase0-chr-2-scaffold-1.125	phase0-chr-2-scaffold-1.128
chr2	13661800	13740808	loss	phase0-chr-2-scaffold-16.80	phase0-chr-2-scaffold-16.81	phase0-chr-2-scaffold-16.79	phase0-chr-2-scaffold-16.82
chr2	24373968	24420056	loss	phase0-chr-2-scaffold-28.46	phase0-chr-2-scaffold-28.45
chr2	24782176	24834848	loss	phase0-chr-2-scaffold-28.85	phase0-chr-2-scaffold-28.86	phase0-chr-2-scaffold-28.87	phase0-chr-2-scaffold-28.88	phase0-chr-2-scaffold-28.89	phase0-chr-2-scaffold-28.90	phase0-chr-2-scaffold-28.91
chr3	4542960	4579172	loss	phase0-chr-3-scaffold-2.203	phase0-chr-3-scaffold-2.204	phase0-chr-3-scaffold-2.205	phase0-chr-3-scaffold-2.206	phase0-chr-3-scaffold-2.207	phase0-chr-3-scaffold-2.208
chr3	4592340	4628552	loss	phase0-chr-3-scaffold-2.210	phase0-chr-3-scaffold-2.211	phase0-chr-3-scaffold-2.212	phase0-chr-3-scaffold-2.213	phase0-chr-3-scaffold-2.214	phase0-chr-3-scaffold-2.216
chr3	5175024	5198068	loss
chr3	5313288	5349500	loss
chr3	5747832	5770876	loss	phase0-chr-3-scaffold-2.305
chr3	6139580	6304180	loss	phase0-chr-3-scaffold-2.326	phase0-chr-3-scaffold-2.328	phase0-chr-3-scaffold-2.329	phase0-chr-3-scaffold-2.330	phase0-chr-3-scaffold-2.331	phase0-chr-3-scaffold-2.332	phase0-chr-3-scaffold-2.327	phase0-chr-3-scaffold-2.325
chr3	21065508	21105012	loss	phase0-chr-3-scaffold-21.117	phase0-chr-3-scaffold-21.119	phase0-chr-3-scaffold-21.120	phase0-chr-3-scaffold-21.121	phase0-chr-3-scaffold-21.118	phase0-chr-3-scaffold-21.122
chr3	22741136	22760888	loss	phase0-chr-3-scaffold-23.16	phase0-chr-3-scaffold-23.17	phase0-chr-3-scaffold-23.18	phase0-chr-3-scaffold-23.19
chr3	26418300	26464388	loss	phase0-chr-3-scaffold-26.306	phase0-chr-3-scaffold-26.307
chr3	28535056	28670028	loss	phase0-chr-3-scaffold-26.614	phase0-chr-3-scaffold-26.615	phase0-chr-3-scaffold-26.617	phase0-chr-3-scaffold-26.618	phase0-chr-3-scaffold-26.619	phase0-chr-3-scaffold-26.621	phase0-chr-3-scaffold-26.623	phase0-chr-3-scaffold-26.613	phase0-chr-3-scaffold-26.620	phase0-chr-3-scaffold-26.622	phase0-chr-3-scaffold-26.616
chr3	30523424	30553052	loss	phase0-chr-3-scaffold-26.873	phase0-chr-3-scaffold-26.874	phase0-chr-3-scaffold-26.875	phase0-chr-3-scaffold-26.876	phase0-chr-3-scaffold-26.877	phase0-chr-3-scaffold-26.872
chr3	31566988	31622952	loss
chr3	31869852	31902772	loss	phase0-chr-3-scaffold-27.31	phase0-chr-3-scaffold-27.32	phase0-chr-3-scaffold-27.33	phase0-chr-3-scaffold-27.35	phase0-chr-3-scaffold-27.34	phase0-chr-3-scaffold-27.30
chr3	32185884	32459120	loss	phase0-chr-3-scaffold-27.83	phase0-chr-3-scaffold-27.85	phase0-chr-3-scaffold-27.86	phase0-chr-3-scaffold-27.87	phase0-chr-3-scaffold-27.88	phase0-chr-3-scaffold-27.89	phase0-chr-3-scaffold-27.90	phase0-chr-3-scaffold-27.91	phase0-chr-3-scaffold-27.92	phase0-chr-3-scaffold-27.93	phase0-chr-3-scaffold-27.94	phase0-chr-3-scaffold-27.95	phase0-chr-3-scaffold-27.96	phase0-chr-3-scaffold-27.98	phase0-chr-3-scaffold-27.99	phase0-chr-3-scaffold-27.100	phase0-chr-3-scaffold-27.101	phase0-chr-3-scaffold-27.102	phase0-chr-3-scaffold-27.103	phase0-chr-3-scaffold-27.104	phase0-chr-3-scaffold-27.105	phase0-chr-3-scaffold-27.106	phase0-chr-3-scaffold-27.107	phase0-chr-3-scaffold-27.108	phase0-chr-3-scaffold-27.109	phase0-chr-3-scaffold-27.110	phase0-chr-3-scaffold-27.112	phase0-chr-3-scaffold-27.113	phase0-chr-3-scaffold-27.84	phase0-chr-3-scaffold-27.97	phase0-chr-3-scaffold-27.111	phase0-chr-3-scaffold-27.114
chr3	32656640	32771860	loss	phase0-chr-3-scaffold-27.146	phase0-chr-3-scaffold-27.147	phase0-chr-3-scaffold-27.149	phase0-chr-3-scaffold-27.150	phase0-chr-3-scaffold-27.151	phase0-chr-3-scaffold-27.152	phase0-chr-3-scaffold-27.153	phase0-chr-3-scaffold-27.154	phase0-chr-3-scaffold-27.145	phase0-chr-3-scaffold-27.148	phase0-chr-3-scaffold-27.155
chr3	34684512	34747060	loss	phase0-chr-3-scaffold-31.77	phase0-chr-3-scaffold-31.78	phase0-chr-3-scaffold-31.79	phase0-chr-3-scaffold-31.80	phase0-chr-3-scaffold-31.81	phase0-chr-3-scaffold-31.82	phase0-chr-3-scaffold-31.83	phase0-chr-3-scaffold-31.84	phase0-chr-3-scaffold-31.85	phase0-chr-3-scaffold-31.87	phase0-chr-3-scaffold-31.88	phase0-chr-3-scaffold-31.86
chr4	3818720	3864808	loss	phase0-chr-4-scaffold-5.225	phase0-chr-4-scaffold-5.226	phase0-chr-4-scaffold-5.227	phase0-chr-4-scaffold-5.228	phase0-chr-4-scaffold-5.229	phase0-chr-4-scaffold-5.230	phase0-chr-4-scaffold-5.231	phase0-chr-4-scaffold-5.232
chr4	5013716	5046636	loss	phase0-chr-4-scaffold-6.23	phase0-chr-4-scaffold-6.24	phase0-chr-4-scaffold-6.25
chr4	8717216	8746844	loss	phase0-chr-4-scaffold-13.60	phase0-chr-4-scaffold-13.61	phase0-chr-4-scaffold-13.62
chr4	12078348	12131020	loss	phase0-chr-4-scaffold-14.104	phase0-chr-4-scaffold-14.101	phase0-chr-4-scaffold-14.102	phase0-chr-4-scaffold-14.103
chr4	12348292	12374628	loss	phase0-chr-4-scaffold-14.126	phase0-chr-4-scaffold-14.128	phase0-chr-4-scaffold-14.129	phase0-chr-4-scaffold-14.130	phase0-chr-4-scaffold-14.127
chr4	13138372	13158124	loss	phase0-chr-4-scaffold-16.38	phase0-chr-4-scaffold-16.39
chr4	14402500	14415668	loss	phase0-chr-4-scaffold-16.173	phase0-chr-4-scaffold-16.174
chr4	19281244	19374713	loss	phase0-chr-4-scaffold-25.89	phase0-chr-4-scaffold-25.91	phase0-chr-4-scaffold-25.92	phase0-chr-4-scaffold-25.93	phase0-chr-4-scaffold-25.94	phase0-chr-4-scaffold-25.95	phase0-chr-4-scaffold-25.90	phase0-chr-4-scaffold-25.96
chr5	0	111928	loss	phase0-chr-5-scaffold-1.1	phase0-chr-5-scaffold-1.2	phase0-chr-5-scaffold-1.3	phase0-chr-5-scaffold-1.6	phase0-chr-5-scaffold-1.7	phase0-chr-5-scaffold-1.10	phase0-chr-5-scaffold-1.8	phase0-chr-5-scaffold-1.9	phase0-chr-5-scaffold-1.4	phase0-chr-5-scaffold-1.5
chr5	1010644	1043564	loss	phase0-chr-5-scaffold-3.19	phase0-chr-5-scaffold-3.21	phase0-chr-5-scaffold-3.22	phase0-chr-5-scaffold-3.23	phase0-chr-5-scaffold-3.24	phase0-chr-5-scaffold-3.25	phase0-chr-5-scaffold-3.20
chr5	2827828	2840996	loss	phase0-chr-5-scaffold-3.242
chr5	6857236	6886864	loss	phase0-chr-5-scaffold-12.39	phase0-chr-5-scaffold-12.40	phase0-chr-5-scaffold-12.41	phase0-chr-5-scaffold-12.42
chr5	11854492	11976296	loss	phase0-chr-5-scaffold-18.29	phase0-chr-5-scaffold-18.30	phase0-chr-5-scaffold-18.32	phase0-chr-5-scaffold-18.33	phase0-chr-5-scaffold-18.34	phase0-chr-5-scaffold-18.37	phase0-chr-5-scaffold-18.31	phase0-chr-5-scaffold-18.36	phase0-chr-5-scaffold-18.35
chr5	14771204	15057608	loss	phase0-chr-5-scaffold-23.26	phase0-chr-5-scaffold-23.27	phase0-chr-5-scaffold-23.28	phase0-chr-5-scaffold-23.30	phase0-chr-5-scaffold-23.31	phase0-chr-5-scaffold-23.32	phase0-chr-5-scaffold-23.33	phase0-chr-5-scaffold-23.35	phase0-chr-5-scaffold-23.36	phase0-chr-5-scaffold-23.37	phase0-chr-5-scaffold-23.38	phase0-chr-5-scaffold-23.39	phase0-chr-5-scaffold-23.40	phase0-chr-5-scaffold-23.41	phase0-chr-5-scaffold-24.1	phase0-chr-5-scaffold-24.3	phase0-chr-5-scaffold-24.4	phase0-chr-5-scaffold-24.6	phase0-chr-5-scaffold-24.8	phase0-chr-5-scaffold-24.10	phase0-chr-5-scaffold-24.11	phase0-chr-5-scaffold-24.12	phase0-chr-5-scaffold-24.13	phase0-chr-5-scaffold-24.9	phase0-chr-5-scaffold-23.23	phase0-chr-5-scaffold-23.24	phase0-chr-5-scaffold-23.29	phase0-chr-5-scaffold-23.34	phase0-chr-5-scaffold-24.2	phase0-chr-5-scaffold-24.5	phase0-chr-5-scaffold-24.7	phase0-chr-5-scaffold-23.25
chr5	15508612	15755512	loss	phase0-chr-5-scaffold-24.65	phase0-chr-5-scaffold-24.66	phase0-chr-5-scaffold-24.67	phase0-chr-5-scaffold-24.68	phase0-chr-5-scaffold-24.69	phase0-chr-5-scaffold-24.70	phase0-chr-5-scaffold-24.71	phase0-chr-5-scaffold-24.72	phase0-chr-5-scaffold-24.73	phase0-chr-5-scaffold-24.74	phase0-chr-5-scaffold-24.75	phase0-chr-5-scaffold-24.76	phase0-chr-5-scaffold-24.77	phase0-chr-5-scaffold-24.78	phase0-chr-5-scaffold-24.79	phase0-chr-5-scaffold-24.80	phase0-chr-5-scaffold-24.81	phase0-chr-5-scaffold-24.82	phase0-chr-5-scaffold-24.83	phase0-chr-5-scaffold-24.84	phase0-chr-5-scaffold-24.87	phase0-chr-5-scaffold-24.88	phase0-chr-5-scaffold-24.89	phase0-chr-5-scaffold-24.90	phase0-chr-5-scaffold-25.1	phase0-chr-5-scaffold-25.2	phase0-chr-5-scaffold-25.3	phase0-chr-5-scaffold-25.4	phase0-chr-5-scaffold-25.5	phase0-chr-5-scaffold-25.6	phase0-chr-5-scaffold-25.7	phase0-chr-5-scaffold-25.10	phase0-chr-5-scaffold-25.11	phase0-chr-5-scaffold-25.8	phase0-chr-5-scaffold-25.12	phase0-chr-5-scaffold-24.86	phase0-chr-5-scaffold-25.9	phase0-chr-5-scaffold-24.85
chr5	16565344	16618016	loss	phase0-chr-5-scaffold-27.1	phase0-chr-5-scaffold-27.2	phase0-chr-5-scaffold-27.3
chr5	25364860	25568964	loss	phase0-chr-5-scaffold-34.81	phase0-chr-5-scaffold-34.82	phase0-chr-5-scaffold-34.83	phase0-chr-5-scaffold-34.84	phase0-chr-5-scaffold-34.85	phase0-chr-5-scaffold-34.86	phase0-chr-5-scaffold-34.88	phase0-chr-5-scaffold-34.89	phase0-chr-5-scaffold-35.1	phase0-chr-5-scaffold-35.2	phase0-chr-5-scaffold-35.3	phase0-chr-5-scaffold-35.4	phase0-chr-5-scaffold-35.5	phase0-chr-5-scaffold-35.6	phase0-chr-5-scaffold-35.7	phase0-chr-5-scaffold-35.9	phase0-chr-5-scaffold-36.1	phase0-chr-5-scaffold-36.3	phase0-chr-5-scaffold-36.4	phase0-chr-5-scaffold-36.5	phase0-chr-5-scaffold-36.6	phase0-chr-5-scaffold-36.7	phase0-chr-5-scaffold-36.8	phase0-chr-5-scaffold-36.10	phase0-chr-5-scaffold-36.11	phase0-chr-5-scaffold-35.8	phase0-chr-5-scaffold-36.2	phase0-chr-5-scaffold-34.87	phase0-chr-5-scaffold-36.9
chr5	26622404	26798309	loss	phase0-chr-5-scaffold-38.1	phase0-chr-5-scaffold-38.2	phase0-chr-5-scaffold-38.3	phase0-chr-5-scaffold-38.4	phase0-chr-5-scaffold-38.5	phase0-chr-5-scaffold-38.6	phase0-chr-5-scaffold-38.8	phase0-chr-5-scaffold-38.10	phase0-chr-5-scaffold-38.9	phase0-chr-5-scaffold-38.12	phase0-chr-5-scaffold-38.13	phase0-chr-5-scaffold-38.14	phase0-chr-5-scaffold-38.15	phase0-chr-5-scaffold-38.16	phase0-chr-5-scaffold-38.17	phase0-chr-5-scaffold-38.18	phase0-chr-5-scaffold-38.19	phase0-chr-5-scaffold-38.20	phase0-chr-5-scaffold-38.21	phase0-chr-5-scaffold-38.22	phase0-chr-5-scaffold-37.51	phase0-chr-5-scaffold-38.7	phase0-chr-5-scaffold-38.11
chr6	1998244	2027872	loss	phase0-chr-6-scaffold-3.59
chr6	3160320	3199824	loss	phase0-chr-6-scaffold-4.63	phase0-chr-6-scaffold-4.64	phase0-chr-6-scaffold-4.66	phase0-chr-6-scaffold-4.67	phase0-chr-6-scaffold-4.65
chr6	8671128	8736968	loss	phase0-chr-6-scaffold-13.66	phase0-chr-6-scaffold-13.67	phase0-chr-6-scaffold-13.70	phase0-chr-6-scaffold-13.71	phase0-chr-6-scaffold-13.64	phase0-chr-6-scaffold-13.65	phase0-chr-6-scaffold-13.68	phase0-chr-6-scaffold-13.69
chr6	16081420	16143968	loss	phase0-chr-6-scaffold-19.182	phase0-chr-6-scaffold-19.181
chr7	832876	885548	loss	phase0-chr-7-scaffold-1.116
chr7	1705256	2149676	loss	phase0-chr-7-scaffold-1.238	phase0-chr-7-scaffold-1.239	phase0-chr-7-scaffold-1.241	phase0-chr-7-scaffold-1.242	phase0-chr-7-scaffold-1.243	phase0-chr-7-scaffold-1.245	phase0-chr-7-scaffold-1.246	phase0-chr-7-scaffold-1.247	phase0-chr-7-scaffold-1.248	phase0-chr-7-scaffold-1.249	phase0-chr-7-scaffold-1.251	phase0-chr-7-scaffold-1.252	phase0-chr-7-scaffold-1.253	phase0-chr-7-scaffold-1.254	phase0-chr-7-scaffold-1.255	phase0-chr-7-scaffold-1.256	phase0-chr-7-scaffold-1.258	phase0-chr-7-scaffold-1.259	phase0-chr-7-scaffold-1.260	phase0-chr-7-scaffold-1.261	phase0-chr-7-scaffold-1.262	phase0-chr-7-scaffold-1.263	phase0-chr-7-scaffold-1.264	phase0-chr-7-scaffold-1.265	phase0-chr-7-scaffold-1.266	phase0-chr-7-scaffold-1.267	phase0-chr-7-scaffold-1.268	phase0-chr-7-scaffold-1.269	phase0-chr-7-scaffold-1.270	phase0-chr-7-scaffold-1.271	phase0-chr-7-scaffold-1.272	phase0-chr-7-scaffold-1.274	phase0-chr-7-scaffold-1.275	phase0-chr-7-scaffold-1.276	phase0-chr-7-scaffold-1.277	phase0-chr-7-scaffold-1.278	phase0-chr-7-scaffold-1.279	phase0-chr-7-scaffold-1.281	phase0-chr-7-scaffold-1.282	phase0-chr-7-scaffold-1.283	phase0-chr-7-scaffold-1.286	phase0-chr-7-scaffold-1.287	phase0-chr-7-scaffold-1.289	phase0-chr-7-scaffold-1.290	phase0-chr-7-scaffold-1.291	phase0-chr-7-scaffold-1.292
chr7	7067924	7100844	loss	phase0-chr-7-scaffold-6.420	phase0-chr-7-scaffold-6.421	phase0-chr-7-scaffold-6.423	phase0-chr-7-scaffold-6.424	phase0-chr-7-scaffold-6.425	phase0-chr-7-scaffold-6.427	phase0-chr-7-scaffold-6.426	phase0-chr-7-scaffold-6.422
chr7	7578184	7620980	loss	phase0-chr-7-scaffold-6.491	phase0-chr-7-scaffold-6.492	phase0-chr-7-scaffold-6.493	phase0-chr-7-scaffold-6.494	phase0-chr-7-scaffold-6.495	phase0-chr-7-scaffold-6.496
chr7	7765828	7798748	loss	phase0-chr-7-scaffold-6.518	phase0-chr-7-scaffold-6.519	phase0-chr-7-scaffold-6.517
chr7	7996268	8062108	loss	phase0-chr-7-scaffold-6.542	phase0-chr-7-scaffold-6.543	phase0-chr-7-scaffold-6.544	phase0-chr-7-scaffold-6.545	phase0-chr-7-scaffold-6.549	phase0-chr-7-scaffold-6.550	phase0-chr-7-scaffold-6.552	phase0-chr-7-scaffold-6.546	phase0-chr-7-scaffold-6.548
chr7	9049708	9187972	loss	phase0-chr-7-scaffold-6.712	phase0-chr-7-scaffold-7.1	phase0-chr-7-scaffold-7.2	phase0-chr-7-scaffold-7.3	phase0-chr-7-scaffold-7.4	phase0-chr-7-scaffold-7.5	phase0-chr-7-scaffold-7.6	phase0-chr-7-scaffold-7.7	phase0-chr-7-scaffold-7.9	phase0-chr-7-scaffold-7.10	phase0-chr-7-scaffold-8.2	phase0-chr-7-scaffold-8.3	phase0-chr-7-scaffold-8.5	phase0-chr-7-scaffold-8.6	phase0-chr-7-scaffold-7.8	phase0-chr-7-scaffold-8.1	phase0-chr-7-scaffold-8.4
chr7	9395368	10099856	loss	phase0-chr-7-scaffold-8.30	phase0-chr-7-scaffold-8.31	phase0-chr-7-scaffold-8.32	phase0-chr-7-scaffold-8.34	phase0-chr-7-scaffold-8.35	phase0-chr-7-scaffold-8.37	phase0-chr-7-scaffold-8.38	phase0-chr-7-scaffold-8.39	phase0-chr-7-scaffold-8.40	phase0-chr-7-scaffold-8.41	phase0-chr-7-scaffold-8.42	phase0-chr-7-scaffold-8.43	phase0-chr-7-scaffold-8.44	phase0-chr-7-scaffold-8.45	phase0-chr-7-scaffold-8.46	phase0-chr-7-scaffold-8.47	phase0-chr-7-scaffold-8.48	phase0-chr-7-scaffold-8.49	phase0-chr-7-scaffold-8.50	phase0-chr-7-scaffold-8.51	phase0-chr-7-scaffold-8.52	phase0-chr-7-scaffold-8.53	phase0-chr-7-scaffold-8.54	phase0-chr-7-scaffold-8.56	phase0-chr-7-scaffold-8.59	phase0-chr-7-scaffold-8.60	phase0-chr-7-scaffold-8.61	phase0-chr-7-scaffold-8.62	phase0-chr-7-scaffold-8.64	phase0-chr-7-scaffold-8.65	phase0-chr-7-scaffold-8.67	phase0-chr-7-scaffold-8.68	phase0-chr-7-scaffold-8.69	phase0-chr-7-scaffold-8.70	phase0-chr-7-scaffold-8.71	phase0-chr-7-scaffold-8.72	phase0-chr-7-scaffold-8.73	phase0-chr-7-scaffold-8.74	phase0-chr-7-scaffold-8.75	phase0-chr-7-scaffold-8.76	phase0-chr-7-scaffold-8.77	phase0-chr-7-scaffold-8.78	phase0-chr-7-scaffold-8.80	phase0-chr-7-scaffold-8.81	phase0-chr-7-scaffold-8.83	phase0-chr-7-scaffold-8.84
chr7	10300668	10412596	loss	phase0-chr-7-scaffold-8.139	phase0-chr-7-scaffold-8.140	phase0-chr-7-scaffold-8.141	phase0-chr-7-scaffold-8.142	phase0-chr-7-scaffold-8.143	phase0-chr-7-scaffold-8.145	phase0-chr-7-scaffold-8.146	phase0-chr-7-scaffold-8.147	phase0-chr-7-scaffold-8.149	phase0-chr-7-scaffold-8.150	phase0-chr-7-scaffold-8.151	phase0-chr-7-scaffold-8.152	phase0-chr-7-scaffold-8.153	phase0-chr-7-scaffold-8.154	phase0-chr-7-scaffold-8.155	phase0-chr-7-scaffold-8.156	phase0-chr-7-scaffold-8.148	phase0-chr-7-scaffold-8.144
chr7	11926916	11986172	loss	phase0-chr-7-scaffold-9.64	phase0-chr-7-scaffold-9.65	phase0-chr-7-scaffold-9.66	phase0-chr-7-scaffold-9.67	phase0-chr-7-scaffold-9.68	phase0-chr-7-scaffold-9.69	phase0-chr-7-scaffold-9.70	phase0-chr-7-scaffold-9.72	phase0-chr-7-scaffold-9.73	phase0-chr-7-scaffold-9.74	phase0-chr-7-scaffold-9.75	phase0-chr-7-scaffold-9.76	phase0-chr-7-scaffold-9.71
chr7	14623064	14649400	loss	phase0-chr-7-scaffold-10.38	phase0-chr-7-scaffold-10.40	phase0-chr-7-scaffold-10.41	phase0-chr-7-scaffold-10.42
chr7	15502028	15525072	loss	phase0-chr-7-scaffold-12.11	phase0-chr-7-scaffold-12.13
chr7	18026992	18112584	loss	phase0-chr-7-scaffold-16.9	phase0-chr-7-scaffold-16.11	phase0-chr-7-scaffold-16.12	phase0-chr-7-scaffold-16.13	phase0-chr-7-scaffold-16.14	phase0-chr-7-scaffold-16.15	phase0-chr-7-scaffold-16.16	phase0-chr-7-scaffold-16.17	phase0-chr-7-scaffold-16.18	phase0-chr-7-scaffold-16.19	phase0-chr-7-scaffold-16.21	phase0-chr-7-scaffold-16.22	phase0-chr-7-scaffold-16.10	phase0-chr-7-scaffold-16.20
chr8	95468	121804	loss	phase0-chr-8-scaffold-1.11	phase0-chr-8-scaffold-1.13	phase0-chr-8-scaffold-1.14	phase0-chr-8-scaffold-1.12
chr8	1932404	1952156	loss
chr8	3133984	3166904	loss	phase0-chr-8-scaffold-2.130	phase0-chr-8-scaffold-2.131	phase0-chr-8-scaffold-2.132
chr8	13944912	13994292	loss	phase0-chr-8-scaffold-17.16	phase0-chr-8-scaffold-17.17
chr8	17651704	17753756	loss	phase0-chr-8-scaffold-19.53	phase0-chr-8-scaffold-19.54	phase0-chr-8-scaffold-19.55
chr8	20400524	20545372	loss	phase0-chr-8-scaffold-25.1	phase0-chr-8-scaffold-25.2	phase0-chr-8-scaffold-25.3	phase0-chr-8-scaffold-25.4	phase0-chr-8-scaffold-25.5	phase0-chr-8-scaffold-25.6	phase0-chr-8-scaffold-26.2	phase0-chr-8-scaffold-26.4	phase0-chr-8-scaffold-26.5	phase0-chr-8-scaffold-26.6	phase0-chr-8-scaffold-26.7	phase0-chr-8-scaffold-26.8	phase0-chr-8-scaffold-26.10	phase0-chr-8-scaffold-26.11	phase0-chr-8-scaffold-26.12	phase0-chr-8-scaffold-26.13	phase0-chr-8-scaffold-26.1	phase0-chr-8-scaffold-26.3	phase0-chr-8-scaffold-26.9	phase0-chr-8-scaffold-27.1
chr8	21453964	21509928	loss	phase0-chr-8-scaffold-28.71	phase0-chr-8-scaffold-28.72	phase0-chr-8-scaffold-28.73	phase0-chr-8-scaffold-28.74	phase0-chr-8-scaffold-28.75	phase0-chr-8-scaffold-28.76	phase0-chr-8-scaffold-28.77	phase0-chr-8-scaffold-28.78
chr9	1491276	1550532	loss	phase0-chr-9-scaffold-2.104
chr9	2455832	2508504	loss	phase0-chr-9-scaffold-3.86	phase0-chr-9-scaffold-3.87	phase0-chr-9-scaffold-3.89
chr9	7018544	7100844	loss	phase0-chr-9-scaffold-7.87	phase0-chr-9-scaffold-7.88	phase0-chr-9-scaffold-7.89	phase0-chr-9-scaffold-7.90
chr9	8384724	8460440	loss	phase0-chr-9-scaffold-10.27	phase0-chr-9-scaffold-11.1	phase0-chr-9-scaffold-11.2	phase0-chr-9-scaffold-11.3	phase0-chr-9-scaffold-11.5	phase0-chr-9-scaffold-11.4
chr9	9507296	9536924	loss	phase0-chr-9-scaffold-11.113
chr9	10310544	10448808	loss	phase0-chr-9-scaffold-11.201	phase0-chr-9-scaffold-11.206	phase0-chr-9-scaffold-11.207	phase0-chr-9-scaffold-11.209	phase0-chr-9-scaffold-11.210	phase0-chr-9-scaffold-11.211	phase0-chr-9-scaffold-11.212	phase0-chr-9-scaffold-11.214	phase0-chr-9-scaffold-11.215	phase0-chr-9-scaffold-11.216	phase0-chr-9-scaffold-11.217	phase0-chr-9-scaffold-11.218	phase0-chr-9-scaffold-11.208
chr9	17022932	17065728	loss	phase0-chr-9-scaffold-15.167	phase0-chr-9-scaffold-15.168
chr9	19333916	19373420	loss	phase0-chr-9-scaffold-17.78	phase0-chr-9-scaffold-17.79
chr9	19495224	19570940	loss	phase0-chr-9-scaffold-17.99	phase0-chr-9-scaffold-17.100	phase0-chr-9-scaffold-17.101	phase0-chr-9-scaffold-17.102	phase0-chr-9-scaffold-17.103	phase0-chr-9-scaffold-17.104	phase0-chr-9-scaffold-17.106	phase0-chr-9-scaffold-17.105
chr9	21032588	21039172	loss
chr9	21098428	21111596	loss	phase0-chr-9-scaffold-17.352	phase0-chr-9-scaffold-17.353	phase0-chr-9-scaffold-17.354	phase0-chr-9-scaffold-17.355	phase0-chr-9-scaffold-17.356
chr9	21249860	21295948	loss	phase0-chr-9-scaffold-18.13	phase0-chr-9-scaffold-18.14	phase0-chr-9-scaffold-18.11	phase0-chr-9-scaffold-18.12
chr9	25384612	25407656	loss	phase0-chr-9-scaffold-26.149
chr10	0	62548	loss	phase0-chr-10-scaffold-1.1	phase0-chr-10-scaffold-1.2	phase0-chr-10-scaffold-1.3	phase0-chr-10-scaffold-1.4	phase0-chr-10-scaffold-1.5	phase0-chr-10-scaffold-1.6	phase0-chr-10-scaffold-1.7	phase0-chr-10-scaffold-1.8	phase0-chr-10-scaffold-1.9	phase0-chr-10-scaffold-1.10
chr10	2995720	3022056	loss	phase0-chr-10-scaffold-1.447
chr10	3443432	3492812	loss	phase0-chr-10-scaffold-1.506	phase0-chr-10-scaffold-1.507	phase0-chr-10-scaffold-1.508	phase0-chr-10-scaffold-1.509	phase0-chr-10-scaffold-1.510	phase0-chr-10-scaffold-1.511	phase0-chr-10-scaffold-1.505
chr10	3611324	3729836	loss	phase0-chr-10-scaffold-1.529	phase0-chr-10-scaffold-1.531	phase0-chr-10-scaffold-1.532	phase0-chr-10-scaffold-1.533	phase0-chr-10-scaffold-1.534	phase0-chr-10-scaffold-1.535	phase0-chr-10-scaffold-1.536	phase0-chr-10-scaffold-1.537	phase0-chr-10-scaffold-1.538	phase0-chr-10-scaffold-1.539	phase0-chr-10-scaffold-1.540	phase0-chr-10-scaffold-1.541	phase0-chr-10-scaffold-1.542	phase0-chr-10-scaffold-1.543	phase0-chr-10-scaffold-1.544	phase0-chr-10-scaffold-1.545	phase0-chr-10-scaffold-1.546	phase0-chr-10-scaffold-1.548	phase0-chr-10-scaffold-1.549	phase0-chr-10-scaffold-1.550	phase0-chr-10-scaffold-1.530	phase0-chr-10-scaffold-1.547
chr10	3917480	3930648	loss	phase0-chr-10-scaffold-1.583	phase0-chr-10-scaffold-1.584	phase0-chr-10-scaffold-1.585	phase0-chr-10-scaffold-1.586	phase0-chr-10-scaffold-1.587
chr10	4872160	4885328	loss	phase0-chr-10-scaffold-1.722
chr10	19254908	19689452	loss	phase0-chr-10-scaffold-16.280	phase0-chr-10-scaffold-16.281	phase0-chr-10-scaffold-16.282	phase0-chr-10-scaffold-16.285	phase0-chr-10-scaffold-16.286	phase0-chr-10-scaffold-16.287	phase0-chr-10-scaffold-16.288	phase0-chr-10-scaffold-16.290	phase0-chr-10-scaffold-16.291	phase0-chr-10-scaffold-16.293	phase0-chr-10-scaffold-16.294	phase0-chr-10-scaffold-16.295	phase0-chr-10-scaffold-16.297	phase0-chr-10-scaffold-16.298	phase0-chr-10-scaffold-16.299	phase0-chr-10-scaffold-16.300	phase0-chr-10-scaffold-16.301	phase0-chr-10-scaffold-16.302	phase0-chr-10-scaffold-16.303	phase0-chr-10-scaffold-16.305	phase0-chr-10-scaffold-16.306	phase0-chr-10-scaffold-16.307	phase0-chr-10-scaffold-16.308	phase0-chr-10-scaffold-16.309	phase0-chr-10-scaffold-16.310	phase0-chr-10-scaffold-16.311	phase0-chr-10-scaffold-16.313	phase0-chr-10-scaffold-16.314	phase0-chr-10-scaffold-16.315	phase0-chr-10-scaffold-16.316	phase0-chr-10-scaffold-16.317	phase0-chr-10-scaffold-16.319	phase0-chr-10-scaffold-16.320	phase0-chr-10-scaffold-16.284	phase0-chr-10-scaffold-16.289	phase0-chr-10-scaffold-16.304	phase0-chr-10-scaffold-16.312	phase0-chr-10-scaffold-16.296	phase0-chr-10-scaffold-16.318
chr10	19824424	19857344	loss	phase0-chr-10-scaffold-16.329	phase0-chr-10-scaffold-16.330
chr11	1616372	2064084	loss	phase0-chr-11-scaffold-1.204	phase0-chr-11-scaffold-1.205	phase0-chr-11-scaffold-1.206	phase0-chr-11-scaffold-1.207	phase0-chr-11-scaffold-1.208	phase0-chr-11-scaffold-1.209	phase0-chr-11-scaffold-1.210	phase0-chr-11-scaffold-1.211	phase0-chr-11-scaffold-1.212	phase0-chr-11-scaffold-1.213	phase0-chr-11-scaffold-1.214	phase0-chr-11-scaffold-1.215	phase0-chr-11-scaffold-1.216	phase0-chr-11-scaffold-1.217	phase0-chr-11-scaffold-1.220	phase0-chr-11-scaffold-1.221	phase0-chr-11-scaffold-1.222	phase0-chr-11-scaffold-1.223	phase0-chr-11-scaffold-1.224	phase0-chr-11-scaffold-1.225	phase0-chr-11-scaffold-1.226	phase0-chr-11-scaffold-1.227	phase0-chr-11-scaffold-1.228	phase0-chr-11-scaffold-1.229	phase0-chr-11-scaffold-1.230	phase0-chr-11-scaffold-1.232	phase0-chr-11-scaffold-1.233	phase0-chr-11-scaffold-1.234	phase0-chr-11-scaffold-1.236	phase0-chr-11-scaffold-1.237	phase0-chr-11-scaffold-1.238	phase0-chr-11-scaffold-1.239	phase0-chr-11-scaffold-1.240	phase0-chr-11-scaffold-1.241	phase0-chr-11-scaffold-1.242	phase0-chr-11-scaffold-1.243	phase0-chr-11-scaffold-1.244	phase0-chr-11-scaffold-1.245	phase0-chr-11-scaffold-1.246	phase0-chr-11-scaffold-1.247	phase0-chr-11-scaffold-1.248	phase0-chr-11-scaffold-1.249	phase0-chr-11-scaffold-1.250	phase0-chr-11-scaffold-1.251	phase0-chr-11-scaffold-1.252	phase0-chr-11-scaffold-1.253
chr11	6014484	6090200	loss	phase0-chr-11-scaffold-4.109	phase0-chr-11-scaffold-4.110	phase0-chr-11-scaffold-4.111
chr11	13009984	13023152	loss
chr11	15363764	15376932	loss	phase0-chr-11-scaffold-18.88
chr11	25068580	25085040	loss
chr12	5800504	5813672	loss	phase0-chr-12-scaffold-3.49	phase0-chr-12-scaffold-3.50	phase0-chr-12-scaffold-3.48
chr12	7011960	7179852	loss	phase0-chr-12-scaffold-3.156	phase0-chr-12-scaffold-3.157	phase0-chr-12-scaffold-3.158	phase0-chr-12-scaffold-3.159	phase0-chr-12-scaffold-3.160	phase0-chr-12-scaffold-3.161	phase0-chr-12-scaffold-3.162	phase0-chr-12-scaffold-3.164	phase0-chr-12-scaffold-3.165	phase0-chr-12-scaffold-3.163
chr12	7403708	7436628	loss
chr12	7667068	7690112	loss	phase0-chr-12-scaffold-3.204	phase0-chr-12-scaffold-3.205	phase0-chr-12-scaffold-3.206	phase0-chr-12-scaffold-3.203
chr12	8582244	8608580	loss
chr12	9243936	9270272	loss	phase0-chr-12-scaffold-4.10	phase0-chr-12-scaffold-4.11	phase0-chr-12-scaffold-4.12
chr12	11113792	11143420	loss	phase0-chr-12-scaffold-4.253
chr12	14231316	14448588	loss	phase0-chr-12-scaffold-10.31	phase0-chr-12-scaffold-10.33	phase0-chr-12-scaffold-10.34	phase0-chr-12-scaffold-10.35	phase0-chr-12-scaffold-10.36	phase0-chr-12-scaffold-10.37	phase0-chr-12-scaffold-11.2	phase0-chr-12-scaffold-11.3	phase0-chr-12-scaffold-11.4	phase0-chr-12-scaffold-11.5	phase0-chr-12-scaffold-11.6	phase0-chr-12-scaffold-10.30	phase0-chr-12-scaffold-11.1	phase0-chr-12-scaffold-10.32
chr12	16779324	16795784	loss
chr12	17039392	17072312	loss	phase0-chr-12-scaffold-17.26	phase0-chr-12-scaffold-17.27	phase0-chr-12-scaffold-17.28	phase0-chr-12-scaffold-17.29	phase0-chr-12-scaffold-17.30	phase0-chr-12-scaffold-17.31
chr12	17928232	18010532	loss	phase0-chr-12-scaffold-17.163	phase0-chr-12-scaffold-17.164	phase0-chr-12-scaffold-17.165	phase0-chr-12-scaffold-17.166	phase0-chr-12-scaffold-17.167	phase0-chr-12-scaffold-17.168	phase0-chr-12-scaffold-17.170	phase0-chr-12-scaffold-17.171	phase0-chr-12-scaffold-17.172	phase0-chr-12-scaffold-17.173	phase0-chr-12-scaffold-17.174	phase0-chr-12-scaffold-17.175	phase0-chr-12-scaffold-17.169
chr12	20035112	20074616	loss	phase0-chr-12-scaffold-22.15	phase0-chr-12-scaffold-22.16	phase0-chr-12-scaffold-22.17
chr13	5372544	5451552	loss	phase0-chr-13-scaffold-9.37	phase0-chr-13-scaffold-9.38	phase0-chr-13-scaffold-9.39	phase0-chr-13-scaffold-9.40	phase0-chr-13-scaffold-9.36
chr13	12262700	12298912	loss	phase0-chr-13-scaffold-13.164
chr13	14320200	14362996	loss
chr13	15077360	15123448	loss	phase0-chr-13-scaffold-15.114	phase0-chr-13-scaffold-15.115	phase0-chr-13-scaffold-15.116	phase0-chr-13-scaffold-15.113
chr13	24255456	24327880	loss
chr13	24472728	24515524	loss	phase0-chr-13-scaffold-21.592	phase0-chr-13-scaffold-21.593	phase0-chr-13-scaffold-21.594	phase0-chr-13-scaffold-21.595	phase0-chr-13-scaffold-21.596	phase0-chr-13-scaffold-21.597	phase0-chr-13-scaffold-21.598
chr13	27978708	28535459	loss	phase0-chr-13-scaffold-24.58	phase0-chr-13-scaffold-24.59	phase0-chr-13-scaffold-24.60	phase0-chr-13-scaffold-24.61	phase0-chr-13-scaffold-24.63	phase0-chr-13-scaffold-24.64	phase0-chr-13-scaffold-24.65	phase0-chr-13-scaffold-24.66	phase0-chr-13-scaffold-24.67	phase0-chr-13-scaffold-24.68	phase0-chr-13-scaffold-24.69	phase0-chr-13-scaffold-24.73	phase0-chr-13-scaffold-24.75	phase0-chr-13-scaffold-24.76	phase0-chr-13-scaffold-24.79	phase0-chr-13-scaffold-24.80	phase0-chr-13-scaffold-24.81	phase0-chr-13-scaffold-24.82	phase0-chr-13-scaffold-24.83	phase0-chr-13-scaffold-24.84	phase0-chr-13-scaffold-24.85	phase0-chr-13-scaffold-24.86	phase0-chr-13-scaffold-24.87	phase0-chr-13-scaffold-24.88	phase0-chr-13-scaffold-24.89	phase0-chr-13-scaffold-24.90	phase0-chr-13-scaffold-24.92	phase0-chr-13-scaffold-24.93	phase0-chr-13-scaffold-24.94	phase0-chr-13-scaffold-24.95	phase0-chr-13-scaffold-24.96	phase0-chr-13-scaffold-24.97	phase0-chr-13-scaffold-24.98	phase0-chr-13-scaffold-24.99	phase0-chr-13-scaffold-24.101	phase0-chr-13-scaffold-24.102	phase0-chr-13-scaffold-24.103	phase0-chr-13-scaffold-24.104	phase0-chr-13-scaffold-24.105	phase0-chr-13-scaffold-24.106	phase0-chr-13-scaffold-24.107	phase0-chr-13-scaffold-24.109	phase0-chr-13-scaffold-24.57	phase0-chr-13-scaffold-24.62	phase0-chr-13-scaffold-24.70	phase0-chr-13-scaffold-24.71
[truncated: 47 more columns]

## Sheet: ST7
Supplementary Table 7. CNVs gene annotation
Gene	Description	GO	KEGG	Pfam
phase0-chr-1-scaffold-8.35	Six-bladed beta-propeller	GO:0005515		PF01436
phase0-chr-2-scaffold-16.156	---NA---
phase0-chr-2-scaffold-16.393	G-type lectin S-receptor-like serine/threonine-protein kinase At4g27290	GO:0004674 GO:0048544 GO:0004672 GO:0006468		PF08276 PF01453 PF11883 PF00954 PF07714
phase0-chr-2-scaffold-28.70	NB-ARC domain, LRR domain containing protein	GO:0043531		PF18052 PF00931
phase0-chr-3-scaffold-26.899	---NA---	GO:0016491		PF03358
phase0-chr-3-scaffold-26.900	Transmembrane protein			PF00169
phase0-chr-3-scaffold-26.901	ankyrin repeat-containing protein ITN1	GO:0008194		PF00201
phase0-chr-3-scaffold-26.902	Transmembrane protein	GO:0008194		PF00201
phase0-chr-3-scaffold-26.903	---NA---	GO:0008194		PF00201
phase0-chr-3-scaffold-26.904	---NA---	GO:0008194		PF00201
phase0-chr-3-scaffold-26.905	Zein-binding domain containing protein	GO:0008194		PF00201
phase0-chr-4-scaffold-5.103	acyl-CoA-binding domain-containing protein 4	GO:0005515		PF01344 PF13418
phase0-chr-4-scaffold-5.104	---NA---
phase0-chr-4-scaffold-5.105	4-coumarate--CoA ligase-like 5	GO:0003824	K10526	PF13193 PF00501
phase0-chr-4-scaffold-5.106	Malate dehydrogenase, NADP-dependent	GO:0016616 GO:0055114 GO:0016491	K00051	PF02866 PF00056
phase0-chr-4-scaffold-16.19	---NA---
phase0-chr-4-scaffold-16.20	phospholipase A1-IIgamma-like	GO:0006629		PF01764
phase0-chr-4-scaffold-16.21	WD repeat protein
phase0-chr-4-scaffold-16.22	translocase of chloroplast 34	GO:0005525		PF04548
phase0-chr-4-scaffold-16.23	uncharacterized protein LOC105641576 isoform X2
phase0-chr-4-scaffold-16.24	hypothetical protein EZV62_028245
phase0-chr-5-scaffold-16.56	histidine biosynthesis bifunctional protein hisIE, chloroplastic	GO:0006904 GO:0016192	K11755	PF00995
phase0-chr-5-scaffold-22.74	---NA---	GO:0005515		PF00628 PF00856
phase0-chr-5-scaffold-27.24	Glycoside hydrolase		K01213	PF01357 PF03330
phase0-chr-5-scaffold-33.350	protein root UVB sensitive 4
phase0-chr-6-scaffold-3.28	E3 ubiquitin-protein ligase WAV3-like			PF14624 PF00092
phase0-chr-6-scaffold-3.111	something about silencing protein 10 isoform X2			PF09368
phase0-chr-6-scaffold-3.113	---NA---
phase0-chr-6-scaffold-3.114	---NA---
phase0-chr-6-scaffold-3.115	putative disease resistance protein RGA3
phase0-chr-6-scaffold-3.112	---NA---
phase0-chr-6-scaffold-18.11	tRNA(His) guanylyltransferase 1 isoform X1	GO:0000287 GO:0006400 GO:0008193	K10761	PF14413 PF04446
phase0-chr-6-scaffold-18.12	uncharacterized protein LOC21405071
phase0-chr-6-scaffold-18.13	probable calcium-binding protein CML15	GO:0005509	K13448	PF13499
phase0-chr-6-scaffold-18.16	protein SET DOMAIN GROUP 41	GO:0005515		PF00856
phase0-chr-6-scaffold-18.28	---NA---
phase0-chr-6-scaffold-18.26	B3 DNA binding domain containing protein
phase0-chr-6-scaffold-18.27	43kDa postsynaptic protein			PF03107
phase0-chr-6-scaffold-18.29	DEAD-box ATP-dependent RNA helicase 51	GO:0003676 GO:0005524	K13179	PF00270 PF13959 PF00271
phase0-chr-6-scaffold-18.33	Zinc finger, C3HC-like	GO:0008270 GO:0042025		PF07967
phase0-chr-6-scaffold-18.34	peptidyl-prolyl cis-trans isomerase CYP26-2, chloroplastic	GO:0000413 GO:0003755	K03768	PF00160
phase0-chr-6-scaffold-18.35	---NA---
phase0-chr-6-scaffold-18.36	single-stranded DNA-binding protein, mitochondrial-like		K03111
phase0-chr-6-scaffold-18.37	---NA---
phase0-chr-6-scaffold-18.38	Universal stress protein			PF00582
phase0-chr-6-scaffold-18.39	hypothetical protein
phase0-chr-6-scaffold-18.40	photosystem I P700 chlorophyll a apoprotein A1	GO:0009579 GO:0015979 GO:0016021		PF00223
phase0-chr-6-scaffold-18.42	translation initiation factor eIF-2B subunit delta	GO:0044237	K03680	PF01008
phase0-chr-6-scaffold-18.43	transcription factor bHLH128-like
phase0-chr-7-scaffold-1.14	glutamate receptor 2.9-like
phase0-chr-7-scaffold-1.16	protein DCL, chloroplastic
phase0-chr-7-scaffold-1.13	Ionotropic glutamate receptor	GO:0004674 GO:0005524 GO:0006468 GO:0004672		PF00433 PF00069
phase0-chr-7-scaffold-1.15	glutamate receptor 2.9	GO:0015276 GO:0016020		PF00060 PF01094 PF00497
phase0-chr-7-scaffold-6.126	hypothetical protein EZV62_025855			PF01535 PF13041 PF12854
phase0-chr-7-scaffold-6.241	proteasome subunit alpha type-1-B	GO:0005506 GO:0016705 GO:0020037 GO:0055114	K02725	PF00067
phase0-chr-7-scaffold-8.257	protein TIC 55, chloroplastic			PF07797
phase0-chr-7-scaffold-8.258	hypothetical protein M569_11401
phase0-chr-7-scaffold-8.259	uncharacterized protein LOC113708440	GO:0005634 GO:0006355 GO:0043565 GO:0003677		PF04618 PF02183 PF00046
phase0-chr-7-scaffold-8.260	---NA---			PF05553
phase0-chr-7-scaffold-8.261	---NA---			PF12854 PF13041 PF01535
phase0-chr-7-scaffold-8.262	Zinc knuckle CX2CX4HX4C	GO:0005515		PF00646
phase0-chr-8-scaffold-4.92	PHD finger family protein
phase0-chr-8-scaffold-4.93	uncharacterized protein LOC21384139, partial			PF16209 PF13246 PF16212
phase0-chr-8-scaffold-4.94	---NA---			PF13246 PF00122 PF16209 PF16212
phase0-chr-8-scaffold-4.95	hypothetical protein L484_001826
phase0-chr-8-scaffold-4.96	uncharacterized protein LOC21384139, partial			PF10453
phase0-chr-8-scaffold-6.37	crocetin glucosyltransferase, chloroplastic
phase0-chr-8-scaffold-6.38	crocetin glucosyltransferase, chloroplastic	GO:0008194		PF00201
phase0-chr-8-scaffold-13.38	putative disease resistance protein RGA3	GO:0005885 GO:0015629 GO:0030833 GO:0034314		PF04045
phase0-chr-8-scaffold-17.37	protein-S-isoprenylcysteine O-methyltransferase A		K00587	PF01419
phase0-chr-8-scaffold-17.39	superoxide dismutase [Fe] 3, chloroplastic
phase0-chr-8-scaffold-17.40	superoxide dismutase [Fe] 3, chloroplastic	GO:0043531	K04564	PF00931 PF18052
phase0-chr-8-scaffold-17.38	putative pentatricopeptide repeat-containing protein At3g25970
phase0-chr-8-scaffold-17.75	probable LRR receptor-like serine/threonine-protein kinase At3g47570			PF14226
phase0-chr-8-scaffold-19.96	hypothetical protein TorRG33x02_020550
phase0-chr-8-scaffold-19.97	hypothetical protein PanWU01x14_006150
phase0-chr-8-scaffold-19.98	hypothetical protein L484_002587	GO:0003779		PF07765
phase0-chr-8-scaffold-28.120	Bet v I type allergen			PF19026
phase0-chr-8-scaffold-28.119	Bet v I type allergen
phase0-chr-9-scaffold-3.112	Cytochrome P450, E-class, group I	GO:0005506 GO:0016705 GO:0020037 GO:0055114		PF00067
phase0-chr-9-scaffold-3.111	cytochrome P450 704C1	GO:0005506 GO:0016705 GO:0020037 GO:0055114		PF00067
phase0-chr-9-scaffold-3.113	cytochrome P450 704C1	GO:0005506 GO:0016705 GO:0020037 GO:0055114		PF00067
phase0-chr-9-scaffold-11.147	uncharacterized protein LOC109946278
phase0-chr-9-scaffold-11.148	uncharacterized protein LOC102610930			PF13963
phase0-chr-9-scaffold-11.149	---NA---
phase0-chr-9-scaffold-12.40	S-adenosyl-L-methionine-dependent methyltransferase			PF06325
phase0-chr-9-scaffold-12.59	Protein argonaute 4A			PF16486
phase0-chr-9-scaffold-15.98	metal tolerance protein 1	GO:0006812 GO:0008324 GO:0016021 GO:0055085	K14689	PF01545
phase0-chr-9-scaffold-26.218	Protein phosphatase 2C	GO:0003824	K14497	PF00481
phase0-chr-10-scaffold-1.147	dnaJ homolog subfamily C member 2		K09522
phase0-chr-10-scaffold-1.221	oleoyl-acyl carrier protein thioesterase 1, chloroplastic	GO:0006633 GO:0016790	K10782	PF01643 PF08268
phase0-chr-10-scaffold-4.85	putative plastid-lipid-associated protein 4, chloroplastic
phase0-chr-10-scaffold-5.50	glutathione S-transferase F13	GO:0008270	K00799	PF07496
phase0-chr-10-scaffold-5.51	autophagy-related protein 18a	GO:0005524		PF00004
phase0-chr-10-scaffold-5.52	C2 domain containing protein	GO:0003690 GO:0006355		PF02536
phase0-chr-10-scaffold-5.53	kinetochore protein	GO:0003690 GO:0006355		PF02536
phase0-chr-10-scaffold-5.54	wee1-like protein kinase		K06632	PF03190
phase0-chr-10-scaffold-5.55	potassium transporter 5-like	GO:0006415 GO:0003747	K03549	PF03462 PF00472
phase0-chr-10-scaffold-5.204	---NA---
phase0-chr-10-scaffold-5.205	O-methyltransferase COMT-type
phase0-chr-11-scaffold-1.490	hypothetical protein G4B88_010970	GO:0003824 GO:0051536		PF06075 PF13394 PF04055
phase0-chr-11-scaffold-24.36	uncharacterized protein LOC115699184 isoform X2
phase0-chr-12-scaffold-1.97	uncharacterized protein LOC114286873
phase0-chr-12-scaffold-1.100	berberine bridge enzyme-like 18
phase0-chr-12-scaffold-1.96	probable LRR receptor-like serine/threonine-protein kinase At1g06840 isoform X1	GO:0004672 GO:0006468 GO:0005515		PF07714 PF13855
phase0-chr-12-scaffold-1.99	FkbH domain containing protein	GO:0008080	K22450	PF00583
phase0-chr-12-scaffold-1.98	probable LRR receptor-like serine/threonine-protein kinase At1g06840	GO:0005515 GO:0004672 GO:0005524 GO:0006468		PF13855 PF00069
phase0-chr-12-scaffold-3.31	small subunit processome component 20 homolog isoform X1
phase0-chr-12-scaffold-3.32	Coatomer beta subunit			PF07539
phase0-chr-12-scaffold-3.33	small subunit processome component 20 homolog isoform X1			PF07539
phase0-chr-12-scaffold-3.71	receptor-like protein 12
phase0-chr-12-scaffold-3.73	---NA---
phase0-chr-12-scaffold-3.74	transcription factor bHLH140
phase0-chr-12-scaffold-3.75	transcription factor bHLH140		K10863	PF11969 PF01094 PF01661
phase0-chr-12-scaffold-3.76	glutamate receptor 3.6-like	GO:0015276 GO:0016020		PF01094 PF00060 PF00497 PF14223
phase0-chr-12-scaffold-3.72	LRR domain containing protein	GO:0005515		PF13855
phase0-chr-12-scaffold-3.98	---NA---
phase0-chr-12-scaffold-4.240	---NA---
phase0-chr-12-scaffold-4.241	Mitogen-activated protein kinase kinase kinase	GO:0004672 GO:0006468		PF08448 PF07714
phase0-chr-12-scaffold-4.242	protein IQ-DOMAIN 14	GO:0005515		PF00612 PF13178
phase0-chr-12-scaffold-4.239	protein HAPLESS 2 isoform X2			PF10699
phase0-chr-12-scaffold-11.15	---NA---
phase0-chr-12-scaffold-11.16	Alpha-crystallin, subunit A
phase0-chr-13-scaffold-1.1	---NA---	GO:0003883 GO:0006221		PF00117 PF06418
phase0-chr-13-scaffold-1.2	CTP synthase		K01937
phase0-chr-13-scaffold-13.125	homogentisate solanesyltransferase, chloroplastic			PF12697
phase0-chr-13-scaffold-21.441	serine/threonine-protein kinase D6PKL1			PF06258
phase0-chr-1-scaffold-2.17	Serine/threonine protein kinase	GO:0030246		PF00139
phase0-chr-1-scaffold-2.18	L-type lectin-domain containing receptor kinase IX.1-like	GO:0030246		PF00139
phase0-chr-1-scaffold-2.19	peroxidase 7	GO:0004601 GO:0006979 GO:0020037 GO:0055114	K00430	PF00141
phase0-chr-1-scaffold-2.20	LRR receptor-like serine/threonine-protein kinase GSO1	GO:0004672 GO:0005524 GO:0006468 GO:0005515		PF08263 PF00069 PF00560
phase0-chr-1-scaffold-2.21	excitatory amino acid transporter
phase0-chr-1-scaffold-2.23	L-type lectin-domain containing receptor kinase IX.1-like	GO:0004672 GO:0005524 GO:0006468		PF00069
phase0-chr-1-scaffold-2.24	Methyladenine glycosylase	GO:0006284 GO:0008725	K01246	PF03352
phase0-chr-1-scaffold-2.25	---NA---
phase0-chr-1-scaffold-2.26	---NA---
phase0-chr-1-scaffold-2.27	---NA---
phase0-chr-1-scaffold-2.29	---NA---
phase0-chr-1-scaffold-2.22	---NA---
phase0-chr-1-scaffold-7.77	O-fucosyltransferase 23-like			PF10250
phase0-chr-1-scaffold-7.78	---NA---
phase0-chr-1-scaffold-7.79	---NA---
phase0-chr-1-scaffold-7.80	CBBY-like protein
phase0-chr-1-scaffold-7.81	---NA---
phase0-chr-1-scaffold-7.82	probable E3 ubiquitin-protein ligase rbrA	GO:0003676 GO:0004523		PF13456 PF01485
phase0-chr-1-scaffold-7.83	probable zinc transporter 10	GO:0016020 GO:0030001 GO:0046873 GO:0055085	K14709	PF02535
phase0-chr-1-scaffold-7.84	fe(2+) transport protein 1-like	GO:0016020 GO:0030001 GO:0046873 GO:0055085		PF02535
phase0-chr-1-scaffold-7.93	patatin-like protein 3
phase0-chr-1-scaffold-7.92	patatin-like protein 3	GO:0006629		PF01734
phase0-chr-1-scaffold-9.19	zinc transporter 1-like	GO:0016020 GO:0030001 GO:0046873 GO:0055085	K14709	PF02535
phase0-chr-1-scaffold-9.22	urease accessory protein ureD	GO:0006807 GO:0016151	K03190	PF01774
phase0-chr-1-scaffold-9.23	---NA---
phase0-chr-1-scaffold-9.24	50S ribosomal protein L7/L12	GO:0003735 GO:0006412	K02935	PF00542
phase0-chr-1-scaffold-9.25	protein FAR-RED IMPAIRED RESPONSE 1-like isoform X1	GO:0008270		PF10551 PF04434 PF03101
phase0-chr-1-scaffold-9.18	FLOWERING LOCUS T-like protein			PF01161
phase0-chr-1-scaffold-9.20	UDP-N-acetylglucosamine diphosphorylase 1	GO:0070569	K00972	PF01704
phase0-chr-1-scaffold-9.21	40S ribosomal protein S9-2	GO:0019843 GO:0003723	K02997	PF00163 PF01479
phase0-chr-1-scaffold-11.9	---NA---
phase0-chr-1-scaffold-23.116	hypothetical protein L484_008849
phase0-chr-1-scaffold-23.117	sodium/calcium exchanger NCL2
phase0-chr-1-scaffold-23.118	probable pre-mRNA-splicing factor ATP-dependent RNA helicase DEAH9	GO:0004386		PF04408 PF07717
phase0-chr-1-scaffold-23.119	probable pre-mRNA-splicing factor ATP-dependent RNA helicase DEAH9			PF00271
phase0-chr-1-scaffold-23.120	probable pre-mRNA-splicing factor ATP-dependent RNA helicase DEAH9 isoform X1
phase0-chr-1-scaffold-23.121	Ionotropic glutamate receptor	GO:0015276 GO:0016020		PF01094 PF00060 PF00497
phase0-chr-1-scaffold-23.122	Glutamate receptor 2.7
phase0-chr-1-scaffold-23.123	glutamate receptor 2.7-like
phase0-chr-1-scaffold-23.124	Glutamate receptor 2.7
phase0-chr-1-scaffold-23.125	Glutamate receptor 2.7
phase0-chr-1-scaffold-23.126	43kDa postsynaptic protein
phase0-chr-1-scaffold-23.127	E3 ubiquitin-protein ligase At4g11680
phase0-chr-1-scaffold-23.128	---NA---
phase0-chr-1-scaffold-23.129	---NA---
phase0-chr-1-scaffold-23.130	cell wall protein RBR3
phase0-chr-1-scaffold-23.131	sodium/calcium exchanger NCL2-like isoform X2	GO:0005509		PF13499
phase0-chr-1-scaffold-23.133	Ionotropic glutamate receptor	GO:0015276 GO:0016020		PF01094 PF00060 PF00497
phase0-chr-1-scaffold-23.134	Ionotropic glutamate receptor			PF01094
phase0-chr-1-scaffold-23.135	Glutamate receptor 2.7	GO:0015276 GO:0016020		PF00060 PF00497
phase0-chr-1-scaffold-23.137	---NA---
phase0-chr-1-scaffold-23.139	ATP synthase mitochondrial F1 complex assembly factor 1	GO:0005739 GO:0065003	K07555	PF06644
phase0-chr-1-scaffold-23.140	---NA---
phase0-chr-1-scaffold-23.136	E3 ubiquitin-protein ligase At4g11680			PF13639
phase0-chr-1-scaffold-23.138	apoptosis inhibitor 5-like protein API5			PF05918
phase0-chr-1-scaffold-23.132	probable pre-mRNA-splicing factor ATP-dependent RNA helicase DEAH9	GO:0004386	K13117	PF00271 PF07717 PF04408
phase0-chr-1-scaffold-28.74	uncharacterized protein LOC21389726
phase0-chr-1-scaffold-28.75	UPF0051 protein ABCI8, chloroplastic	GO:0016226		PF01458
phase0-chr-1-scaffold-28.76	uncharacterized protein LOC21389722
phase0-chr-1-scaffold-28.78	polyadenylate-binding protein RBP45B isoform X1	GO:0003676		PF00076
phase0-chr-1-scaffold-28.79	zinc finger MYND domain-containing protein 15
phase0-chr-1-scaffold-28.80	zinc finger MYND domain-containing protein 15			PF01753
phase0-chr-1-scaffold-28.81	15.4 kDa class V heat shock protein		K13993	PF00011
phase0-chr-1-scaffold-28.82	abnormal spindle-like microcephaly-associated protein homolog	GO:0005515		PF00514
phase0-chr-1-scaffold-28.84	leucine-rich repeat extensin-like protein 3
phase0-chr-1-scaffold-28.85	F-box/LRR-repeat protein 2	GO:0005515	K10268	PF13516
phase0-chr-1-scaffold-28.87	ribonuclease 3-like protein 1			PF14709 PF14009
phase0-chr-1-scaffold-28.88	ATPase 9, plasma membrane-type		K01535	PF00122 PF00690 PF00702
phase0-chr-1-scaffold-28.89	---NA---
phase0-chr-1-scaffold-28.90	Serine/arginine repetitive matrix protein
phase0-chr-1-scaffold-28.91	putative UPF0481 protein At3g02645			PF03140
phase0-chr-1-scaffold-28.93	putative UPF0481 protein At3g02645			PF03140
phase0-chr-1-scaffold-28.94	Coactivator CBP, KIX domain containing protein
phase0-chr-1-scaffold-28.95	---NA---
phase0-chr-1-scaffold-28.96	---NA---
phase0-chr-1-scaffold-28.97	putative UPF0481 protein At3g02645			PF03140
phase0-chr-1-scaffold-28.98	pentatricopeptide repeat-containing protein At1g80550, mitochondrial			PF13041 PF01535
phase0-chr-1-scaffold-28.73	protein DETOXIFICATION 40-like	GO:0015297 GO:0016020 GO:0042910 GO:0055085	K03327	PF01554
phase0-chr-1-scaffold-28.77	mediator of RNA polymerase II transcription subunit 21			PF11221
phase0-chr-1-scaffold-28.83	Ribosomal protein	GO:0003735 GO:0005840 GO:0006412		PF00312
phase0-chr-1-scaffold-28.86	probable receptor-like protein kinase At1g80640 isoform X1	GO:0004672 GO:0006468		PF07714
phase0-chr-1-scaffold-28.92	putative UPF0481 protein At3g02645			PF03140
phase0-chr-1-scaffold-28.99	BRCA1-associated protein	GO:0008270 GO:0016616 GO:0055114	K10632	PF07576 PF13639 PF02148 PF00180
phase0-chr-1-scaffold-28.201	hypothetical protein TorRG33x02_141710
phase0-chr-1-scaffold-28.202	hypothetical protein TorRG33x02_141710
phase0-chr-1-scaffold-28.203	MAPK kinase substrate protein At1g80180			PF15697
phase0-chr-1-scaffold-28.204	DNA replication complex GINS protein PSF1		K10732	PF05916
phase0-chr-1-scaffold-28.206	---NA---
phase0-chr-1-scaffold-28.207	Aspartate racemase	GO:0006807 GO:0036361		PF01177
phase0-chr-1-scaffold-28.205	Coatomer beta subunit	GO:0043531		PF00931
phase0-chr-1-scaffold-28.208	Lipoamide Acyltransferase			PF00364
phase0-chr-1-scaffold-28.442	LRR receptor-like serine/threonine-protein kinase IOS1	GO:0004672 GO:0005524 GO:0006468 GO:0005515		PF00069 PF12819 PF13855
phase0-chr-1-scaffold-28.441	LRR receptor-like serine/threonine-protein kinase IOS1	GO:0004672 GO:0006468 GO:0005515		PF07714 PF12819 PF13855
phase0-chr-1-scaffold-28.443	putative leucine-rich repeat receptor-like protein kinase	GO:0004672 GO:0006468 GO:0005515		PF07714 PF13855 PF12819
phase0-chr-1-scaffold-28.562	AP2-like ethylene-responsive transcription factor AIL1	GO:0003700 GO:0006355		PF00847
phase0-chr-1-scaffold-28.563	---NA---
phase0-chr-1-scaffold-28.564	myb-related protein Zm38-like			PF00249
phase0-chr-1-scaffold-28.561	protein Brevis radix-like 2			PF13713 PF08381
phase0-chr-1-scaffold-28.601	linoleate 13S-lipoxygenase 3-1, chloroplastic-like	GO:0016702 GO:0046872 GO:0055114 GO:0005515	K00454	PF00305 PF01477
phase0-chr-1-scaffold-28.602	uncharacterized protein LOC21391549
phase0-chr-1-scaffold-28.603	subtilisin-like protease SBT1.4	GO:0006508 GO:0008236		PF00082 PF17766 PF05922
phase0-chr-1-scaffold-28.604	subtilisin-like protease SBT1.4			PF17766
phase0-chr-1-scaffold-28.605	hypothetical protein PanWU01x14_345940			PF07911
phase0-chr-1-scaffold-28.607	proteasome subunit alpha type-6	GO:0006511 GO:0019773 GO:0005839 GO:0051603	K02730	PF10584 PF00227
phase0-chr-1-scaffold-28.608	---NA---
phase0-chr-1-scaffold-28.609	---NA---
phase0-chr-1-scaffold-28.610	Nucleoside diphosphate kinase			PF00334 PF13768
phase0-chr-1-scaffold-28.606	Sn1-specific diacylglycerol lipase alpha	GO:0016042 GO:0006629		PF03893 PF01764
phase0-chr-1-scaffold-28.611	Nucleoside diphosphate kinase 6
phase0-chr-1-scaffold-29.96	splicing factor U2af large subunit B isoform X2	GO:0003676	K12837	PF00076
phase0-chr-1-scaffold-29.97	stem-specific protein TSJT1			PF12481
phase0-chr-1-scaffold-29.99	mediator of RNA polymerase II transcription subunit 16 isoform X1
phase0-chr-1-scaffold-29.98	trafficking protein particle complex subunit 13		K20310	PF06159
phase0-chr-2-scaffold-1.122	putative histone H14		K11254	PF15511
phase0-chr-2-scaffold-1.123	putative ribonuclease H protein
phase0-chr-2-scaffold-1.124	putative anthocyanidin reductase isoform X1
phase0-chr-2-scaffold-1.126	Auxin-responsive protein IAA33
phase0-chr-2-scaffold-1.127	---NA---
phase0-chr-2-scaffold-1.125	(DL)-glycerol-3-phosphatase 2		K24189	PF13419
phase0-chr-2-scaffold-1.128	NADPH--cytochrome P450 reductase 2	GO:0016491 GO:0055114 GO:0010181	K00327	PF00667 PF00175 PF00258
phase0-chr-2-scaffold-16.80	coumaroyl-CoA:anthocyanidin 3-O-glucoside-6''-O-coumaroyltransferase 1	GO:0016747		PF02458
phase0-chr-2-scaffold-16.81	---NA---
phase0-chr-2-scaffold-16.79	coumaroyl-CoA:anthocyanidin 3-O-glucoside-6''-O-coumaroyltransferase 1	GO:0016747		PF02458
phase0-chr-2-scaffold-16.82	coumaroyl-CoA:anthocyanidin 3-O-glucoside-6''-O-coumaroyltransferase 1-like	GO:0016747		PF02458
phase0-chr-2-scaffold-28.46	Receptor-like protein 12	GO:0005515		PF13855
phase0-chr-2-scaffold-28.45	Receptor-like protein 12	GO:0005515		PF13855 PF00560 PF13516
phase0-chr-2-scaffold-28.85	---NA---
phase0-chr-2-scaffold-28.86	NB-ARC domain containing protein
phase0-chr-2-scaffold-28.87	cannabidiolic acid synthase-like
phase0-chr-2-scaffold-28.88	---NA---
phase0-chr-2-scaffold-28.89	tetrahydrocannabinolic acid synthase
phase0-chr-2-scaffold-28.90	---NA---
phase0-chr-2-scaffold-28.91	cannabidiolic acid synthase-like	GO:0016491 GO:0050660 GO:0055114		PF01565
phase0-chr-3-scaffold-2.203	---NA---			PF13966
phase0-chr-3-scaffold-2.204	---NA---
phase0-chr-3-scaffold-2.205	Pyrophosphate--fructose 6-phosphate 1-phosphotransferase subunit alpha
phase0-chr-3-scaffold-2.206	Calcium-binding EF-hand
phase0-chr-3-scaffold-2.207	Prefoldin beta-like	GO:0015743		PF11744
phase0-chr-3-scaffold-2.208	mechanosensitive ion channel protein 10-like			PF13963
phase0-chr-3-scaffold-2.210	pyrophosphate--fructose 6-phosphate 1-phosphotransferase subunit alpha-like	GO:0015743		PF11744
phase0-chr-3-scaffold-2.211	uncharacterized protein LOC21406588	GO:0015743		PF11744
phase0-chr-3-scaffold-2.212	uncharacterized protein LOC21406588	GO:0015743		PF11744
phase0-chr-3-scaffold-2.213	Prefoldin beta-like	GO:0015743		PF11744
phase0-chr-3-scaffold-2.214	---NA---	GO:0015743		PF11744
phase0-chr-3-scaffold-2.216	mechanosensitive ion channel protein 10-like		K22048	PF14215
phase0-chr-3-scaffold-2.305	Retrovirus-related Pol polyprotein	GO:0005524		PF00004 PF04212 PF09336
phase0-chr-3-scaffold-2.326	pentatricopeptide repeat-containing protein At1g71460, chloroplastic
phase0-chr-3-scaffold-2.328	pentatricopeptide repeat-containing protein At1g71460, chloroplastic
phase0-chr-3-scaffold-2.329	probable WRKY transcription factor 12
phase0-chr-3-scaffold-2.330	probable WRKY transcription factor 12	GO:0006807		PF00795
phase0-chr-3-scaffold-2.331	NDR1/HIN1-like protein 10
phase0-chr-3-scaffold-2.332	NDR1/HIN1-like protein 1	GO:0003677 GO:0006355		PF02365
phase0-chr-3-scaffold-2.327	serine/threonine-protein kinase Nek5		K08857
phase0-chr-3-scaffold-2.325	serine/threonine-protein kinase Nek5
phase0-chr-3-scaffold-21.117	F-actin-capping protein subunit alpha		K10364
phase0-chr-3-scaffold-21.119	T-box protein
phase0-chr-3-scaffold-21.120	ATP-dependent Clp protease proteolytic subunit-related protein 3, chloroplastic
phase0-chr-3-scaffold-21.121	REF/SRPP-like protein At3g05500
phase0-chr-3-scaffold-21.118	Tafazzin		K13511
phase0-chr-3-scaffold-21.122	cell cycle checkpoint control protein RAD9A		K10994
phase0-chr-3-scaffold-23.16	---NA---
phase0-chr-3-scaffold-23.17	intermediate cleaving peptidase 55, mitochondrial	GO:0030145 GO:0070006		PF05195 PF00557
phase0-chr-3-scaffold-23.18	uncharacterized protein LOC21401857			PF04398
phase0-chr-3-scaffold-23.19	rhodanese-like domain-containing protein 6			PF12368 PF03959
phase0-chr-3-scaffold-26.306	uncharacterized protein LOC107410943 isoform X3			PF10294
phase0-chr-3-scaffold-26.307	DUF674 family	GO:0003824		PF01063
phase0-chr-3-scaffold-26.614	Rho GTPase activating protein
phase0-chr-3-scaffold-26.615	UDP-xylose transporter 1-like	GO:0003777 GO:0005524 GO:0007018 GO:0008017	K15285	PF00225
phase0-chr-3-scaffold-26.617	Nucleotide-diphospho-sugar transferase	GO:0005975		PF00704
phase0-chr-3-scaffold-26.618	cytokinin riboside 5'-monophosphate phosphoribohydrolase LOG1
phase0-chr-3-scaffold-26.619	Rho GTPase activating protein	GO:0005515		PF06203
phase0-chr-3-scaffold-26.621	uncharacterized protein LOC21391431
phase0-chr-3-scaffold-26.623	cytokinin riboside 5'-monophosphate phosphoribohydrolase LOG1		K22522
phase0-chr-3-scaffold-26.613	protein-tyrosine sulfotransferase isoform X1		K22218
phase0-chr-3-scaffold-26.620	UDP-xylose transporter 1-like	GO:0004526 GO:0008033	K15285	PF01876
phase0-chr-3-scaffold-26.622	Nucleotide-diphospho-sugar transferase
phase0-chr-3-scaffold-26.616	uncharacterized protein LOC21391431	GO:0003777 GO:0005524 GO:0007018 GO:0008017		PF00225
phase0-chr-3-scaffold-26.873	acidic endochitinase	GO:0004553 GO:0005975		PF00933 PF01915
phase0-chr-3-scaffold-26.874	---NA---	GO:0004553 GO:0005975		PF01915 PF00933
phase0-chr-3-scaffold-26.875	---NA---	GO:0016021 GO:0022857 GO:0055085		PF00083
phase0-chr-3-scaffold-26.876	pathogenesis-related protein PR-4-like
phase0-chr-3-scaffold-26.877	pathogenesis-related protein PR-4-like	GO:0005524 GO:0004222 GO:0006508 GO:0008270 GO:0016021		PF00004 PF01434 PF17862 PF06480
phase0-chr-3-scaffold-26.872	Pathogenesis-related protein 4			PF00249
phase0-chr-3-scaffold-27.31	cinnamoyl-CoA reductase 1	GO:0000776 GO:0031262		PF03800
phase0-chr-3-scaffold-27.32	cinnamoyl-CoA reductase 1-like	GO:0015095 GO:0015693 GO:0016021		PF05653
phase0-chr-3-scaffold-27.33	phospholipase A1-Igamma3, chloroplastic	GO:0006364 GO:0005515		PF08145 PF00400
phase0-chr-3-scaffold-27.35	hypothetical protein L484_015317
phase0-chr-3-scaffold-27.34	protein RETICULATA-RELATED 4, chloroplastic	GO:0005515		PF00646
phase0-chr-3-scaffold-27.30	cinnamoyl-CoA reductase 1
phase0-chr-3-scaffold-27.83	---NA---			PF18052
phase0-chr-3-scaffold-27.85	TIR-NBS-LRR-like protein			PF16544
phase0-chr-3-scaffold-27.86	wall-associated receptor kinase-like 1
phase0-chr-3-scaffold-27.87	uncharacterized protein LOC21401401	GO:0003746 GO:0006414 GO:0005515		PF00043 PF00647 PF02798
phase0-chr-3-scaffold-27.88	B3 domain-containing transcription factor NGA4-like			PF03478
phase0-chr-3-scaffold-27.89	uncharacterized protein LOC21401401	GO:0003924 GO:0005525		PF00071
phase0-chr-3-scaffold-27.90	B3 domain-containing transcription factor NGA4-like	GO:0003924 GO:0005525		PF00071
phase0-chr-3-scaffold-27.91	B3 domain-containing transcription factor NGA4
phase0-chr-3-scaffold-27.92	NB-ARC domain, LRR domain containing protein	GO:0005515 GO:0004672 GO:0005524 GO:0006468		PF08263 PF13855 PF00069
phase0-chr-3-scaffold-27.93	putative zinc finger protein			PF01823
phase0-chr-3-scaffold-27.94	---NA---	GO:0003924 GO:0005525		PF00679 PF06421 PF00009 PF03144
phase0-chr-3-scaffold-27.95	serine/threonine-protein kinase-like protein At5g23170	GO:0016307 GO:0046488		PF01504 PF02493
phase0-chr-3-scaffold-27.96	transcription factor TCP8-like	GO:0016491 GO:0055114		PF14226 PF03171
phase0-chr-3-scaffold-27.98	putative disease resistance protein At1g50180
phase0-chr-3-scaffold-27.99	ATP phosphoribosyltransferase 2, chloroplastic		K00765	PF02791 PF10537 PF15613
phase0-chr-3-scaffold-27.100	kinetochore protein Nuf2-like isoform X1	GO:0055114		PF00107 PF08240
phase0-chr-3-scaffold-27.101	---NA---	GO:0006886 GO:0008194		PF00790 PF03127 PF00201
phase0-chr-3-scaffold-27.102	B3 domain-containing transcription factor NGA4-like	GO:0005524 GO:0016021 GO:0042626 GO:0055085 GO:0016887		PF06472 PF00005
phase0-chr-3-scaffold-27.103	B3 domain-containing transcription factor NGA4-like
phase0-chr-3-scaffold-27.104	B3 domain-containing transcription factor NGA4-like			PF03016
phase0-chr-3-scaffold-27.105	putative disease resistance protein At1g50180
phase0-chr-3-scaffold-27.106	zinc finger transcription factor YY1			PF03016
phase0-chr-3-scaffold-27.107	---NA---			PF03016
phase0-chr-3-scaffold-27.108	serine/threonine-protein kinase-like protein At5g23170
phase0-chr-3-scaffold-27.109	transcription factor TCP8-like	GO:0004672 GO:0005524 GO:0006468		PF00069
phase0-chr-3-scaffold-27.110	transcription factor TCP8
phase0-chr-3-scaffold-27.112	ATP phosphoribosyltransferase 2, chloroplastic		K00765
phase0-chr-3-scaffold-27.113	---NA---	GO:0046872		PF00097 PF17979
phase0-chr-3-scaffold-27.84	Serpin family			PF03467
phase0-chr-3-scaffold-27.97	protein EI24 homolog isoform X1	GO:0004672 GO:0005524 GO:0006468	K10134	PF01453 PF00069
phase0-chr-3-scaffold-27.111	protein EI24 homolog isoform X1		K10134	PF00650 PF03765
phase0-chr-3-scaffold-27.114	kinetochore protein Nuf2-like isoform X1		K11548
phase0-chr-3-scaffold-27.146	MACPF domain-containing protein At4g24290 isoform X2			PF00226
phase0-chr-3-scaffold-27.147	Flavin-dependent thymidylate synthase	GO:0005634 GO:0042254		PF04939
phase0-chr-3-scaffold-27.149	---NA---	GO:0003676		PF01918
phase0-chr-3-scaffold-27.150	ribosome biogenesis protein BOP1 homolog	GO:0043531		PF00931 PF18052
phase0-chr-3-scaffold-27.151	---NA---
phase0-chr-3-scaffold-27.152	---NA---
phase0-chr-3-scaffold-27.153	putative heat shock protein 70
phase0-chr-3-scaffold-27.154	ribosome biogenesis protein BOP1 homolog isoform X1
phase0-chr-3-scaffold-27.145	hypothetical protein HannXRQ_Chr02g0032421			PF09320
phase0-chr-3-scaffold-27.148	PB1 domain containing protein			PF00153
phase0-chr-3-scaffold-27.155	ribosome biogenesis protein BOP1 homolog	GO:0003824		PF01370
phase0-chr-3-scaffold-31.77	LysM receptor kinase			PF17766
phase0-chr-3-scaffold-31.78	wall-associated receptor kinase-like 1	GO:0006508 GO:0008236		PF00082
phase0-chr-3-scaffold-31.79	lysm-containing receptor kinase 16	GO:0006508 GO:0008236		PF00082 PF05922 PF17766
phase0-chr-3-scaffold-31.80	Zinc finger, CCHC-type	GO:0000166 GO:0004812 GO:0005524 GO:0006418		PF00579
phase0-chr-3-scaffold-31.81	vacuolar protein sorting-associated protein 54, chloroplastic isoform X2	GO:0008270		PF10551 PF04434 PF03108
phase0-chr-3-scaffold-31.82	LysM receptor kinase	GO:0005515		PF00646 PF14299
phase0-chr-3-scaffold-31.83	wall-associated receptor kinase-like 1	GO:0004672 GO:0005524 GO:0006468		PF00069
phase0-chr-3-scaffold-31.84	lysm-containing receptor kinase 16
phase0-chr-3-scaffold-31.85	Zinc finger, CCHC-type
phase0-chr-3-scaffold-31.87	subtilisin-like protease SBT1.9			PF01965
phase0-chr-3-scaffold-31.88	subtilisin-like protease
phase0-chr-3-scaffold-31.86	vacuolar protein sorting-associated protein 54, chloroplastic isoform X1		K17600	PF01965
phase0-chr-4-scaffold-5.225	protein ACCELERATED CELL DEATH 6-like
phase0-chr-4-scaffold-5.226	putative transcription elongation factor SPT5 homolog 1
phase0-chr-4-scaffold-5.227	putative transcription elongation factor SPT5 homolog 1			PF03439 PF11942
phase0-chr-4-scaffold-5.228	putative transcription elongation factor SPT5 homolog 1
phase0-chr-4-scaffold-5.229	uncharacterized protein LOC21385307		K22384
phase0-chr-4-scaffold-5.230	---NA---
phase0-chr-4-scaffold-5.231	---NA---
phase0-chr-4-scaffold-5.232	probable beta-1,4-xylosyltransferase IRX10			PF03016
phase0-chr-4-scaffold-6.23	---NA---
phase0-chr-4-scaffold-6.24	ATP-dependent DNA helicase PIF4-like	GO:0000723 GO:0003678 GO:0006281		PF05970 PF08646
phase0-chr-4-scaffold-6.25	kinesin-like protein KIN-UC	GO:0003777 GO:0005524 GO:0007018 GO:0008017 GO:0005515	K10396	PF00225 PF00514
phase0-chr-4-scaffold-13.60	LOB domain-containing protein 24-like
phase0-chr-4-scaffold-13.61	serine/arginine-rich splicing factor RS40-like isoform X1	GO:0003676		PF00076
phase0-chr-4-scaffold-13.62	two-component response regulator ARR2
phase0-chr-4-scaffold-14.104	chalcone isomerase	GO:0016872		PF02431
phase0-chr-4-scaffold-14.101	G-type lectin S-receptor-like serine/threonine-protein kinase LECRK3	GO:0004672 GO:0005524 GO:0006468		PF00069
phase0-chr-4-scaffold-14.102	chalcone isomerase	GO:0016872	K01859	PF02431
phase0-chr-4-scaffold-14.103	chalcone isomerase	GO:0016872		PF02431
phase0-chr-4-scaffold-14.126	---NA---
phase0-chr-4-scaffold-14.128	CDP-diacylglycerol--glycerol-3-phosphate 3-phosphatidyltransferase	GO:0008654 GO:0016020 GO:0016780	K00995	PF01066
phase0-chr-4-scaffold-14.129	glutathione S-transferase L3 isoform X2	GO:0005515	K00799	PF13410 PF13417
phase0-chr-4-scaffold-14.130	CDP-diacylglycerol--glycerol-3-phosphate 3-phosphatidyltransferase	GO:0008654 GO:0016020 GO:0016780	K00995	PF01066
phase0-chr-4-scaffold-14.127	glutathione S-transferase L3 isoform X2	GO:0005515	K00799	PF13410 PF13417
phase0-chr-4-scaffold-16.38	mitogen-activated protein kinase kinase 5-like	GO:0004672 GO:0005524 GO:0006468	K13413	PF00069
phase0-chr-4-scaffold-16.39	mitogen-activated protein kinase kinase 5-like	GO:0004672 GO:0005524 GO:0006468	K13413	PF00069
phase0-chr-4-scaffold-16.173	laccase-4	GO:0055114 GO:0005507 GO:0016491		PF00394 PF07732 PF07731
phase0-chr-4-scaffold-16.174	hypothetical protein L484_006543			PF10604
phase0-chr-4-scaffold-25.89	---NA---
phase0-chr-4-scaffold-25.91	B3 DNA binding domain containing protein	GO:0003677		PF02362
phase0-chr-4-scaffold-25.92	disease resistance protein At4g27190-like
phase0-chr-4-scaffold-25.93	---NA---
phase0-chr-4-scaffold-25.94	disease resistance protein At4g27190-like	GO:0043531	K13459	PF00931
phase0-chr-4-scaffold-25.95	---NA---
phase0-chr-4-scaffold-25.90	probable U3 small nucleolar RNA-associated protein 11	GO:0006364 GO:0032040		PF03998
phase0-chr-4-scaffold-25.96	---NA---
phase0-chr-5-scaffold-1.1	Calcium-binding protein CML38	GO:0005509	K13448	PF13499
phase0-chr-5-scaffold-1.2	lysm-containing receptor kinase 12	GO:0004672 GO:0005524 GO:0006468		PF00069 PF01476
phase0-chr-5-scaffold-1.3	ribulose-phosphate 3-epimerase, cytoplasmic isoform	GO:0005975 GO:0016857	K01783	PF00834
phase0-chr-5-scaffold-1.6	---NA---
phase0-chr-5-scaffold-1.7	Blue copper protein	GO:0005524 GO:0016301		PF00485 PF14681
phase0-chr-5-scaffold-1.10	receptor-like protein EIX2	GO:0009055		PF02298
phase0-chr-5-scaffold-1.8	---NA---
phase0-chr-5-scaffold-1.9	uridine kinase-like protein 1, chloroplastic	GO:0006629	K00876	PF04083
phase0-chr-5-scaffold-1.4	F-box domain containing protein
phase0-chr-5-scaffold-1.5	triacylglycerol lipase 2	GO:0006629	K01052	PF04083
phase0-chr-5-scaffold-3.19	protein DMP8-like	GO:0003676		PF13893 PF11835 PF00076
phase0-chr-5-scaffold-3.21	pentatricopeptide repeat-containing protein At2g36730
phase0-chr-5-scaffold-3.22	protein DMP8-like	GO:0008270		PF13041 PF01535 PF14432
phase0-chr-5-scaffold-3.23	ATP-dependent zinc metalloprotease FTSH 6, chloroplastic		K03798
phase0-chr-5-scaffold-3.24	pentatricopeptide repeat-containing protein At2g36730	GO:0003677 GO:0006355		PF02701
phase0-chr-5-scaffold-3.25	amino acid transporter AVT1I	GO:0008270	K15015	PF14432 PF01535 PF13041
phase0-chr-5-scaffold-3.20	ATP-dependent zinc metalloprotease FTSH 6, chloroplastic		K03798	PF01357 PF03330
phase0-chr-5-scaffold-3.242	nodulin MtN21 /EamA-like transporter family protein	GO:0006812 GO:0008324 GO:0016021 GO:0055085		PF01545
phase0-chr-5-scaffold-12.39	zinc finger protein CONSTANS-LIKE 2
phase0-chr-5-scaffold-12.40	zinc finger protein CONSTANS-LIKE 2	GO:0004672 GO:0005524 GO:0006468 GO:0005515		PF08263 PF00069 PF13855
phase0-chr-5-scaffold-12.41	protein GLUTAMINE DUMPER 2	GO:0005515		PF00646
phase0-chr-5-scaffold-12.42	DNA-dependent metalloprotease WSS1 isoform X2	GO:0008270 GO:0005515		PF00643 PF06203
phase0-chr-5-scaffold-18.29	hypothetical protein PanWU01x14_101910
phase0-chr-5-scaffold-18.30	R3H domain containing protein
phase0-chr-5-scaffold-18.32	R3H domain containing protein
phase0-chr-5-scaffold-18.33	prohibitin-1, mitochondrial			PF01145
phase0-chr-5-scaffold-18.34	glutaredoxin 7	GO:0009055 GO:0015035		PF00462
phase0-chr-5-scaffold-18.37	---NA---
phase0-chr-5-scaffold-18.31	transcription factor MYBC1	GO:0003676		PF12752 PF01424
phase0-chr-5-scaffold-18.36	zinc finger protein MAGPIE
phase0-chr-5-scaffold-18.35	phosphorelay protein
phase0-chr-5-scaffold-23.26	pentatricopeptide repeat-containing protein At1g10270			PF05212
phase0-chr-5-scaffold-23.27	Glycosyl transferase
phase0-chr-5-scaffold-23.28	---NA---
phase0-chr-5-scaffold-23.30	---NA---	GO:0003677 GO:0005634 GO:0006355 GO:0009725		PF02309 PF06507
phase0-chr-5-scaffold-23.31	formin-like protein 5	GO:0007094		PF05557
phase0-chr-5-scaffold-23.32	---NA---
phase0-chr-5-scaffold-23.33	auxin response factor 1-like		K14486
phase0-chr-5-scaffold-23.35	Chloride channel, voltage gated
phase0-chr-5-scaffold-23.36	chloride channel protein CLC-c
phase0-chr-5-scaffold-23.37	DExH-box ATP-dependent RNA helicase DExH9-like isoform X1
phase0-chr-5-scaffold-23.38	---NA---
phase0-chr-5-scaffold-23.39	formin-like protein 5
phase0-chr-5-scaffold-23.40	auxin response factor 1-like		K14486
phase0-chr-5-scaffold-23.41	mitotic spindle checkpoint protein MAD1		K06679
phase0-chr-5-scaffold-24.1	NB-ARC domain, LRR domain containing protein			PF00248
phase0-chr-5-scaffold-24.3	60S ribosomal protein L18a isoform X1		K02882	PF02453
phase0-chr-5-scaffold-24.4	aspartyl protease family protein 2		K22683
phase0-chr-5-scaffold-24.6	putative methyltransferase NSUN6	GO:0005515	K21971	PF00400
phase0-chr-5-scaffold-24.8	Small auxin-up RNA			PF13671
phase0-chr-5-scaffold-24.10	4-hydroxyphenylpyruvate dioxygenase		K00457	PF12313
phase0-chr-5-scaffold-24.11	---NA---
phase0-chr-5-scaffold-24.12	---NA---	GO:0016021		PF03798
phase0-chr-5-scaffold-24.13	---NA---
phase0-chr-5-scaffold-24.9	GDSL esterase/lipase At2g42990-like	GO:0005515		PF00651
phase0-chr-5-scaffold-23.23	F-box/LRR-repeat protein 13
phase0-chr-5-scaffold-23.24	protein FAR1-RELATED SEQUENCE 11	GO:0008270		PF04434
phase0-chr-5-scaffold-23.29	DExH-box ATP-dependent RNA helicase DExH9-like isoform X1		K12598
phase0-chr-5-scaffold-23.34	chloride channel protein CLC-c-like
phase0-chr-5-scaffold-24.2	TMV resistance protein N
phase0-chr-5-scaffold-24.5	persulfide dioxygenase ETHE1 homolog, mitochondrial	GO:0005509 GO:0009523 GO:0009654 GO:0015979 GO:0019898	K17725	PF01789
phase0-chr-5-scaffold-24.7	hypothetical protein TorRG33x02_145420	GO:0003676 GO:0005524 GO:0004386		PF07717 PF00270 PF00271 PF04408 PF13857 PF01424
phase0-chr-5-scaffold-23.25	uncharacterized protein LOC21394241 isoform X1			PF03101
phase0-chr-5-scaffold-24.65	tobamovirus multiplication protein 1 isoform X1
phase0-chr-5-scaffold-24.66	uncharacterized protein LOC21404229
phase0-chr-5-scaffold-24.67	uncharacterized protein LOC21404229			PF10551
phase0-chr-5-scaffold-24.68	---NA---
phase0-chr-5-scaffold-24.69	protein FAR1-RELATED SEQUENCE 5-like	GO:0006508 GO:0008234		PF02902
phase0-chr-5-scaffold-24.70	conserved oligomeric Golgi complex subunit 5	GO:0006891 GO:0017119		PF10392
phase0-chr-5-scaffold-24.71	---NA---			PF16166
phase0-chr-5-scaffold-24.72	conserved oligomeric Golgi complex subunit 5
phase0-chr-5-scaffold-24.73	hypothetical protein L484_020932	GO:0006508 GO:0008234		PF02902
phase0-chr-5-scaffold-24.74	---NA---	GO:0006891 GO:0017119		PF10392
phase0-chr-5-scaffold-24.75	protein TIC 20-I, chloroplastic			PF05678
phase0-chr-5-scaffold-24.76	protein TIC 20-I, chloroplastic
phase0-chr-5-scaffold-24.77	GDSL esterase/lipase At4g10955			PF16166
phase0-chr-5-scaffold-24.78	conserved oligomeric Golgi complex subunit 5		K20292
phase0-chr-5-scaffold-24.79	hypothetical protein L484_020932	GO:0006629		PF01764
phase0-chr-5-scaffold-24.80	---NA---
phase0-chr-5-scaffold-24.81	protein TIC 20-I, chloroplastic
phase0-chr-5-scaffold-24.82	protein TIC 20-I, chloroplastic			PF03188
phase0-chr-5-scaffold-24.83	GDSL esterase/lipase At4g10955	GO:0005737 GO:0006886		PF04841 PF04840
phase0-chr-5-scaffold-24.84	Alpha/beta-Hydrolases superfamily protein	GO:0003860		PF16113
phase0-chr-5-scaffold-24.87	3-hydroxyisobutyryl-CoA hydrolase-like protein 5		K05605
phase0-chr-5-scaffold-24.88	---NA---
phase0-chr-5-scaffold-24.89	NB-ARC domain, LRR domain containing protein
phase0-chr-5-scaffold-24.90	---NA---
phase0-chr-5-scaffold-25.1	---NA---
phase0-chr-5-scaffold-25.2	WAT1-related protein At5g07050-like	GO:0016020 GO:0016021		PF00892
phase0-chr-5-scaffold-25.3	ultraviolet-B receptor UVR8			PF00415
phase0-chr-5-scaffold-25.4	36.4 kDa proline-rich protein			PF14547
phase0-chr-5-scaffold-25.5	X8 domain containing protein			PF07983
phase0-chr-5-scaffold-25.6	Ribonuclease H-like domain containing protein	GO:0003676 GO:0004523		PF13456
phase0-chr-5-scaffold-25.7	pentatricopeptide repeat-containing protein At3g22150, chloroplastic			PF01535 PF13041
phase0-chr-5-scaffold-25.10	gylcosyltransferase UGT71A13	GO:0008194		PF00201
phase0-chr-5-scaffold-25.11	gylcosyltransferase UGT71A13	GO:0008194		PF00201
phase0-chr-5-scaffold-25.8	---NA---
phase0-chr-5-scaffold-25.12	gylcosyltransferase UGT71A13	GO:0008194		PF00201
phase0-chr-5-scaffold-24.86	protein VACUOLELESS1		K20180
phase0-chr-5-scaffold-25.9	60S ribosomal export protein NMD3		K07562	PF04981
phase0-chr-5-scaffold-24.85	Cytochrome b561 and DOMON domain-containing protein
phase0-chr-5-scaffold-27.1	Protein kinase
phase0-chr-5-scaffold-27.2	pentatricopeptide repeat-containing protein At5g61990, mitochondrial
phase0-chr-5-scaffold-27.3	acetyl-CoA acetyltransferase, cytosolic 1			PF02309
phase0-chr-5-scaffold-34.81	---NA---	GO:0003677 GO:0006355 GO:0043565		PF00046 PF02183
phase0-chr-5-scaffold-34.82	---NA---
phase0-chr-5-scaffold-34.83	39S ribosomal protein L41-A, mitochondrial-like		K17422
phase0-chr-5-scaffold-34.84	---NA---			PF09809
phase0-chr-5-scaffold-34.85	uncharacterized protein LOC21402722			PF05340
phase0-chr-5-scaffold-34.86	LMBR1-like membrane protein			PF04791
phase0-chr-5-scaffold-34.88	---NA---
phase0-chr-5-scaffold-34.89	F-box/kelch-repeat protein SKIP6
phase0-chr-5-scaffold-35.1	spastin isoform X1	GO:0005524	K13254	PF17862 PF00004 PF09336
phase0-chr-5-scaffold-35.2	---NA---
phase0-chr-5-scaffold-35.3	---NA---	GO:0003677 GO:0003899 GO:0006351		PF04992 PF00623 PF04990 PF04983 PF05000 PF04997 PF04998
phase0-chr-5-scaffold-35.4	DNA-directed RNA polymerase II subunit 1		K03006
phase0-chr-5-scaffold-35.5	DNA-directed RNA polymerase II subunit RPB1 isoform 1	GO:0003824		PF00614 PF00168 PF12357
phase0-chr-5-scaffold-35.6	phospholipase D delta			PF01535 PF13041
phase0-chr-5-scaffold-35.7	phospholipase D delta	GO:0003676		PF00076
phase0-chr-5-scaffold-35.9	bifunctional nuclease 2 isoform X1	GO:0004518	K08999	PF02577
phase0-chr-5-scaffold-36.1	probable calcium-binding protein CML23	GO:0005509	K13448	PF13499
phase0-chr-5-scaffold-36.3	kinesin-like protein KIN-14E
phase0-chr-5-scaffold-36.4	kinesin-like protein KIN-14E isoform X1	GO:0016747		PF03982
phase0-chr-5-scaffold-36.5	diacylglycerol O-acyltransferase 2D	GO:0016021 GO:0055085		PF03547
phase0-chr-5-scaffold-36.6	protein PIN-LIKES 3-like isoform X1	GO:0003677		PF00011 PF01388
phase0-chr-5-scaffold-36.7	Calcium-binding allergen Ole e 8		K13448
phase0-chr-5-scaffold-36.8	kinesin-like protein KIN-14E	GO:0043047 GO:0000723 GO:0000784 GO:0003677		PF16686 PF02765
phase0-chr-5-scaffold-36.10	diacylglycerol O-acyltransferase 2D		K22848
phase0-chr-5-scaffold-36.11	protein PIN-LIKES 3-like	GO:0016491 GO:0055114		PF07992
phase0-chr-5-scaffold-35.8	ankyrin repeat domain-containing protein, chloroplastic		K12897	PF13637 PF12796
phase0-chr-5-scaffold-36.2	kinesin-like protein KIN-14E	GO:0005856 GO:0003777 GO:0005524 GO:0007018 GO:0008017		PF00784 PF00373 PF00225
phase0-chr-5-scaffold-34.87	LMBR1 domain-containing protein 2 homolog A
phase0-chr-5-scaffold-36.9	hypothetical protein L484_007047
phase0-chr-5-scaffold-38.1	---NA---	GO:0004672 GO:0005524 GO:0006468 GO:0005509		PF00069 PF13833 PF13499
phase0-chr-5-scaffold-38.2	calcium-dependent protein kinase 28-like	GO:0046983	K13412	PF00010
phase0-chr-5-scaffold-38.3	calcium-dependent protein kinase 16 isoform X2	GO:0008270		PF06839 PF03372
phase0-chr-5-scaffold-38.4	transcription factor bHLH121			PF00226
phase0-chr-5-scaffold-38.5	DNA-(apurinic or apyrimidinic site) lyase 2		K10772
phase0-chr-5-scaffold-38.6	chaperone protein dnaJ 11, chloroplastic			PF00314
phase0-chr-5-scaffold-38.8	thaumatin-like protein 1			PF10294
phase0-chr-5-scaffold-38.10	calmodulin-lysine N-methyltransferase		K18826	PF00581
phase0-chr-5-scaffold-38.9	thaumatin-like protein 1	GO:0055085 GO:0008168		PF03169 PF01189
phase0-chr-5-scaffold-38.12	thiosulfate sulfurtransferase 18 isoform X1	GO:0006952 GO:0016021	K15692	PF03094
phase0-chr-5-scaffold-38.13	thiosulfate sulfurtransferase 18 isoform X1			PF02809 PF13519
phase0-chr-5-scaffold-38.14	MLO-like protein 4	GO:0004559 GO:0006013	K08472	PF17677 PF09261 PF07748 PF01074
phase0-chr-5-scaffold-38.15	26S proteasome non-ATPase regulatory subunit 4 homolog isoform X2		K03029	PF06911
phase0-chr-5-scaffold-38.16	Lysosomal alpha-mannosidase		K01191
phase0-chr-5-scaffold-38.17	protein EARLY-RESPONSIVE TO DEHYDRATION 7, chloroplastic		K19366
phase0-chr-5-scaffold-38.18	histidine kinase 1-like	GO:0000155 GO:0007165		PF00512
phase0-chr-5-scaffold-38.19	histidine kinase 1 isoform X2			PF02518
phase0-chr-5-scaffold-38.20	Proteasome A-type subunit
phase0-chr-5-scaffold-38.21	Proteasome A-type subunit
phase0-chr-5-scaffold-38.22	histidine kinase 1 isoform X1
phase0-chr-5-scaffold-37.51	probable protein phosphatase 2C 46 isoform X1		K01102
phase0-chr-5-scaffold-38.7	---NA---			PF00314
phase0-chr-5-scaffold-38.11	Oligopeptide transporter 7			PF00581
phase0-chr-6-scaffold-3.59	putative disease resistance protein At3g14460
phase0-chr-6-scaffold-4.63	lupeol synthase-like
phase0-chr-6-scaffold-4.64	Cytochrome P450, E-class, group I	GO:0005506 GO:0016705 GO:0020037 GO:0055114	K20667	PF00067
phase0-chr-6-scaffold-4.66	lupeol synthase-like
phase0-chr-6-scaffold-4.67	Cytochrome P450, E-class, group I	GO:0005506 GO:0016705 GO:0020037 GO:0055114	K20667	PF00067
phase0-chr-6-scaffold-4.65	---NA---
phase0-chr-6-scaffold-13.66	DExH-box ATP-dependent RNA helicase DExH14			PF02889
phase0-chr-6-scaffold-13.67	PLASMODESMATA CALLOSE-BINDING PROTEIN 3			PF07983
phase0-chr-6-scaffold-13.70	flavonoid 3'-monooxygenase
phase0-chr-6-scaffold-13.71	---NA---
phase0-chr-6-scaffold-13.64	PLASMODESMATA CALLOSE-BINDING PROTEIN 3			PF07983
phase0-chr-6-scaffold-13.65	DExH-box ATP-dependent RNA helicase DExH14	GO:0003676 GO:0005524		PF00271 PF00270
phase0-chr-6-scaffold-13.68	DExH-box ATP-dependent RNA helicase DExH14	GO:0003676 GO:0005524	K18663	PF00270 PF02889 PF00271
phase0-chr-6-scaffold-13.69	flavonoid 3'-monooxygenase
phase0-chr-6-scaffold-19.182	Hyccin domain-containing protein		K21844	PF09790
phase0-chr-6-scaffold-19.181	disease resistance-like protein DSC1	GO:0005515 GO:0007165		PF01582 PF07725
phase0-chr-7-scaffold-1.116	elongation factor	GO:0000062		PF00887
phase0-chr-7-scaffold-1.238	1,4-alpha-glucan-branching enzyme 1, chloroplastic/amyloplastic	GO:0003824	K00700	PF00501 PF13193
phase0-chr-7-scaffold-1.239	small nuclear ribonucleoprotein SmD3b		K11088
phase0-chr-7-scaffold-1.241	---NA---
phase0-chr-7-scaffold-1.242	---NA---	GO:0004553 GO:0005975 GO:0003824 GO:0043169		PF02922 PF00128 PF02806
phase0-chr-7-scaffold-1.243	G2/mitotic-specific cyclin-2 isoform X4		K21777	PF01423
phase0-chr-7-scaffold-1.245	U-box domain-containing protein 15	GO:0005515		PF12248 PF00754 PF00651 PF07707
phase0-chr-7-scaffold-1.246	---NA---
phase0-chr-7-scaffold-1.247	---NA---
phase0-chr-7-scaffold-1.248	small nuclear ribonucleoprotein SmD3b	GO:0042025		PF00134 PF02984
phase0-chr-7-scaffold-1.249	---NA---
phase0-chr-7-scaffold-1.251	---NA---
phase0-chr-7-scaffold-1.252	---NA---	GO:0005515		PF07707 PF00651 PF00754 PF12248
phase0-chr-7-scaffold-1.253	G2/mitotic-specific cyclin-2 isoform X4		K21777
phase0-chr-7-scaffold-1.254	---NA---
phase0-chr-7-scaffold-1.255	U-box domain-containing protein 15	GO:0042025		PF00134 PF02984
phase0-chr-7-scaffold-1.256	---NA---
phase0-chr-7-scaffold-1.258	Niemann-Pick C1 protein isoform X1	GO:0016021	K12385	PF16414 PF02460
phase0-chr-7-scaffold-1.259	---NA---
phase0-chr-7-scaffold-1.260	probable serine/threonine-protein kinase PIX13 isoform X2	GO:0004672 GO:0006468		PF07714
phase0-chr-7-scaffold-1.261	probable serine/threonine-protein kinase PBL21
phase0-chr-7-scaffold-1.262	---NA---	GO:0004672 GO:0005524 GO:0006468		PF00069
phase0-chr-7-scaffold-1.263	glycosyltransferase family 92 protein Os08g0121900-like
phase0-chr-7-scaffold-1.264	Bromodomain and PHD finger-containing protein 3		K22184
phase0-chr-7-scaffold-1.265	---NA---			PF01697
phase0-chr-7-scaffold-1.266	transport and Golgi organization 2 homolog	GO:0005515		PF00439
phase0-chr-7-scaffold-1.267	Myb/SANT-like domain containing protein			PF05742
phase0-chr-7-scaffold-1.268	HMG1/2-like protein		K25507	PF12776
phase0-chr-7-scaffold-1.269	Homeodomain transcription factor			PF00505
phase0-chr-7-scaffold-1.270	Fanconi anemia group J protein homolog	GO:0003677	K15362	PF00046
phase0-chr-7-scaffold-1.271	actin cytoskeleton-regulatory complex protein pan1		K12472
phase0-chr-7-scaffold-1.272	40S ribosomal protein S28-1	GO:0003677 GO:0003678 GO:0005524 GO:0003676 GO:0004386 GO:0006139 GO:0016818		PF06733 PF13307
phase0-chr-7-scaffold-1.274	U-box domain-containing protein 44	GO:0003735 GO:0005840 GO:0006412		PF01200
phase0-chr-7-scaffold-1.275	F-box/kelch-repeat protein At5g42350-like	GO:0004842 GO:0016567		PF04564
phase0-chr-7-scaffold-1.276	F-box/kelch-repeat protein At5g42350
phase0-chr-7-scaffold-1.277	F-box/kelch-repeat protein At5g42350	GO:0005515		PF01344 PF00646
phase0-chr-7-scaffold-1.278	F-box/kelch-repeat protein At5g42350-like
phase0-chr-7-scaffold-1.279	serine/threonine-protein kinase/endoribonuclease IRE1b-like isoform X2	GO:0003677 GO:0003678 GO:0005524 GO:0003676 GO:0004386 GO:0006139 GO:0016818		PF06733 PF13307
phase0-chr-7-scaffold-1.281	Localized to the inner membrane of the chloroplast	GO:0003735 GO:0005840 GO:0006412		PF01200
phase0-chr-7-scaffold-1.282	---NA---	GO:0004842 GO:0016567		PF04564
phase0-chr-7-scaffold-1.283	glutamate receptor 3.3 isoform X1		K05387
phase0-chr-7-scaffold-1.286	F-box/kelch-repeat protein At5g42350	GO:0003824		PF00481
phase0-chr-7-scaffold-1.287	U-box domain-containing protein 44
phase0-chr-7-scaffold-1.289	40S ribosomal protein S28-1		K02979
phase0-chr-7-scaffold-1.290	epidermal growth factor receptor substrate 15-like 1	GO:0016620 GO:0055114		PF00044 PF02800
phase0-chr-7-scaffold-1.291	actin cytoskeleton-regulatory complex protein pan1			PF11938
phase0-chr-7-scaffold-1.292	Fanconi anemia group J protein homolog	GO:0003824		PF00481
phase0-chr-7-scaffold-1.293	Fanconi anemia group J protein homolog
phase0-chr-7-scaffold-1.294	protein seele	GO:0015276 GO:0016020		PF00060 PF00497 PF01094
phase0-chr-7-scaffold-1.295	probable protein phosphatase 2C 27 isoform X1
phase0-chr-7-scaffold-1.296	probable protein phosphatase 2C 27 isoform X1	GO:0004672 GO:0005524 GO:0006468 GO:0004540 GO:0006397 GO:0016620 GO:0055114		PF00069 PF06479 PF02800 PF00044
phase0-chr-7-scaffold-1.297	glutamate receptor 3.3	GO:0004553 GO:0005975		PF00332 PF07983
phase0-chr-7-scaffold-1.298	---NA---
phase0-chr-7-scaffold-1.299	Localized to the inner membrane of the chloroplast	GO:0006952 GO:0016021		PF03094
phase0-chr-7-scaffold-1.240	BTB/POZ domain-containing protein At2g30600			PF00535
phase0-chr-7-scaffold-1.244	---NA---
phase0-chr-7-scaffold-1.250	BTB/POZ domain-containing protein At2g30600			PF01423
phase0-chr-7-scaffold-1.257	nin-like protein 1	GO:0005515		PF00564 PF02042
phase0-chr-7-scaffold-1.273	Coiled-coil domain-containing protein	GO:0005509 GO:0005515		PF13202 PF12763
phase0-chr-7-scaffold-1.280	glyceraldehyde-3-phosphate dehydrogenase B, chloroplastic	GO:0005509 GO:0005515		PF13202 PF12763
phase0-chr-7-scaffold-1.284	probable protein phosphatase 2C 27 isoform X1	GO:0005515	K14803	PF01344 PF00646
phase0-chr-7-scaffold-1.285	protein seele		K22936	PF11938
phase0-chr-7-scaffold-1.288	Coiled-coil domain-containing protein	GO:0015276 GO:0016020	K23543	PF01094 PF00497 PF00060
phase0-chr-7-scaffold-1.300	Serine/threonine protein kinase	GO:0016409	K05298	PF01529
phase0-chr-7-scaffold-6.420	Tubulin beta-1 chain		K07375	PF00314
phase0-chr-7-scaffold-6.421	BRISC and BRCA1-A complex member 2 isoform X1	GO:0005524 GO:0006457 GO:0051082	K12173	PF02518 PF00183
phase0-chr-7-scaffold-6.423	peptidyl-prolyl cis-trans isomerase
phase0-chr-7-scaffold-6.424	Tubulin beta-1 chain	GO:0061630		PF14369 PF13639
phase0-chr-7-scaffold-6.425	BRISC and BRCA1-A complex member 2 isoform X1		K12173
phase0-chr-7-scaffold-6.427	peptidyl-prolyl cis-trans isomerase	GO:0003676 GO:0005524	K01802	PF00270 PF00271
phase0-chr-7-scaffold-6.426	putative E3 ubiquitin-protein ligase LIN-1
phase0-chr-7-scaffold-6.422	putative E3 ubiquitin-protein ligase LIN-1
phase0-chr-7-scaffold-6.491	70 kDa peptidyl-prolyl isomerase
phase0-chr-7-scaffold-6.492	Arrestin domain-containing protein	GO:0005524 GO:0005634 GO:0006355		PF08879 PF08880
phase0-chr-7-scaffold-6.493	lecithin-cholesterol acyltransferase-like 1	GO:0005524 GO:0005634 GO:0006355		PF08880 PF08879
phase0-chr-7-scaffold-6.494	peptidyl-prolyl cis-trans isomerase FKBP62
phase0-chr-7-scaffold-6.495	Arrestin domain-containing protein	GO:0003676		PF00076
phase0-chr-7-scaffold-6.496	lecithin-cholesterol acyltransferase-like 1
phase0-chr-7-scaffold-6.518	AP2-like ethylene-responsive transcription factor ANT	GO:0003723 GO:0003676 GO:0006139 GO:0008408		PF00013 PF01612
phase0-chr-7-scaffold-6.519	AP2-like ethylene-responsive transcription factor ANT
phase0-chr-7-scaffold-6.517	AP2-like ethylene-responsive transcription factor ANT		K09285
phase0-chr-7-scaffold-6.542	transcription factor RAX2	GO:0003677 GO:0006355		PF07526 PF05920
phase0-chr-7-scaffold-6.543	transcription factor MYB36-like
phase0-chr-7-scaffold-6.544	---NA---
phase0-chr-7-scaffold-6.545	---NA---			PF10604
phase0-chr-7-scaffold-6.549	---NA---	GO:0006812 GO:0015299 GO:0016021 GO:0055085		PF00999
phase0-chr-7-scaffold-6.550	clathrin interactor EPSIN 1			PF00850
phase0-chr-7-scaffold-6.552	protein EARLY FLOWERING 3		K12125
phase0-chr-7-scaffold-6.546	clathrin interactor EPSIN 1		K12471
phase0-chr-7-scaffold-6.548	protein EARLY FLOWERING 3		K12125	PF00249
phase0-chr-7-scaffold-6.712	probable flavin-containing monooxygenase 1		K00485
phase0-chr-7-scaffold-7.1	novel plant SNARE 11	GO:0005484 GO:0006890		PF03908
phase0-chr-7-scaffold-7.2	SNF2 domain-containing protein CLASSY 4-like	GO:0005524	K10875	PF00271 PF00176
phase0-chr-7-scaffold-7.3	MORN motif	GO:0003735 GO:0005840 GO:0006412		PF02493 PF01780
phase0-chr-7-scaffold-7.4	---NA---	GO:0005956 GO:0019887		PF01214
phase0-chr-7-scaffold-7.5	casein kinase II subunit beta-2-like isoform X1		K03115
phase0-chr-7-scaffold-7.6	---NA---			PF09747
phase0-chr-7-scaffold-7.7	coiled-coil domain-containing protein 97			PF08652
phase0-chr-7-scaffold-7.9	Zinc finger GRF-type protein
phase0-chr-7-scaffold-7.10	---NA---
phase0-chr-7-scaffold-8.2	LOC109718687 isoform			PF13639
phase0-chr-7-scaffold-8.3	---NA---	GO:0005515		PF00646
phase0-chr-7-scaffold-8.5	---NA---
phase0-chr-7-scaffold-8.6	50S ribosomal protein L19-1, chloroplastic		K02884
phase0-chr-7-scaffold-7.8	decapping nuclease DXO homolog, chloroplastic isoform X1		K14845
phase0-chr-7-scaffold-8.1	Taxadien-5-alpha-ol O-acetyltransferase			PF07082
phase0-chr-7-scaffold-8.4	putative glycerol-3-phosphate transporter 4	GO:0016579 GO:0036459		PF00443
phase0-chr-7-scaffold-8.30	probable disease resistance protein At5g45490
phase0-chr-7-scaffold-8.31	disease resistance RPP13-like protein 4			PF03140
phase0-chr-7-scaffold-8.32	disease resistance RPP13-like protein 4	GO:0003735 GO:0005840 GO:0006412		PF16205 PF00366
phase0-chr-7-scaffold-8.34	disease resistance RPP13-like protein 4	GO:0005515		PF13831 PF00856 PF13832 PF16135
phase0-chr-7-scaffold-8.35	disease resistance RPP13-like protein 4
phase0-chr-7-scaffold-8.37	putative dual specificity protein phosphatase DSP8
phase0-chr-7-scaffold-8.38	F-box protein SKIP22
phase0-chr-7-scaffold-8.39	F-box protein SKIP22	GO:0003677 GO:0005634 GO:0006355		PF03791 PF05920 PF03789 PF03790
phase0-chr-7-scaffold-8.40	F-box protein SKIP22
phase0-chr-7-scaffold-8.41	pentatricopeptide repeat-containing protein At5g47360			PF08626
phase0-chr-7-scaffold-8.42	hydroxyproline-rich glycoprotein family protein			PF08568
phase0-chr-7-scaffold-8.43	homeobox-leucine zipper protein HAT4		K09338
phase0-chr-7-scaffold-8.44	---NA---
phase0-chr-7-scaffold-8.45	hypothetical protein L484_024064	GO:0004672 GO:0006468		PF07714
phase0-chr-7-scaffold-8.46	probable serine incorporator		K23544
phase0-chr-7-scaffold-8.47	probable serine incorporator
phase0-chr-7-scaffold-8.48	E3 ubiquitin-protein ligase HOS1			PF13432
phase0-chr-7-scaffold-8.49	E3 ubiquitin-protein ligase HOS1		K16278	PF00628
phase0-chr-7-scaffold-8.50	2-oxoglutarate-Fe(II) type oxidoreductase hxnY	GO:0005515		PF00651
phase0-chr-7-scaffold-8.51	transcription factor MYBS3	GO:0008168		PF03141
phase0-chr-7-scaffold-8.52	O-fucosyltransferase 30
phase0-chr-7-scaffold-8.53	O-fucosyltransferase 30	GO:0005515		PF00651
phase0-chr-7-scaffold-8.54	Peroxisomal acyl-coenzyme A oxidase 1	GO:0008168		PF03141
phase0-chr-7-scaffold-8.56	transcription factor MYBS3
phase0-chr-7-scaffold-8.59	AP2/ERF domain containing protein
phase0-chr-7-scaffold-8.60	sphingomyelin phosphodiesterase
phase0-chr-7-scaffold-8.61	probable glycosyltransferase At5g03795	GO:0016655 GO:0055114		PF10664
phase0-chr-7-scaffold-8.62	Mitochondrial biogenesis protein AIM
phase0-chr-7-scaffold-8.64	3-isopropylmalate dehydratase small subunit 3	GO:0004672 GO:0005524 GO:0006468	K01704	PF00069 PF00582
phase0-chr-7-scaffold-8.65	60S ribosomal protein L15	GO:0005515	K02877	PF13417 PF13410
phase0-chr-7-scaffold-8.67	Rhizopine catabolism protein mocA	GO:0005634 GO:0018024		PF17907
phase0-chr-7-scaffold-8.68	Rhizopine catabolism protein mocA
phase0-chr-7-scaffold-8.69	phosphatidylserine decarboxylase proenzyme 1, mitochondrial		K01613	PF08729
phase0-chr-7-scaffold-8.70	Hemocyanin D chain like
phase0-chr-7-scaffold-8.71	formyltetrahydrofolate deformylase 1, mitochondrial isoform X1	GO:0005515	K01433	PF00400 PF14634
phase0-chr-7-scaffold-8.72	VAN3-binding protein	GO:0003677 GO:0046983 GO:0003700 GO:0005634 GO:0006355		PF00319 PF01486
phase0-chr-7-scaffold-8.73	probable aquaporin TIP2-2		K09873	PF12738 PF16589
phase0-chr-7-scaffold-8.74	E3 ubiquitin ligase PQT3-like isoform X2	GO:0003951 GO:0006741		PF01513
phase0-chr-7-scaffold-8.75	---NA---	GO:0016491 GO:0055114		PF14226 PF03171
phase0-chr-7-scaffold-8.76	3-isopropylmalate dehydratase small subunit 3
phase0-chr-7-scaffold-8.77	60S ribosomal protein L15	GO:0016020 GO:0017038 GO:0005524	K02877	PF01043 PF07517 PF07516
phase0-chr-7-scaffold-8.78	DNA mismatch repair protein MSH4		K08740
phase0-chr-7-scaffold-8.80	Rhizopine catabolism protein mocA
phase0-chr-7-scaffold-8.81	phosphatidylserine decarboxylase proenzyme 1, mitochondrial		K01613
phase0-chr-7-scaffold-8.83	formyltetrahydrofolate deformylase 1, mitochondrial isoform X1
phase0-chr-7-scaffold-8.84	VAN3-binding protein			PF09775
phase0-chr-7-scaffold-8.86	---NA---
phase0-chr-7-scaffold-8.87	Ternary complex factor MIP1, leucine-zipper	GO:0004672 GO:0006468		PF07714 PF19160
phase0-chr-7-scaffold-8.89	NAC domain containing protein			PF01490
phase0-chr-7-scaffold-8.90	uncharacterized protein LOC115716776
phase0-chr-7-scaffold-8.91	heavy metal-associated isoprenylated plant protein 30-like			PF10502
phase0-chr-7-scaffold-8.92	uncharacterized protein LOC21406848 isoform X1
phase0-chr-7-scaffold-8.93	---NA---			PF07676
phase0-chr-7-scaffold-8.94	B3 domain-containing protein Os03g0120900-like	GO:0042025		PF02984 PF00134
phase0-chr-7-scaffold-8.100	caffeic acid 3-O-methyltransferase	GO:0016020 GO:0030001 GO:0046873		PF01566
phase0-chr-7-scaffold-8.96	---NA---	GO:0005524		PF00004 PF08542
phase0-chr-7-scaffold-8.97	protein DMR6-LIKE OXYGENASE 2-like		K24028
phase0-chr-7-scaffold-8.98	caffeic acid 3-O-methyltransferase-like			PF13041 PF01535
phase0-chr-7-scaffold-8.99	caffeic acid 3-O-methyltransferase-like
phase0-chr-7-scaffold-8.103	probable E3 ubiquitin-protein ligase XERICO	GO:0030246		PF02140 PF17834 PF01301
phase0-chr-7-scaffold-8.104	putative histone H14	GO:0005839 GO:0051603	K11254	PF00227
phase0-chr-7-scaffold-8.105	subtilisin-like protease SBT3.9
phase0-chr-7-scaffold-8.106	subtilisin-like protease SBT3.3			PF13639
phase0-chr-7-scaffold-8.107	hypothetical protein GH714_040823	GO:0003677 GO:0006355		PF02365
phase0-chr-7-scaffold-8.108	subtilisin-like protease SBT3.5	GO:0005515		PF00168 PF00514
phase0-chr-7-scaffold-8.110	subtilisin-like protease SBT3.4	GO:0003777 GO:0005524 GO:0007018 GO:0008017		PF00225
phase0-chr-7-scaffold-8.111	beta-1,6-galactosyltransferase GALT31A isoform X1		K20856	PF14541 PF14543
phase0-chr-7-scaffold-8.112	START domain containing protein			PF01556
phase0-chr-7-scaffold-8.113	---NA---	GO:0016491 GO:0055114		PF00171
phase0-chr-7-scaffold-8.114	hypothetical protein L484_024119
phase0-chr-7-scaffold-8.115	hypothetical protein L484_024118	GO:0004601 GO:0006979 GO:0020037 GO:0055114		PF00141
phase0-chr-7-scaffold-8.116	---NA---			PF04782 PF04783
phase0-chr-7-scaffold-8.117	F-box protein SKIP2			PF13848 PF00085
phase0-chr-7-scaffold-8.118	Avr9/Cf-9 rapidly elicited protein	GO:0000160		PF00072
phase0-chr-7-scaffold-8.119	Cox19-like CHCH family protein
phase0-chr-7-scaffold-8.120	uncharacterized protein LOC21398474	GO:0004655 GO:0033014 GO:0046872		PF00490
phase0-chr-7-scaffold-8.33	probable disease resistance protein At5g45490			PF01145
phase0-chr-7-scaffold-8.57	O-fucosyltransferase 30	GO:0005509		PF13499 PF00036
phase0-chr-7-scaffold-8.58	peroxisomal acyl-coenzyme A oxidase 1	GO:0070569	K00232	PF01704
phase0-chr-7-scaffold-8.63	zinc finger protein
phase0-chr-7-scaffold-8.66	DNA mismatch repair protein MSH4	GO:0005515		PF00856
phase0-chr-7-scaffold-8.79	Glucose-fructose oxidoreductase, bacterial	GO:0005524 GO:0016020 GO:0017038		PF07517 PF01043
phase0-chr-7-scaffold-8.82	Hemocyanin D chain like	GO:0016020 GO:0017038 GO:0005524		PF01043 PF07517
phase0-chr-7-scaffold-8.85	probable aquaporin TIP2-2		K09873	PF12854 PF13041 PF01535
phase0-chr-7-scaffold-8.88	---NA---
phase0-chr-7-scaffold-8.101	metal tolerance protein 1-like isoform X2	GO:0005515	K14689	PF00249 PF16495 PF04433
phase0-chr-7-scaffold-8.102	50S ribosomal protein L11, chloroplastic	GO:0006284 GO:0003684 GO:0006289 GO:0008534	K02867	PF00730 PF07934
phase0-chr-7-scaffold-8.95	mitochondrial import inner membrane translocase subunit Tim13	GO:0042025	K17781	PF02984 PF00134
phase0-chr-7-scaffold-8.109	Peptidase S8/S53 domain-containing protein	GO:0005524		PF00004 PF08542
phase0-chr-7-scaffold-8.55	Peroxisomal acyl-coenzyme A oxidase 1
phase0-chr-7-scaffold-8.36	palmitoyl-protein thioesterase 1-like		K01074	PF05536
phase0-chr-7-scaffold-8.139	Beta-1,3-N-Acetylglucosaminyltransferase family protein
phase0-chr-7-scaffold-8.140	Beta-1,3-N-Acetylglucosaminyltransferase family protein			PF03109
phase0-chr-7-scaffold-8.141	heparanase-like protein 3	GO:0003824	K07964	PF00481
phase0-chr-7-scaffold-8.142	prostatic spermine-binding protein-like	GO:0008270 GO:0005515		PF00643 PF06203
phase0-chr-7-scaffold-8.143	Topless-related protein 1
phase0-chr-7-scaffold-8.145	protein MEMO1		K06990
phase0-chr-7-scaffold-8.146	---NA---
phase0-chr-7-scaffold-8.147	protein PHOX1
phase0-chr-7-scaffold-8.149	---NA---			PF13917
phase0-chr-7-scaffold-8.150	serine-rich protein-like protein
phase0-chr-7-scaffold-8.151	---NA---
phase0-chr-7-scaffold-8.152	---NA---	GO:0005634 GO:0006352		PF03540
phase0-chr-7-scaffold-8.153	---NA---	GO:0046983		PF00010 PF14215
phase0-chr-7-scaffold-8.154	---NA---			PF00561
phase0-chr-7-scaffold-8.155	uncharacterized protein LOC21391888	GO:0016788		PF00657
phase0-chr-7-scaffold-8.156	putative UPF0481 protein At3g02645	GO:0004553 GO:0005975		PF00759
phase0-chr-7-scaffold-8.148	calcium uptake protein, mitochondrial		K22827	PF13460
phase0-chr-7-scaffold-8.144	topless-related protein 1-like isoform X1
phase0-chr-7-scaffold-9.64	protein tesmin/TSO1-like CXC 2		K21776
phase0-chr-7-scaffold-9.65	acyl-protein thioesterase 2		K06130
phase0-chr-7-scaffold-9.66	Coatomer beta subunit	GO:0016020 GO:0005524 GO:0016887		PF01061 PF00005 PF08370 PF14510 PF19055
phase0-chr-7-scaffold-9.67	peptidyl-prolyl cis-trans isomerase CYP95 isoform X1	GO:0003824	K09566	PF00481
phase0-chr-7-scaffold-9.68	---NA---
phase0-chr-7-scaffold-9.69	Lin-54-like protein	GO:0004499 GO:0050660 GO:0050661 GO:0055114		PF00743
phase0-chr-7-scaffold-9.70	Lin-54-like protein
phase0-chr-7-scaffold-9.72	Coatomer beta subunit	GO:0005515		PF00400
phase0-chr-7-scaffold-9.73	peptidyl-prolyl cis-trans isomerase CYP95 isoform X1		K09566
phase0-chr-7-scaffold-9.74	---NA---	GO:0016491 GO:0055114		PF03171
phase0-chr-7-scaffold-9.75	43kDa postsynaptic protein
phase0-chr-7-scaffold-9.76	---NA---	GO:0016491 GO:0055114		PF03171
phase0-chr-7-scaffold-9.71	acyl-protein thioesterase 2	GO:0005515	K06130	PF08513
phase0-chr-7-scaffold-10.38	UDP-glycosyltransferase 91C1	GO:0005515 GO:0006355 GO:0008270 GO:0043565		PF06203 PF06200 PF00320
phase0-chr-7-scaffold-10.40	GATA transcription factor 24	GO:0005515		PF16057 PF02138 PF15787 PF00400 PF13385 PF14844
phase0-chr-7-scaffold-10.41	UDP-glycosyltransferase 91C1
phase0-chr-7-scaffold-10.42	UDP-glycosyltransferase 91C1	GO:0004672 GO:0006468		PF14381 PF07714
phase0-chr-7-scaffold-12.11	dipeptidyl-peptidase 5	GO:0006508 GO:0008236		PF00326
phase0-chr-7-scaffold-12.13	L-type lectin-domain containing receptor kinase IX.1-like	GO:0004672 GO:0005524 GO:0006468		PF00069
phase0-chr-7-scaffold-16.9	signal peptide peptidase	GO:0004190 GO:0016021	K09595	PF04258
phase0-chr-7-scaffold-16.11	Zinc finger, CCHC-type
phase0-chr-7-scaffold-16.12	Zinc finger, CCHC-type
phase0-chr-7-scaffold-16.13	sulfite exporter TauE/SafE family protein 3	GO:0016021		PF01925
phase0-chr-7-scaffold-16.14	---NA---
phase0-chr-7-scaffold-16.15	---NA---
phase0-chr-7-scaffold-16.16	Peroxisomal membrane 22 kDa (Mpv17/PMP22) family protein isoform 1
phase0-chr-7-scaffold-16.17	pentatricopeptide repeat-containing protein At5g25630
phase0-chr-7-scaffold-16.18	Tetratricopeptide-like helical domain containing protein			PF13812 PF13041
phase0-chr-7-scaffold-16.19	rhomboid-like protein 11, chloroplastic	GO:0004252 GO:0016021		PF01694
phase0-chr-7-scaffold-16.21	---NA---
phase0-chr-7-scaffold-16.22	---NA---
phase0-chr-7-scaffold-16.10	---NA---
phase0-chr-7-scaffold-16.20	signal peptide peptidase	GO:0004190 GO:0016021	K09595	PF04258
phase0-chr-8-scaffold-1.11	chalcone synthase	GO:0043531	K00660	PF00931
phase0-chr-8-scaffold-1.13	---NA---
phase0-chr-8-scaffold-1.14	---NA---	GO:0043531		PF18052 PF00931
phase0-chr-8-scaffold-1.12	---NA---
phase0-chr-8-scaffold-2.130	---NA---	GO:0005515		PF00400
phase0-chr-8-scaffold-2.131	fructose-bisphosphate aldolase, cytoplasmic isozyme 1
phase0-chr-8-scaffold-2.132	uridine kinase-like protein 3	GO:0000272 GO:0016161		PF01373
phase0-chr-8-scaffold-17.16	probable boron transporter 2			PF00134
phase0-chr-8-scaffold-17.17	probable boron transporter 2	GO:0051537 GO:0055114	K24194	PF00355
phase0-chr-8-scaffold-19.53	putative calcium-transporting ATPase 13, plasma membrane-type
phase0-chr-8-scaffold-19.54	ATP sulfurylase 1, chloroplastic		K13811
phase0-chr-8-scaffold-19.55	protein argonaute 10		K11593	PF00690
phase0-chr-8-scaffold-25.1	pentatricopeptide repeat-containing protein At5g14770, mitochondrial
phase0-chr-8-scaffold-25.2	serine/threonine-protein kinase-like protein ACR4			PF01535 PF12854 PF13041
phase0-chr-8-scaffold-25.3	uncharacterized protein LOC21407476	GO:0004672 GO:0006468		PF07714
phase0-chr-8-scaffold-25.4	---NA---	GO:0005509		PF13499
phase0-chr-8-scaffold-25.5	calmodulin-like protein 3		K13448
phase0-chr-8-scaffold-25.6	Importin subunit alpha
phase0-chr-8-scaffold-26.2	F-box/LRR-repeat protein 4	GO:0005515		PF13516 PF12937
phase0-chr-8-scaffold-26.4	probable galacturonosyltransferase-like 4	GO:0016757		PF01501
phase0-chr-8-scaffold-26.5	S-adenosylmethionine decarboxylase proenzyme 4	GO:0004014 GO:0006597 GO:0008295	K01611	PF01536
phase0-chr-8-scaffold-26.6	probable protein phosphatase 2C 35 isoform X1	GO:0003824		PF00481
phase0-chr-8-scaffold-26.7	SAC3 family protein B	GO:0003824		PF00481
phase0-chr-8-scaffold-26.8	SAC3 family protein B-like isoform X3			PF03399
phase0-chr-8-scaffold-26.10	SAC3 family protein B isoform X1
phase0-chr-8-scaffold-26.11	SAC3 family protein B isoform X1
phase0-chr-8-scaffold-26.12	peptide methionine sulfoxide reductase B5
phase0-chr-8-scaffold-26.13	cytochrome c oxidase assembly factor 4 homolog, mitochondrial isoform X1		K18177
phase0-chr-8-scaffold-26.1	ATPase, F1 complex, gamma subunit
phase0-chr-8-scaffold-26.3	AP-5 complex subunit mu			PF00928
phase0-chr-8-scaffold-26.9	SAC3 family protein B isoform X1	GO:0033743 GO:0055114		PF01641
phase0-chr-8-scaffold-27.1	protein FAR1-RELATED SEQUENCE 5-like			PF03101 PF10551
phase0-chr-8-scaffold-28.71	F-box domain containing protein	GO:0005515		PF00560 PF13855 PF08263
phase0-chr-8-scaffold-28.72	F-box domain containing protein	GO:0004672 GO:0005524 GO:0006468		PF00069
phase0-chr-8-scaffold-28.73	homogentisate solanesyltransferase, chloroplastic	GO:0005515		PF13855 PF00560
phase0-chr-8-scaffold-28.74	---NA---	GO:0004672 GO:0006468		PF07714
phase0-chr-8-scaffold-28.75	probable E3 ubiquitin-protein ligase ARI1 isoform X2	GO:0004672 GO:0006468		PF07714
phase0-chr-8-scaffold-28.76	probable E3 ubiquitin-protein ligase ARI1 isoform X1
phase0-chr-8-scaffold-28.77	probable LRR receptor-like serine/threonine-protein kinase At3g47570	GO:0004601 GO:0006979 GO:0020037 GO:0055114		PF00141
phase0-chr-8-scaffold-28.78	putative receptor-like protein kinase At3g47110			PF02996
phase0-chr-9-scaffold-2.104	---NA---
phase0-chr-9-scaffold-3.86	acidic endochitinase
phase0-chr-9-scaffold-3.87	acidic endochitinase
phase0-chr-9-scaffold-3.89	acidic endochitinase
phase0-chr-9-scaffold-7.87	Serine/threonine protein kinase	GO:0004672 GO:0006468		PF07714
phase0-chr-9-scaffold-7.88	putative receptor-like protein kinase	GO:0030247		PF13947
phase0-chr-9-scaffold-7.89	probable methyltransferase PMT15	GO:0008168		PF03141
phase0-chr-9-scaffold-7.90	plant UBX domain-containing protein 9 isoform X1	GO:0005515		PF14555 PF00789
phase0-chr-9-scaffold-10.27	protein FAR1-RELATED SEQUENCE 5-like
phase0-chr-9-scaffold-11.1	---NA---
phase0-chr-9-scaffold-11.2	probable rhamnogalacturonate lyase B		K18195	PF06045 PF14686 PF14683
phase0-chr-9-scaffold-11.3	L-type lectin-domain containing receptor kinase IX.1	GO:0004672 GO:0005524 GO:0006468 GO:0030246		PF00069 PF00139
phase0-chr-9-scaffold-11.5	L-type lectin-domain containing receptor kinase IX.1-like isoform X2	GO:0030246		PF00139
phase0-chr-9-scaffold-11.4	L-type lectin-domain containing receptor kinase IX.1-like	GO:0030246 GO:0004672 GO:0005524 GO:0006468		PF00139 PF00069
phase0-chr-9-scaffold-11.113	Serine carboxypeptidase-like	GO:0004185 GO:0006508		PF00450
phase0-chr-9-scaffold-11.201	cytochrome P450 81E8	GO:0005506 GO:0016705 GO:0020037 GO:0055114	K13260	PF00067
phase0-chr-9-scaffold-11.206	cytochrome P450 81E8	GO:0005506 GO:0016705 GO:0020037 GO:0055114		PF00067
phase0-chr-9-scaffold-11.207	cytochrome P450 81E8	GO:0005506 GO:0016705 GO:0020037 GO:0055114	K13260	PF00067
phase0-chr-9-scaffold-11.209	probable receptor-like protein kinase At5g24010			PF12819
phase0-chr-9-scaffold-11.210	Mitogen-activated protein kinase kinase kinase			PF12819
phase0-chr-9-scaffold-11.211	cytochrome P450 81E8	GO:0005506 GO:0016705 GO:0020037 GO:0055114	K13260	PF00067
phase0-chr-9-scaffold-11.212	cytochrome P450 81E8-like	GO:0005506 GO:0016705 GO:0020037 GO:0055114		PF00067
phase0-chr-9-scaffold-11.214	cytochrome P450 81E8	GO:0005506 GO:0016705 GO:0020037 GO:0055114		PF00067
phase0-chr-9-scaffold-11.215	cytochrome P450 81E8	GO:0005506 GO:0016705 GO:0020037 GO:0055114	K13260	PF00067
phase0-chr-9-scaffold-11.216	probable receptor-like protein kinase At5g24010			PF12819
phase0-chr-9-scaffold-11.217	probable receptor-like protein kinase At5g24010			PF12819
phase0-chr-9-scaffold-11.218	Mitogen-activated protein kinase kinase kinase			PF12819
phase0-chr-9-scaffold-11.208	probable receptor-like protein kinase At5g24010			PF12819
phase0-chr-9-scaffold-15.167	10 kDa chaperonin, mitochondrial
phase0-chr-9-scaffold-15.168	probable sulfate transporter 3.3 isoform X1	GO:0008272 GO:0015116 GO:0016021	K17471	PF00916 PF01740
phase0-chr-9-scaffold-17.78	lupeol synthase-like			PF13243
phase0-chr-9-scaffold-17.79	Lupeol synthase			PF13249
phase0-chr-9-scaffold-17.99	cyclin-dependent kinase G-2	GO:0004672 GO:0005524 GO:0006468	K08818	PF00069
phase0-chr-9-scaffold-17.100	uncharacterized protein LOC107418182			PF12056
phase0-chr-9-scaffold-17.101	4-coumarate--CoA ligase-like 9	GO:0003824		PF13193 PF00501
phase0-chr-9-scaffold-17.102	4-coumarate--CoA ligase-like 9	GO:0003824		PF00501
phase0-chr-9-scaffold-17.103	WD repeat-containing protein 74		K14841
phase0-chr-9-scaffold-17.104	mitochondrial pyruvate carrier 1	GO:0005743 GO:0006850	K22138	PF03650
phase0-chr-9-scaffold-17.106	O-fucosyltransferase 37			PF10250
phase0-chr-9-scaffold-17.105	beta-glucosidase 24-like	GO:0004553 GO:0005975		PF00232
phase0-chr-9-scaffold-17.352	Flavonol sulfotransferase-like protein
phase0-chr-9-scaffold-17.353	hypothetical protein D8674_029865			PF10839
phase0-chr-9-scaffold-17.354	hypothetical protein Pyn_20560
phase0-chr-9-scaffold-17.355	hypothetical protein Lal_00043709
phase0-chr-9-scaffold-17.356	unnamed protein product, partial
phase0-chr-9-scaffold-18.13	Stress up-regulated Nod			PF07712
phase0-chr-9-scaffold-18.14	Stress up-regulated Nod			PF07712
phase0-chr-9-scaffold-18.11	Stress up-regulated Nod			PF07712
phase0-chr-9-scaffold-18.12	Stress up-regulated Nod			PF07712
phase0-chr-9-scaffold-26.149	MYB transcription factor
phase0-chr-10-scaffold-1.1	Late embryogenesis abundant protein
phase0-chr-10-scaffold-1.2	Late embryogenesis abundant protein
phase0-chr-10-scaffold-1.3	phosphoprotein ECPP44-like	GO:0009415		PF00257
phase0-chr-10-scaffold-1.4	lysine histidine transporter-like 7			PF01490
phase0-chr-10-scaffold-1.5	auxin-responsive protein SAUR64-like	GO:0009733		PF02519
phase0-chr-10-scaffold-1.6	Small auxin-up RNA	GO:0009733		PF02519
phase0-chr-10-scaffold-1.7	auxin-responsive protein SAUR68
phase0-chr-10-scaffold-1.8	---NA---	GO:0004568 GO:0006032 GO:0016998		PF00182
phase0-chr-10-scaffold-1.9	alanine--tRNA ligase, chloroplastic/mitochondrial	GO:0004568 GO:0006032 GO:0016998 GO:0008061	K01872	PF00182 PF00187
phase0-chr-10-scaffold-1.10	expansin-like A1			PF03087
phase0-chr-10-scaffold-1.447	---NA---	GO:0005515		PF00023 PF13920 PF13857
phase0-chr-10-scaffold-1.506	Proteinase inhibitor			PF05486
phase0-chr-10-scaffold-1.507	Proteinase inhibitor
phase0-chr-10-scaffold-1.508	Proteinase inhibitor			PF01490
phase0-chr-10-scaffold-1.509	inhibitor of trypsin and hageman factor-like			PF03208
phase0-chr-10-scaffold-1.510	Proteinase inhibitor I13, potato inhibitor I			PF13923
phase0-chr-10-scaffold-1.511	Callose synthase 10
phase0-chr-10-scaffold-1.505	Proteinase inhibitor	GO:0003700 GO:0006355 GO:0043565		PF10533 PF03106
phase0-chr-10-scaffold-1.529	Mg2+ transporter protein, Zinc transport protein	GO:0006629		PF01764
phase0-chr-10-scaffold-1.531	photosystem II reaction center W protein, chloroplastic	GO:0005524 GO:0016301	K02721	PF00485
phase0-chr-10-scaffold-1.532	50S ribosomal protein L3-1, chloroplastic			PF02309
phase0-chr-10-scaffold-1.533	DNA-directed RNA polymerase III subunit rpc8		K03022	PF02309
phase0-chr-10-scaffold-1.534	glutathione reductase, chloroplastic	GO:0003697	K00383	PF00436
phase0-chr-10-scaffold-1.535	U3 small nucleolar RNA-associated protein 18 homolog	GO:0046983	K14553	PF00010
phase0-chr-10-scaffold-1.536	phospholipase A1-Igamma1, chloroplastic	GO:0004834 GO:0006568		PF00290
phase0-chr-10-scaffold-1.537	F-box/LRR-repeat protein 17	GO:0034220		PF01990
phase0-chr-10-scaffold-1.538	F-box/LRR-repeat protein 17	GO:0003700 GO:0006355		PF12498 PF00170
phase0-chr-10-scaffold-1.539	putative uridine kinase C227.14	GO:0005515 GO:0008080		PF00439 PF00583
phase0-chr-10-scaffold-1.540	probable galacturonosyltransferase 6
phase0-chr-10-scaffold-1.541	probable galacturonosyltransferase 6	GO:0003677		PF00125 PF16211
phase0-chr-10-scaffold-1.542	photosystem II reaction center W protein, chloroplastic		K02721	PF13225
phase0-chr-10-scaffold-1.543	50S ribosomal protein L3-1, chloroplastic			PF14309
phase0-chr-10-scaffold-1.544	DNA-directed RNA polymerase III subunit rpc8		K03022	PF14383
phase0-chr-10-scaffold-1.545	glutathione reductase, chloroplastic		K00383
phase0-chr-10-scaffold-1.546	U3 small nucleolar RNA-associated protein 18 homolog		K14553
phase0-chr-10-scaffold-1.548	F-box/LRR-repeat protein 17			PF10551
phase0-chr-10-scaffold-1.549	putative uridine kinase C227.14			PF05641
phase0-chr-10-scaffold-1.550	auxin-induced protein AUX28-like	GO:0007186	K14484	PF00631
phase0-chr-10-scaffold-1.530	probable galacturonosyltransferase 6	GO:0005515	K13648	PF12937
phase0-chr-10-scaffold-1.547	phospholipase A1-Igamma1, chloroplastic
phase0-chr-10-scaffold-1.583	pentatricopeptide repeat-containing protein At3g63370, chloroplastic			PF13359
phase0-chr-10-scaffold-1.584	pentatricopeptide repeat-containing protein At3g63370, chloroplastic	GO:0003779		PF07765
phase0-chr-10-scaffold-1.585	Regulatory associated protein of TOR
phase0-chr-10-scaffold-1.586	protein SPIRRIG isoform X2	GO:0005524		PF00289 PF00364 PF02785 PF02786
phase0-chr-10-scaffold-1.587	protein SPIRRIG isoform X2	GO:0004672 GO:0006468		PF07714
phase0-chr-10-scaffold-1.722	E3 ubiquitin-protein ligase UPL3	GO:0015267 GO:0016020 GO:0055085	K10590	PF00230
phase0-chr-10-scaffold-16.280	costars family protein	GO:0006355 GO:0008270 GO:0043565 GO:0005515		PF00320 PF06203
phase0-chr-10-scaffold-16.281	pheophytinase, chloroplastic
phase0-chr-10-scaffold-16.282	---NA---
phase0-chr-10-scaffold-16.285	---NA---
phase0-chr-10-scaffold-16.286	hypothetical protein L484_026322			PF12697
phase0-chr-10-scaffold-16.287	uncharacterized protein LOC112090792			PF14705
phase0-chr-10-scaffold-16.288	---NA---	GO:0003723		PF00013
phase0-chr-10-scaffold-16.290	---NA---
phase0-chr-10-scaffold-16.291	---NA---	GO:0008080		PF00583
phase0-chr-10-scaffold-16.293	origin of replication complex subunit 3			PF12014
phase0-chr-10-scaffold-16.294	---NA---
phase0-chr-10-scaffold-16.295	---NA---
phase0-chr-10-scaffold-16.297	uncharacterized protein LOC112090792
phase0-chr-10-scaffold-16.298	---NA---
phase0-chr-10-scaffold-16.299	GATA transcription factor 24
phase0-chr-10-scaffold-16.300	maternal effect embryo arrest	GO:0016791		PF12689
phase0-chr-10-scaffold-16.301	---NA---	GO:0006508 GO:0008234		PF02902
phase0-chr-10-scaffold-16.302	hypothetical protein L484_020715
phase0-chr-10-scaffold-16.303	---NA---
phase0-chr-10-scaffold-16.305	hemiasterlin resistant protein 1-like	GO:0003700 GO:0005634 GO:0006355 GO:0003677 GO:0046983	K22759	PF01486 PF00319
phase0-chr-10-scaffold-16.306	gamma-glutamyl peptidase 5-like		K22314
phase0-chr-10-scaffold-16.307	---NA---
phase0-chr-10-scaffold-16.308	---NA---
phase0-chr-10-scaffold-16.309	anthocyanidin 3-O-glucosyltransferase 7-like	GO:0003700 GO:0005634 GO:0006355 GO:0003677 GO:0046983		PF01486 PF00319
phase0-chr-10-scaffold-16.310	HVA22-like protein a
phase0-chr-10-scaffold-16.311	TB2/DP1/HVA22-related protein
phase0-chr-10-scaffold-16.313	G-type lectin S-receptor-like serine/threonine-protein kinase LECRK3 isoform X2	GO:0004089 GO:0008270		PF00484
phase0-chr-10-scaffold-16.314	S-receptor-like serine/threonine-protein kinase	GO:0003824		PF00501 PF13193
phase0-chr-10-scaffold-16.315	S-receptor-like serine/threonine-protein kinase	GO:0003824		PF00501 PF13193
phase0-chr-10-scaffold-16.316	protein FLOURY 1-like
phase0-chr-10-scaffold-16.317	---NA---			PF03107 PF05278
phase0-chr-10-scaffold-16.319	uncharacterized protein LOC21408449
phase0-chr-10-scaffold-16.320	---NA---			PF03107
phase0-chr-10-scaffold-16.284	origin of replication complex subunit 3		K02605
phase0-chr-10-scaffold-16.289	GATA transcription factor			PF00316 PF18913
phase0-chr-10-scaffold-16.304	dynamin-related protein 3A	GO:0005092 GO:0007264	K17065	PF00996
phase0-chr-10-scaffold-16.312	methylmalonate-semialdehyde dehydrogenase [acylating], mitochondrial			PF00226
phase0-chr-10-scaffold-16.296	---NA---	GO:0006807		PF00795
phase0-chr-10-scaffold-16.318	beta-amyrin synthase		K15813	PF03107
phase0-chr-10-scaffold-16.329	putative acyl-activating enzyme 19		K00142
phase0-chr-10-scaffold-16.330	putative acyl-activating enzyme 19		K00142
phase0-chr-11-scaffold-1.204	3-oxoacyl-[acyl-carrier-protein] reductase 4-like isoform X2			PF00106
phase0-chr-11-scaffold-1.205	BAHD acyltransferase At5g47980-like	GO:0016747		PF02458
phase0-chr-11-scaffold-1.206	---NA---
phase0-chr-11-scaffold-1.207	Salutaridinol 7-O-acetyltransferase
phase0-chr-11-scaffold-1.208	Transferase	GO:0016747		PF02458
phase0-chr-11-scaffold-1.209	Deacetylvindoline O-acetyltransferase	GO:0016747		PF02458
phase0-chr-11-scaffold-1.210	vinorine synthase	GO:0016747		PF02458
phase0-chr-11-scaffold-1.211	serine/threonine protein phosphatase 2A 57 kDa regulatory subunit B' theta isoform	GO:0000159 GO:0007165 GO:0019888	K11584	PF01603
phase0-chr-11-scaffold-1.212	serine/threonine protein phosphatase 2A 57 kDa regulatory subunit B' theta isoform-like	GO:0000159 GO:0007165 GO:0019888		PF01603
phase0-chr-11-scaffold-1.213	probable thimet oligopeptidase isoform X1	GO:0004222 GO:0006508	K01392	PF01432
phase0-chr-11-scaffold-1.214	signal recognition particle subunit SRP72	GO:0006614 GO:0008312 GO:0048500	K03108	PF08492 PF17004
phase0-chr-11-scaffold-1.215	F-box protein SKIP14
phase0-chr-11-scaffold-1.216	Restriction endonuclease, type II-like superfamily protein			PF09588
phase0-chr-11-scaffold-1.217	trihelix transcription factor GT-1-like isoform X2			PF13837
phase0-chr-11-scaffold-1.220	NADH-ubiquinone reductase complex 1 MLRQ subunit			PF06522
phase0-chr-11-scaffold-1.221	glyceraldehyde-3-phosphate dehydrogenase, cytosolic	GO:0016620 GO:0055114	K00134	PF00044 PF02800
phase0-chr-11-scaffold-1.222	pentatricopeptide repeat-containing protein At3g04130, mitochondrial			PF13041 PF01535 PF12854 PF13812
phase0-chr-11-scaffold-1.223	ankyrin repeat and sterile alpha motif domain-containing protein 1B-like	GO:0005515		PF12796 PF00023
phase0-chr-11-scaffold-1.224	lysine histidine transporter 2-like			PF01490
phase0-chr-11-scaffold-1.225	DNA polymerase alpha subunit B
phase0-chr-11-scaffold-1.226	DNA polymerase alpha subunit B	GO:0003677 GO:0006260	K02321	PF04042
phase0-chr-11-scaffold-1.227	TLC domain-containing protein At5g14285-like
phase0-chr-11-scaffold-1.228	3-oxoacyl-[acyl-carrier-protein] reductase, chloroplastic isoform X2			PF13561
phase0-chr-11-scaffold-1.229	vinorine synthase
phase0-chr-11-scaffold-1.230	vinorine synthase	GO:0016747		PF02458
phase0-chr-11-scaffold-1.232	vinorine synthase	GO:0016747		PF02458
phase0-chr-11-scaffold-1.233	NDR1/HIN1-like protein 3
phase0-chr-11-scaffold-1.234	---NA---
phase0-chr-11-scaffold-1.236	vinorine synthase	GO:0016747		PF02458
phase0-chr-11-scaffold-1.237	vinorine synthase	GO:0016747		PF02458
phase0-chr-11-scaffold-1.238	vinorine synthase-like	GO:0016747		PF02458
phase0-chr-11-scaffold-1.239	BAHD acyltransferase At5g47980-like	GO:0016747		PF02458
phase0-chr-11-scaffold-1.240	Salutaridinol 7-O-acetyltransferase	GO:0016747		PF02458
phase0-chr-11-scaffold-1.241	acylsugar acyltransferase 3-like	GO:0016747		PF02458
phase0-chr-11-scaffold-1.242	vinorine synthase-like	GO:0016747		PF02458
phase0-chr-11-scaffold-1.243	serine/threonine protein phosphatase 2A 57 kDa regulatory subunit B' theta isoform-like isoform X1	GO:0000159 GO:0007165 GO:0019888		PF01603
phase0-chr-11-scaffold-1.244	vinorine synthase	GO:0016747		PF02458
phase0-chr-11-scaffold-1.245	vinorine synthase
phase0-chr-11-scaffold-1.246	vinorine synthase	GO:0016747		PF02458
phase0-chr-11-scaffold-1.247	vinorine synthase	GO:0016747	K13065	PF02458
phase0-chr-11-scaffold-1.248	vinorine synthase	GO:0016747	K13065	PF02458
phase0-chr-11-scaffold-1.249	vinorine synthase	GO:0016747	K13065	PF02458
phase0-chr-11-scaffold-1.250	vinorine synthase	GO:0016747	K13065	PF02458
phase0-chr-11-scaffold-1.251	hypothetical protein PanWU01x14_122020
phase0-chr-11-scaffold-1.252	vinorine synthase	GO:0016747		PF02458
phase0-chr-11-scaffold-1.253	---NA---
phase0-chr-11-scaffold-1.254	vinorine synthase-like	GO:0016747		PF02458
phase0-chr-11-scaffold-1.255	probable carboxylesterase 16
phase0-chr-11-scaffold-1.256	probable carboxylesterase 11	GO:0016787		PF07859
phase0-chr-11-scaffold-1.257	Protein HHL
phase0-chr-11-scaffold-1.258	Cytochrome P450 71A1	GO:0005506 GO:0016705 GO:0020037 GO:0055114		PF00067
phase0-chr-11-scaffold-1.259	hypothetical protein TorRG33x02_127260
phase0-chr-11-scaffold-1.260	Cytochrome P450, E-class, group I	GO:0005506 GO:0016705 GO:0020037 GO:0055114	K24541	PF00067
phase0-chr-11-scaffold-1.261	myb-related protein 315-like isoform X1			PF00249
phase0-chr-11-scaffold-1.262	TGN-related, localized SYP41 interacting protein
phase0-chr-11-scaffold-1.263	TGN-related, localized SYP41 interacting protein
phase0-chr-11-scaffold-1.264	TGN-related, localized SYP41 interacting protein
phase0-chr-11-scaffold-1.265	TGN-related, localized SYP41 interacting protein
phase0-chr-11-scaffold-1.266	TGN-related, localized SYP41 interacting protein
phase0-chr-11-scaffold-1.267	putative leucine-rich repeat-containing protein DDB_G0290503 isoform X1
phase0-chr-11-scaffold-1.268	GDSL esterase/lipase At3g48460-like
phase0-chr-11-scaffold-1.269	GDSL esterase/lipase At3g48460-like	GO:0016788		PF00657
phase0-chr-11-scaffold-1.271	E3 ubiquitin-protein ligase AIRP2			PF13639
phase0-chr-11-scaffold-1.272	probable LRR receptor-like serine/threonine-protein kinase At1g67720 isoform X1	GO:0004672 GO:0006468		PF07714 PF12819
phase0-chr-11-scaffold-1.273	peroxisome biogenesis factor 10-like isoform X1			PF13639
phase0-chr-11-scaffold-1.274	two-component response regulator ARR11	GO:0000160		PF00072
phase0-chr-11-scaffold-1.275	protein WVD2-like 7			PF06886
phase0-chr-11-scaffold-1.276	protein WVD2-like 7 isoform X2
phase0-chr-11-scaffold-1.277	small heat shock protein, chloroplastic			PF00011
phase0-chr-11-scaffold-1.278	hypothetical protein L484_027611
phase0-chr-11-scaffold-1.279	Methyltransferase type	GO:0008168		PF08241
phase0-chr-11-scaffold-1.281	very-long-chain 3-oxoacyl-CoA reductase 1-like		K10251	PF00106
phase0-chr-11-scaffold-1.282	Short-chain dehydrogenase/reductase		K10251	PF00106
phase0-chr-11-scaffold-1.283	very-long-chain 3-oxoacyl-CoA reductase-like protein At1g24470
phase0-chr-11-scaffold-1.284	very-long-chain 3-oxoacyl-CoA reductase-like protein At1g24470			PF00106
phase0-chr-11-scaffold-1.286	RIN4, pathogenic type III effector avirulence factor Avr cleavage site			PF05627
phase0-chr-11-scaffold-1.287	---NA---
phase0-chr-11-scaffold-1.288	CAAX amino terminal protease	GO:0004222 GO:0016020 GO:0071586	K07052	PF02517
phase0-chr-11-scaffold-1.290	GDSL esterase/lipase At3g48460-like	GO:0016788		PF00657
phase0-chr-11-scaffold-1.291	E3 ubiquitin-protein ligase AIRP2			PF13639
phase0-chr-11-scaffold-1.293	Mitogen-activated protein kinase kinase kinase			PF12819
phase0-chr-11-scaffold-1.294	probable LRR receptor-like serine/threonine-protein kinase At1g67720 isoform X1
phase0-chr-11-scaffold-1.295	---NA---
phase0-chr-11-scaffold-1.296	RING/U-box superfamily protein
phase0-chr-11-scaffold-1.218	mitotic spindle checkpoint protein MAD2		K02537	PF02301
phase0-chr-11-scaffold-1.231	vinorine synthase	GO:0016747		PF02458
phase0-chr-11-scaffold-1.235	Transferase	GO:0016747		PF02458
phase0-chr-11-scaffold-1.270	---NA---
phase0-chr-11-scaffold-1.280	titin homolog
phase0-chr-11-scaffold-1.285	regulator of G-protein signaling 1			PF00615
phase0-chr-11-scaffold-1.289	myosin heavy chain, striated muscle
phase0-chr-11-scaffold-1.292	probable LRR receptor-like serine/threonine-protein kinase At1g67720 isoform X1	GO:0004672 GO:0006468 GO:0005515		PF12819 PF07714 PF00560
phase0-chr-11-scaffold-1.219	putative ABC transporter C family member 15	GO:0005524 GO:0016021 GO:0042626 GO:0055085		PF00664
phase0-chr-11-scaffold-4.109	Histidine kinase 3	GO:0000160 GO:0000155 GO:0007165	K14489	PF00072 PF03924 PF02518 PF00512
phase0-chr-11-scaffold-4.110	DnaJ domain containing protein			PF00226 PF11926
phase0-chr-11-scaffold-4.111	zinc finger protein VAR3, chloroplastic			PF00641
phase0-chr-11-scaffold-18.88	---NA---
phase0-chr-12-scaffold-3.49	TRNA pseudouridine synthase B
phase0-chr-12-scaffold-3.50	protein TIC 56, chloroplastic-like			PF14237
phase0-chr-12-scaffold-3.48	---NA---
phase0-chr-12-scaffold-3.156	---NA---
phase0-chr-12-scaffold-3.157	---NA---
phase0-chr-12-scaffold-3.158	---NA---
phase0-chr-12-scaffold-3.159	---NA---
phase0-chr-12-scaffold-3.160	---NA---
phase0-chr-12-scaffold-3.161	---NA---
phase0-chr-12-scaffold-3.162	vacuolar cation/proton exchanger 3	GO:0016021 GO:0055085	K07300	PF01699
phase0-chr-12-scaffold-3.164	probable envelope ADP,ATP carrier protein, chloroplastic			PF00153 PF04884
phase0-chr-12-scaffold-3.165	protein root UVB sensitive 5 isoform X1			PF04884
phase0-chr-12-scaffold-3.163	probable envelope ADP,ATP carrier protein, chloroplastic		K14684	PF00153
phase0-chr-12-scaffold-3.204	---NA---
phase0-chr-12-scaffold-3.205	Ribonuclease H-like domain containing protein
phase0-chr-12-scaffold-3.206	---NA---
phase0-chr-12-scaffold-3.203	---NA---
phase0-chr-12-scaffold-4.10	---NA---
phase0-chr-12-scaffold-4.11	---NA---
phase0-chr-12-scaffold-4.12	---NA---
phase0-chr-12-scaffold-4.253	thaumatin-like protein			PF00314
phase0-chr-12-scaffold-10.31	MORC family CW-type zinc finger protein 3-like			PF17942
phase0-chr-12-scaffold-10.33	---NA---
phase0-chr-12-scaffold-10.34	uncharacterized protein Pyn_36391
phase0-chr-12-scaffold-10.35	---NA---
phase0-chr-12-scaffold-10.36	isoflavone reductase homolog		K21568	PF05368
phase0-chr-12-scaffold-10.37	isoflavone reductase homolog			PF05368
phase0-chr-12-scaffold-11.2	putative disease resistance protein RGA3
phase0-chr-12-scaffold-11.3	ethylene-responsive transcription factor RAP2-12
phase0-chr-12-scaffold-11.4	PREDICTED: uncharacterized protein LOC104808460
phase0-chr-12-scaffold-11.5	---NA---
phase0-chr-12-scaffold-11.6	---NA---
phase0-chr-12-scaffold-10.30	---NA---
phase0-chr-12-scaffold-11.1	hypothetical protein G4B88_012026			PF09331
phase0-chr-12-scaffold-10.32	trafficking protein particle complex subunit 11-like			PF11817
phase0-chr-12-scaffold-17.26	BTB/POZ domain-containing protein At3g05675	GO:0005515		PF00651
phase0-chr-12-scaffold-17.27	ORM1-like protein 2	GO:0005789 GO:0016021		PF04061
phase0-chr-12-scaffold-17.28	dof zinc finger protein DOF4.6	GO:0003677 GO:0006355		PF02701
phase0-chr-12-scaffold-17.29	BTB/POZ domain-containing protein At3g05675	GO:0005515		PF00651
phase0-chr-12-scaffold-17.30	ORM1-like protein 2	GO:0005789 GO:0016021		PF04061
phase0-chr-12-scaffold-17.31	dof zinc finger protein DOF4.6	GO:0003677 GO:0006355		PF02701
phase0-chr-12-scaffold-17.163	keratin, type I cytoskeletal 9
phase0-chr-12-scaffold-17.164	hypothetical protein L484_012049
phase0-chr-12-scaffold-17.165	transcription factor CPC
phase0-chr-12-scaffold-17.166	WRKY domain containing protein	GO:0003700 GO:0006355 GO:0043565		PF03106
phase0-chr-12-scaffold-17.167	hypothetical protein L484_012051			PF12159
phase0-chr-12-scaffold-17.168	Choline/ethanolamine kinase			PF01633
phase0-chr-12-scaffold-17.170	DUF3593 domain-containing			PF12159
phase0-chr-12-scaffold-17.171	anthocyanidin reductase ((2S)-flavan-3-ol-forming)-like isoform X1
phase0-chr-12-scaffold-17.172	protein SEH1 isoform X1	GO:0005515	K14299	PF00400
phase0-chr-12-scaffold-17.173	Hydroquinone glucosyltransferase	GO:0008194		PF00201
phase0-chr-12-scaffold-17.174	putative hydroquinone glucosyltransferase	GO:0008194	K08237	PF00201
phase0-chr-12-scaffold-17.175	probable GABA transporter 2			PF01490
phase0-chr-12-scaffold-17.169	WRKY domain containing protein	GO:0003700 GO:0006355 GO:0043565		PF03106
phase0-chr-12-scaffold-22.15	pyruvate kinase isozyme G, chloroplastic	GO:0000287 GO:0004743 GO:0006096 GO:0030955	K00873	PF00224 PF02887
phase0-chr-12-scaffold-22.16	protein NRT1/ PTR FAMILY 7.3	GO:0016020 GO:0022857 GO:0055085	K14638	PF00854
phase0-chr-12-scaffold-22.17	protein NRT1/ PTR FAMILY 7.3	GO:0016020 GO:0022857 GO:0055085		PF00854
phase0-chr-13-scaffold-9.37	receptor-like protein 33
phase0-chr-13-scaffold-9.38	putative reverse transcriptase domain, Viral movement protein
phase0-chr-13-scaffold-9.39	receptor-like protein 12
phase0-chr-13-scaffold-9.40	F-box domain containing protein	GO:0005515		PF00646
phase0-chr-13-scaffold-9.36	putative reverse transcriptase domain, Viral movement protein	GO:0005515 GO:0043531		PF13855 PF18052 PF00931
phase0-chr-13-scaffold-13.164	alcohol dehydrogenase 1		K18857
phase0-chr-13-scaffold-15.114	uncharacterized protein LOC21409389
phase0-chr-13-scaffold-15.115	---NA---
phase0-chr-13-scaffold-15.116	uncharacterized protein DS421_16g529180	GO:0005506 GO:0016705 GO:0020037 GO:0055114		PF00067
phase0-chr-13-scaffold-15.113	---NA---
phase0-chr-13-scaffold-21.592	disease resistance protein At4g27190-like	GO:0005515		PF12796 PF00023
phase0-chr-13-scaffold-21.593	disease resistance protein At4g27190-like		K13459	PF13912
phase0-chr-13-scaffold-21.594	disease resistance protein At4g27190-like	GO:0015267 GO:0016020 GO:0055085		PF00230
phase0-chr-13-scaffold-21.595	NB-ARC domain, LRR domain containing protein	GO:0008270		PF05495 PF14599 PF13445
phase0-chr-13-scaffold-21.596	---NA---			PF00194
phase0-chr-13-scaffold-21.597	---NA---
phase0-chr-13-scaffold-21.598	disease resistance protein At4g27190-like			PF00544
phase0-chr-13-scaffold-24.58	DExH-box ATP-dependent RNA helicase DExH1 isoform X1	GO:0005525	K14442	PF01926
phase0-chr-13-scaffold-24.59	Protein virilizer	GO:0008270		PF14432 PF13041 PF01535
phase0-chr-13-scaffold-24.60	---NA---	GO:0003735 GO:0005840 GO:0006412		PF00237
phase0-chr-13-scaffold-24.61	dof zinc finger protein DOF3.5-like	GO:0004150 GO:0006760		PF02152
phase0-chr-13-scaffold-24.63	---NA---
phase0-chr-13-scaffold-24.64	E3 ubiquitin-protein ligase PUB24			PF10358
phase0-chr-13-scaffold-24.65	BTB/POZ domain-containing protein At3g05675	GO:0009055 GO:0015035		PF00462
phase0-chr-13-scaffold-24.66	BEL1-like homeodomain protein 1			PF02221
phase0-chr-13-scaffold-24.67	BEL1-like homeodomain protein 1			PF13639
phase0-chr-13-scaffold-24.68	---NA---
phase0-chr-13-scaffold-24.69	aluminum-activated malate transporter 8	GO:0005216 GO:0006811 GO:0016020 GO:0055085		PF00520 PF00027
phase0-chr-13-scaffold-24.73	ribosome biogenesis protein NSA2 homolog	GO:0003676	K14842	PF00076
phase0-chr-13-scaffold-24.75	mediator of RNA polymerase II transcription subunit 27	GO:0016788	K15170	PF01026
phase0-chr-13-scaffold-24.76	mediator of RNA polymerase II transcription subunit 27	GO:0016020		PF00804 PF05739
phase0-chr-13-scaffold-24.79	---NA---
phase0-chr-13-scaffold-24.80	---NA---	GO:0004842 GO:0016567		PF04564
phase0-chr-13-scaffold-24.81	Embryo sac development arrest 12, putative
phase0-chr-13-scaffold-24.82	---NA---	GO:0003677 GO:0006355		PF05920 PF07526
phase0-chr-13-scaffold-24.83	exocyst complex component EXO70A1-like
phase0-chr-13-scaffold-24.84	exocyst complex component EXO70A1	GO:0015743	K07195	PF11744
phase0-chr-13-scaffold-24.85	---NA---			PF00534
phase0-chr-13-scaffold-24.86	NDR1/HIN1-like protein 1
phase0-chr-13-scaffold-24.87	NDR1/HIN1-like protein 3			PF04970
phase0-chr-13-scaffold-24.88	NDR1/HIN1-like protein 10			PF04970
phase0-chr-13-scaffold-24.89	---NA---
phase0-chr-13-scaffold-24.90	NDR1/HIN1-like protein 3			PF01201
phase0-chr-13-scaffold-24.92	NDR1/HIN1-like protein 10	GO:0004672 GO:0006468		PF07714
phase0-chr-13-scaffold-24.93	NDR1/HIN1-like protein 3
phase0-chr-13-scaffold-24.94	NDR1/HIN1-like protein 3	GO:0016592		PF11571
phase0-chr-13-scaffold-24.95	Transmembrane protein			PF12333
phase0-chr-13-scaffold-24.96	DNA-directed DNA polymerase, family B, conserved site			PF13878 PF13880
phase0-chr-13-scaffold-24.97	protein SMAX1-LIKE 3
phase0-chr-13-scaffold-24.98	E3 ubiquitin-protein ligase PUB23-like
phase0-chr-13-scaffold-24.99	dof zinc finger protein DOF3.5
phase0-chr-13-scaffold-24.101	probable glutamate carboxypeptidase AMP1	GO:0000145 GO:0006887		PF03081
phase0-chr-13-scaffold-24.102	probable glutamate carboxypeptidase AMP1			PF04970
phase0-chr-13-scaffold-24.103	probable glutamate carboxypeptidase AMP1 isoform X1		K01301	PF01201
phase0-chr-13-scaffold-24.104	Transferrin receptor protein, putative isoform 1	GO:0005515 GO:0004672 GO:0006468		PF13855 PF07714 PF08263
phase0-chr-13-scaffold-24.105	ubiquitin carboxyl-terminal hydrolase 12		K11838
phase0-chr-13-scaffold-24.106	universal stress protein A-like protein	GO:0016592		PF11571
phase0-chr-13-scaffold-24.107	rhomboid-like protein 15			PF13878 PF13880 PF12333
phase0-chr-13-scaffold-24.109	40S ribosomal protein S5		K02989
phase0-chr-13-scaffold-24.57	trafficking protein particle complex subunit 8 isoform X1		K20305
phase0-chr-13-scaffold-24.62	E3 ubiquitin-protein ligase PUB23-like			PF00106
phase0-chr-13-scaffold-24.70	digalactosyldiacylglycerol synthase 1, chloroplastic	GO:0003677 GO:0046983	K09480	PF00319
phase0-chr-13-scaffold-24.71	uncharacterized protein LOC21394024
phase0-chr-13-scaffold-24.74	receptor-like kinase TMK3
phase0-chr-13-scaffold-24.77	---NA---			PF08626 PF12739
phase0-chr-13-scaffold-24.78	---NA---	GO:0004386 GO:0003676 GO:0005524		PF00271 PF07717 PF04408 PF00270
phase0-chr-13-scaffold-24.91	ubiquitin carboxyl-terminal hydrolase 8-like	GO:0005515		PF08263 PF13855
phase0-chr-13-scaffold-24.100	Protein virilizer
phase0-chr-13-scaffold-24.108	EEF1A lysine methyltransferase 1		K22855
phase0-chr-13-scaffold-24.72	LRAT-like domain containing protein	GO:0003700 GO:0006355		PF02045

## Sheet: ST8
Supplementary Table 8. GO terms enriched in CNVs
GO terms enriched in CNVs (p-value < 0.01)
GO ID	GO Name	GO Category	p-value
GO:0006835	dicarboxylic acid transport	BIOLOGICAL_PROCESS	2.18504e-07
GO:0015743	malate transport	BIOLOGICAL_PROCESS	2.18504e-07
GO:0015740	C4-dicarboxylate transport	BIOLOGICAL_PROCESS	2.18504e-07
GO:0015711	organic anion transport	BIOLOGICAL_PROCESS	5.8189e-07
GO:0046942	carboxylic acid transport	BIOLOGICAL_PROCESS	5.8189e-07
GO:0015849	organic acid transport	BIOLOGICAL_PROCESS	5.8189e-07
GO:0017038	protein import	BIOLOGICAL_PROCESS	0.000869465
GO:0006891	intra-Golgi vesicle-mediated transport	BIOLOGICAL_PROCESS	0.00746951
GO:0000159	protein phosphatase type 2A complex	CELLULAR_COMPONENT	0.00467895
GO:1903293	phosphatase complex	CELLULAR_COMPONENT	0.00626173
GO:0008287	protein serine/threonine phosphatase complex	CELLULAR_COMPONENT	0.00626173
GO:0016747	acyltransferase activity, transferring groups other than amino-acyl groups	MOLECULAR_FUNCTION	7.87745e-10
GO:0016746	acyltransferase activity	MOLECULAR_FUNCTION	1.0618e-07
GO:0015276	ligand-gated monoatomic ion channel activity	MOLECULAR_FUNCTION	5.92518e-06
GO:0022834	ligand-gated channel activity	MOLECULAR_FUNCTION	5.92518e-06
GO:0022836	gated channel activity	MOLECULAR_FUNCTION	2.86042e-05
GO:0120543	macromolecular conformation isomerase activity	MOLECULAR_FUNCTION	0.000542613
GO:0004386	helicase activity	MOLECULAR_FUNCTION	0.000708466
GO:0005216	monoatomic ion channel activity	MOLECULAR_FUNCTION	0.000678796
GO:0015075	monoatomic ion transmembrane transporter activity	MOLECULAR_FUNCTION	0.00191749
GO:0120545	nucleic acid conformation isomerase activity	MOLECULAR_FUNCTION	0.00256981
GO:0016853	isomerase activity	MOLECULAR_FUNCTION	0.00340237
GO:0016740	transferase activity	MOLECULAR_FUNCTION	0.00434412
GO:0022803	passive transmembrane transporter activity	MOLECULAR_FUNCTION	0.00661636
GO:0015267	channel activity	MOLECULAR_FUNCTION	0.00661636

## Sheet: ST9
Supplementary Table 9. List of SVs in the 286 genotyes, grouped based on the SV type and represented in a binary format (0:absence; 1:presence)
					1001-Goklop	1002-Bardacik	1004-Kusadasi Bardakci	1009-Mor-1	1010-Karayaprak	1015-Akca 2	1017-Bardak	1022-Mor4	1027-Asil Bardak	1029-Sarilop	1045-Morguz	1071-Karabakunya	1080-Izmir bardakci	237-Bursa Siyahi	253-Sultan Selim	227-Yediveren	322-Beyaz Seyhan	519-Seker inciri	1006-Morguz-1	1035-Sari Cicek	1088-Siyah Kis	1090-Esmer Bal	1105-Siyah Lop	1108-Datca-1	1005-Seker	1111-Mor Bardakci	224-Beyaz incir	1115-Gokce	1116-Ada	1117-Datca-5	712-Siyah	256-Yediveren	255-Siyah	243-Susak	245-Sariyemis	246-Gelin Yanagi	251-Derekoy	254-Midilli	517-Mor incir	306-Bodrum	310-Armut Sapi	311-Mor Armudi	312-Kizilmor	313-Kirmizi	315-Kis
#chrom	start	end	SV type	Count	K001	K002	K003	K004	K005	K006	K008	K009	K010	K011	K012	K013	K014	K015	K016	K017	K018	K019	K020	K021	K022	K023	K024	K025	K026	K027	K028	K029	K030	K031	K032	K033	K034	K035	K036	K037	K038	K040	K041	K042	K043	K044	K045	K046	K047
					Turkey	Turkey	Turkey	Turkey	Turkey	Turkey	Turkey	Turkey	Turkey	Turkey	Turkey	Turkey	Turkey	Turkey	Turkey	Turkey	Turkey	Turkey	Turkey	Turkey	Turkey	Turkey	Turkey	Turkey	Turkey	Turkey	Turkey	Turkey	Turkey	Turkey	Turkey	Turkey	Turkey	Turkey	Turkey	Turkey	Turkey	Turkey	Turkey	Turkey	Turkey	Turkey	Turkey	Turkey	Turkey
chr1	371209	371415	DEL	113	1	0	1	0	1	1	1	1	1	1	0	0	1	0	0	0	1	0	0	0	1	1	0	1	1	0	1	0	0	1	0	1	0	0	0	0	0	0	0	0	1	1	0	1	0
chr1	373742	376787	DEL	145	1	1	1	1	1	1	1	1	1	1	0	0	1	0	1	0	1	1	0	1	1	1	1	1	1	0	1	0	0	1	0	1	0	0	0	0	0	0	1	0	1	1	1	1	0
chr1	385475	386994	DEL	135	1	1	1	0	1	1	1	1	1	1	0	0	1	0	1	0	1	1	0	1	1	0	1	1	1	0	1	0	0	1	0	1	0	0	0	0	0	0	1	0	1	1	1	1	0
chr1	410636	448383	DEL	92	1	0	1	0	1	0	0	1	1	1	0	0	1	0	0	0	1	0	0	0	1	1	0	0	1	0	1	0	0	1	0	1	0	0	0	0	0	0	0	0	1	0	0	0	0
chr1	564774	565743	DEL	134	1	1	1	1	1	1	1	1	1	0	0	0	1	0	1	0	0	1	0	1	1	1	1	1	1	0	1	0	0	1	0	1	0	0	0	0	0	0	1	0	1	1	1	1	0
chr1	761266	775237	DEL	110	1	1	1	1	1	1	1	1	1	0	0	0	0	0	1	0	1	1	0	1	1	1	1	0	1	0	1	0	0	1	0	0	0	0	0	0	0	0	1	0	1	1	1	1	0
chr1	790849	794584	DEL	118	1	0	1	1	1	0	1	1	1	0	0	0	1	0	1	0	1	1	0	1	1	0	1	1	1	0	1	0	0	1	0	1	0	0	0	0	0	0	1	0	1	0	1	0	0
chr1	1395819	1395993	DEL	154	0	1	1	1	1	1	1	1	1	1	1	0	1	0	1	0	1	1	0	1	1	1	0	1	1	0	1	0	0	1	0	1	0	0	0	1	0	0	1	0	1	1	1	1	0
chr1	1440581	1440746	DEL	164	1	1	1	0	1	1	1	1	1	1	0	0	1	1	1	0	0	1	0	1	1	1	0	1	1	0	1	0	0	1	1	1	1	1	1	1	0	1	1	0	1	1	1	1	0
chr1	1453747	1454747	DEL	173	1	1	1	1	1	1	1	1	1	1	0	0	1	1	1	0	1	1	0	1	1	1	1	1	1	0	1	0	1	1	1	1	1	1	1	1	0	1	1	0	1	1	1	1	1
chr1	1454829	1455002	DEL	185	1	1	1	1	1	1	1	1	1	1	0	0	1	1	1	0	1	1	0	1	1	1	1	1	1	0	1	0	1	1	1	1	1	1	1	1	0	1	1	0	1	1	1	1	1
chr1	1731366	1733599	DEL	86	1	0	1	0	1	1	1	0	1	1	0	0	0	0	0	0	1	0	0	0	1	0	0	1	1	0	1	0	0	1	0	1	0	0	0	0	0	0	0	0	1	0	1	0	0
chr1	2753632	2765925	DEL	146	1	0	1	1	1	1	1	1	1	1	1	1	1	1	1	1	1	0	1	0	1	1	0	1	1	1	1	0	1	1	1	1	0	1	1	1	1	1	1	1	1	0	1	0	0
chr1	2776468	2776636	DEL	133	0	0	1	1	1	1	1	1	1	1	1	1	1	1	1	1	1	0	1	0	1	1	0	0	1	1	1	0	1	1	1	1	0	1	1	1	1	1	0	1	1	0	1	0	0
chr1	3055917	3074493	DEL	124	1	1	1	0	0	0	1	0	0	1	0	0	1	0	1	0	0	0	1	0	0	0	0	0	0	0	1	1	1	0	1	0	0	0	1	1	1	1	1	0	0	0	0	0	1
chr1	3218069	3248996	DEL	31	0	0	0	0	0	0	0	0	0	0	0	0	0	0	1	0	0	1	0	0	0	0	0	0	0	0	0	0	0	0	1	0	0	0	0	0	0	0	0	0	0	0	0	0	0
chr1	3341399	3350297	DEL	86	0	0	0	0	0	0	0	0	1	0	0	0	0	0	1	0	0	1	0	1	0	0	0	0	0	0	0	0	0	0	0	0	0	0	0	0	0	0	1	0	0	0	0	0	0
chr1	3461892	3468877	DEL	99	0	0	0	0	1	0	0	0	0	0	0	0	0	0	1	0	1	1	0	0	0	1	1	0	0	0	0	0	0	0	1	0	0	1	0	0	0	0	0	0	1	0	1	1	1
chr1	3472290	3476516	DEL	98	0	0	0	0	1	0	0	0	0	0	0	0	0	0	1	0	1	1	0	1	0	1	1	0	0	0	0	0	0	0	1	0	0	1	0	0	0	0	0	0	1	1	1	1	1
chr1	3520076	3520236	DEL	107	0	0	0	0	1	0	0	1	0	0	0	1	0	0	0	0	1	0	0	0	1	1	1	0	1	0	0	0	0	0	0	1	0	1	0	0	0	0	0	1	1	1	0	0	0
chr1	3635178	3636712	DEL	89	1	0	0	1	0	0	1	1	0	0	1	1	0	0	0	0	1	0	1	0	1	1	0	0	0	0	0	0	0	0	0	0	0	1	0	0	0	0	1	0	1	0	1	0	0
chr1	3895953	3929182	DEL	2	0	0	0	0	0	0	0	0	0	0	0	0	0	0	0	0	0	0	0	0	0	0	0	0	0	0	0	0	0	0	0	0	0	0	0	0	0	0	0	0	0	0	0	0	0
chr1	4965566	4968027	DEL	134	1	0	1	1	0	0	0	0	0	0	1	1	1	1	1	1	0	0	1	0	0	1	0	0	0	0	0	0	1	1	0	1	0	1	1	0	0	0	1	0	1	0	1	0	0
chr1	5149418	5206824	DEL	91	0	0	0	1	1	0	0	0	0	1	0	0	1	0	0	0	1	0	0	0	0	0	0	0	0	1	0	0	0	1	1	0	0	1	0	0	0	0	0	0	1	1	1	1	0
chr1	5397840	5399468	DEL	102	1	1	1	1	1	0	1	1	0	1	0	0	0	1	0	1	1	0	0	0	1	0	1	1	1	0	1	1	0	1	0	1	1	0	0	1	1	1	0	1	0	1	1	1	0
chr1	5434535	5434689	DEL	142	1	0	1	1	0	0	1	1	1	1	0	0	0	0	1	1	0	0	0	0	1	0	0	1	0	0	1	0	1	0	1	1	1	0	1	1	1	1	1	0	1	1	1	1	0
chr1	6182361	6185266	DEL	138	1	0	1	1	1	1	1	1	0	1	1	0	1	1	1	0	1	0	1	0	0	1	0	1	0	1	1	0	1	1	0	1	0	1	1	1	1	1	0	1	1	1	1	1	1
chr1	8946672	8946833	DEL	173	1	1	0	1	1	1	1	1	1	1	1	1	1	1	0	0	1	1	1	1	1	1	1	1	1	1	1	1	1	1	1	1	0	0	0	1	0	1	1	0	1	0	1	0	0
chr1	9057302	9057452	DEL	154	1	0	1	0	1	1	0	1	0	1	1	1	1	1	1	0	1	1	1	1	1	1	1	1	1	0	1	1	0	1	0	1	1	1	1	1	1	0	0	1	0	1	1	0	1
chr1	9266009	9272176	DEL	150	0	0	0	0	1	0	0	0	0	0	1	0	0	1	0	1	1	0	1	1	0	1	1	0	1	1	0	0	1	0	1	0	0	1	0	0	0	1	1	0	0	1	1	1	1
chr1	10929699	10931513	DEL	81	0	0	0	0	0	0	0	1	1	0	1	1	0	1	0	0	0	0	1	0	0	1	0	0	1	1	0	0	0	0	0	0	0	0	0	1	0	1	1	0	0	0	0	0	0
chr1	11018461	11078180	DEL	112	0	0	0	1	1	1	0	1	0	1	0	1	0	0	0	0	1	0	1	1	0	0	0	0	1	0	1	0	0	0	1	0	0	0	1	0	0	0	0	0	0	1	1	1	0
chr1	11093742	11098491	DEL	96	0	0	0	0	0	0	0	0	0	0	1	0	0	1	0	1	0	0	1	1	0	0	1	0	0	0	0	0	0	0	0	1	1	1	0	0	0	1	1	0	0	0	1	0	0
chr1	11119975	11129904	DEL	104	0	0	0	0	0	0	0	0	0	0	1	0	0	0	0	1	0	0	0	1	0	0	0	0	0	0	1	0	0	0	0	1	1	1	0	0	0	1	1	0	0	0	1	0	0
chr1	11703663	11705954	DEL	40	0	0	0	0	0	0	0	0	0	0	1	0	1	0	0	0	0	0	0	1	0	0	0	1	0	0	0	0	0	0	1	1	1	0	0	0	1	0	0	0	0	0	1	0	0
chr1	11707622	11707674	DEL	75	1	0	0	0	0	0	0	0	0	0	0	0	1	0	0	0	1	1	0	0	0	0	0	0	0	0	0	0	0	1	0	0	0	0	0	0	0	0	1	1	0	1	0	0	0
chr1	11711191	11714696	DEL	93	1	0	0	1	0	1	0	0	0	0	1	0	0	1	0	0	0	0	0	0	1	0	1	0	0	0	1	1	1	0	1	1	1	1	0	0	0	1	1	0	0	1	0	0	1
chr1	13223056	13233311	DEL	69	1	0	0	1	0	1	1	0	0	1	1	0	1	0	0	0	0	0	1	0	1	1	1	0	0	1	0	1	1	1	0	0	0	0	0	0	0	0	0	1	1	0	0	0	0
chr1	13389781	13391628	DEL	63	1	0	0	0	0	1	0	0	0	0	1	0	1	0	0	0	0	0	0	0	1	0	1	0	0	1	0	1	1	1	0	0	0	0	0	0	0	0	0	1	1	0	0	0	0
chr1	14469998	14470151	DEL	103	1	1	0	0	1	1	1	0	0	1	1	0	0	1	0	0	1	0	1	0	0	1	0	1	0	1	1	1	0	1	0	0	0	0	0	0	0	0	0	0	1	0	0	0	0
chr1	15092345	15092509	DEL	191	1	1	0	1	0	0	1	0	1	1	1	0	1	1	0	1	0	1	1	0	1	0	1	1	0	1	0	1	0	1	1	1	1	0	1	0	0	0	1	0	0	0	0	1	0
chr1	15140460	15143842	DEL	131	0	0	0	0	1	0	0	0	0	0	0	0	0	0	1	0	1	0	0	0	0	0	0	1	0	0	0	0	0	1	0	0	0	0	0	0	1	0	0	0	1	0	1	0	1
chr1	16085346	16086792	DEL	137	1	0	1	1	1	0	1	1	1	1	0	1	1	1	1	0	1	1	1	0	1	0	0	1	1	0	1	1	1	1	1	1	0	1	0	1	1	1	1	1	0	0	0	0	0
chr1	16224550	16224704	DEL	155	1	0	1	1	1	1	1	1	1	1	1	1	1	1	1	0	1	1	1	0	1	1	0	1	0	0	1	1	1	1	1	0	0	0	0	1	1	1	1	1	1	0	0	0	1
chr1	16232572	16232743	DEL	133	1	0	1	1	1	0	1	1	1	1	0	0	0	0	1	0	1	1	0	0	0	1	0	1	1	0	1	1	1	1	1	0	0	0	0	1	1	1	1	1	1	0	0	0	1
chr1	16293057	16295484	DEL	55	1	0	1	0	0	0	0	0	0	0	0	0	0	0	0	1	0	1	0	0	0	0	0	1	0	1	0	1	1	0	0	0	0	0	0	1	0	1	0	0	0	0	0	0	0
chr1	16298751	16298821	DEL	129	1	0	1	1	0	1	0	0	0	0	0	0	1	1	1	0	0	1	0	0	0	0	0	1	0	0	1	0	1	1	1	0	0	1	0	1	1	1	1	0	0	0	0	0	0
chr1	16302298	16307700	DEL	150	1	0	1	1	0	1	0	0	0	0	0	0	1	1	1	1	0	1	0	0	1	0	0	1	0	1	1	1	1	1	1	0	0	1	0	1	1	1	1	0	0	0	0	0	0
chr1	16779734	16789004	DEL	128	0	1	0	1	1	0	1	1	0	0	0	1	1	1	1	1	1	1	0	1	0	0	1	0	1	1	0	1	0	0	1	0	0	1	1	1	1	0	1	0	0	0	0	0	0
chr1	16790602	16802448	DEL	83	0	0	0	0	1	0	1	1	0	0	0	0	0	1	1	1	0	1	0	1	0	0	1	0	1	1	0	1	0	0	0	0	0	0	1	0	1	0	1	0	0	0	0	0	1
chr1	17054656	17056558	DEL	25	0	0	0	0	0	0	1	0	0	0	0	0	0	0	1	0	0	0	0	0	0	0	0	1	0	0	0	0	0	0	0	0	0	0	1	0	0	0	0	0	0	1	0	0	0
chr1	17185431	17186871	DEL	100	1	0	1	0	1	0	0	1	0	1	0	0	0	0	1	1	0	0	0	0	1	0	0	1	1	1	1	1	1	0	0	1	0	1	0	1	0	1	1	0	0	1	0	1	1
chr1	17192843	17192996	DEL	153	1	0	1	1	1	1	1	1	1	1	0	0	0	0	1	1	1	1	0	1	1	0	0	1	1	1	1	0	1	1	0	1	1	1	1	1	1	1	1	1	0	1	1	1	0
chr1	17538353	17542080	DEL	218	1	1	1	1	1	1	1	1	1	1	1	1	1	1	1	1	1	0	1	1	0	1	1	1	0	1	1	1	1	1	1	1	1	1	0	1	1	1	1	1	0	1	1	1	1
chr1	17749584	17749759	DEL	103	0	0	0	1	1	1	1	0	0	1	0	0	0	0	0	1	1	1	0	1	0	0	0	0	1	1	1	0	0	1	0	0	0	0	0	0	1	0	0	1	0	1	1	1	0
chr1	17754327	17754461	DEL	107	0	0	0	1	1	1	1	0	0	1	0	0	0	0	0	1	0	1	0	1	0	0	0	0	1	1	1	0	0	1	0	0	0	0	0	0	0	0	1	1	0	1	1	1	0
chr1	17790369	17791264	DEL	139	0	1	0	1	0	0	0	0	0	1	0	1	1	0	0	1	0	1	0	0	0	0	0	0	0	0	1	0	0	0	1	0	0	0	1	0	1	0	1	0	0	1	1	1	0
chr1	18122370	18127606	DEL	39	0	0	0	0	0	0	0	0	0	0	1	0	0	1	0	0	0	0	1	0	0	0	0	0	0	0	0	1	0	0	0	0	0	0	0	0	0	1	0	0	0	0	0	0	0
chr1	18157841	18158088	DEL	148	1	1	1	0	1	1	1	1	1	0	1	1	1	1	0	1	1	1	1	0	1	1	1	1	1	1	1	0	1	0	1	1	1	1	0	1	1	1	1	0	1	1	1	1	0
chr1	18291762	18291932	DEL	123	1	1	1	1	1	1	1	1	1	1	1	1	1	1	0	1	1	0	1	0	0	1	0	1	1	1	1	1	1	1	1	1	1	0	0	1	1	1	0	1	0	0	0	0	0
chr1	18364849	18365016	DEL	98	0	0	0	0	1	0	0	0	0	0	0	0	0	0	0	1	1	0	0	1	0	0	0	0	0	0	0	0	1	0	0	0	0	0	1	0	0	0	1	0	1	1	1	1	0
chr1	18413436	18416909	DEL	153	1	1	1	1	0	1	1	1	0	1	0	1	0	0	0	0	0	1	0	1	0	0	0	1	0	1	0	1	1	1	1	1	1	0	0	0	1	1	1	0	0	0	0	0	0
chr1	18706302	18718676	DEL	90	1	1	1	0	1	1	1	1	1	0	1	1	1	1	0	0	1	0	1	0	1	1	1	1	0	1	0	0	0	1	0	0	0	0	0	1	0	1	0	1	0	1	1	0	1
chr1	18722537	18726009	DEL	187	1	1	1	0	1	1	1	1	1	0	1	1	1	1	1	1	1	1	1	0	1	0	1	1	0	1	1	0	0	1	1	1	1	1	1	1	1	1	1	1	1	1	1	0	1
chr1	18770040	18770204	DEL	192	1	1	1	1	1	1	1	1	1	1	1	1	1	1	1	0	0	0	1	1	1	1	0	1	1	1	0	1	0	0	0	1	1	1	0	1	0	0	0	1	1	0	1	1	0
chr1	19106782	19114023	DEL	176	0	0	0	0	1	0	0	1	0	0	1	1	0	1	1	1	1	1	1	1	1	0	1	0	1	1	1	1	1	0	0	1	0	1	1	0	0	0	1	0	0	1	1	1	0
chr1	19259780	19259931	DEL	173	1	0	1	1	1	1	1	1	1	1	1	1	1	1	0	0	1	0	1	1	1	1	1	1	0	1	0	1	1	1	0	1	1	1	0	1	1	1	0	1	1	1	1	0	1
chr1	19269514	19273739	DEL	199	1	0	1	1	1	1	1	1	1	1	1	1	1	1	0	0	1	0	1	1	1	1	1	1	0	1	0	1	1	1	0	0	1	1	0	1	1	1	0	1	1	1	1	1	1
chr1	19275568	19278789	DEL	178	1	0	1	1	1	1	1	1	1	1	1	1	1	1	0	0	1	0	1	1	1	1	1	1	0	1	0	1	1	0	0	1	1	1	0	1	1	1	0	1	1	1	1	1	1
chr1	19285938	19286102	DEL	80	1	0	1	1	0	1	0	0	1	0	1	0	0	0	0	0	0	0	0	1	0	0	0	1	0	0	0	0	0	0	0	1	0	0	0	1	0	0	0	1	0	0	0	0	0
chr1	19294364	19304501	DEL	1	0	0	0	0	0	0	0	0	0	0	0	0	0	0	0	0	0	0	0	0	0	0	0	0	0	0	0	0	0	0	0	0	0	0	0	0	0	0	0	0	0	0	0	0	0
chr1	19300816	19304497	DEL	166	1	0	1	1	0	1	0	1	0	1	1	1	0	0	0	0	1	0	0	1	1	0	1	0	0	0	0	1	1	1	0	1	1	1	0	1	1	1	0	1	0	0	1	1	1
chr1	19630703	19632328	DEL	212	1	1	1	1	1	1	0	0	0	1	0	0	1	1	1	1	1	1	0	0	1	1	1	1	0	1	1	1	1	1	1	0	1	1	1	1	1	1	1	0	1	1	1	0	0
chr1	19675432	19682700	DEL	153	1	0	1	1	1	1	1	1	1	1	1	1	1	1	0	1	1	0	1	0	1	1	0	1	0	1	1	0	1	1	1	1	0	1	1	1	1	1	0	1	0	1	1	1	1
chr1	19715670	19724702	DEL	110	0	0	0	0	1	0	0	1	0	0	1	1	0	1	0	1	0	0	1	1	1	0	0	0	0	1	1	0	1	0	1	0	0	1	1	0	0	0	0	0	0	0	0	1	0
chr1	19725590	19728180	DEL	110	0	0	0	0	1	0	0	1	0	0	1	0	0	1	0	1	1	0	1	1	0	0	1	0	0	0	1	0	1	0	0	1	0	1	1	0	0	0	1	1	0	1	1	0	1
chr1	20111472	20111838	DEL	161	1	1	1	1	0	1	1	1	1	0	1	0	1	1	0	1	0	1	1	0	1	0	1	1	0	1	0	1	1	0	1	1	0	0	1	1	0	1	1	1	1	0	0	0	0
chr1	21910008	21910185	DEL	106	0	1	0	1	0	0	0	0	0	0	1	0	0	0	1	0	0	0	1	0	0	0	0	0	1	1	0	0	0	0	1	0	1	1	0	1	1	0	0	1	1	0	0	0	0
chr1	23111898	23112071	DEL	201	1	1	1	1	0	1	1	1	1	1	1	1	1	1	1	1	0	1	1	1	1	1	1	1	1	1	1	1	1	1	1	1	1	1	1	1	1	1	1	1	1	0	1	0	1
chr1	23140929	23144527	DEL	204	1	1	1	1	1	1	1	1	1	1	1	1	1	1	1	1	1	1	1	0	1	0	1	1	1	1	0	0	1	1	1	1	1	0	1	1	1	1	1	1	1	1	1	1	1
chr1	23146999	23151222	DEL	120	1	1	0	1	0	1	0	0	1	1	1	0	0	1	0	1	0	0	0	0	1	0	0	1	1	1	0	0	1	1	1	1	0	0	1	0	0	0	1	1	0	1	1	0	0
chr1	23181548	23191588	DEL	234	1	1	1	1	1	0	1	1	1	1	1	1	1	1	1	1	1	0	1	1	1	1	1	1	0	0	1	1	1	1	1	1	1	1	1	1	1	1	0	1	1	1	1	1	0
chr1	23217356	23222409	DEL	163	0	1	0	1	1	0	1	0	1	1	1	1	0	0	1	1	1	0	1	1	0	0	0	0	0	0	1	0	1	1	1	0	1	1	1	1	1	1	0	1	1	1	1	1	0
chr1	23260984	23265320	DEL	172	1	1	0	1	1	0	1	1	1	1	1	1	1	1	0	0	1	1	1	1	1	0	1	1	1	1	0	1	0	1	1	0	0	1	1	0	1	1	1	1	0	1	1	1	0
chr1	23539305	23547024	DEL	141	0	0	1	1	1	0	0	1	0	0	1	1	0	0	0	0	1	1	1	0	1	0	1	1	0	0	1	0	0	0	1	1	0	1	0	0	1	1	1	0	0	1	0	1	0
chr1	23648339	23648516	DEL	220	1	1	1	1	1	1	1	1	1	1	0	1	1	1	1	1	1	1	1	1	1	1	1	1	1	0	1	0	1	1	1	1	1	0	1	1	0	0	0	1	1	1	1	1	1
chr1	23727540	23728302	DEL	213	1	1	1	1	1	1	1	1	1	0	1	1	1	1	1	1	1	1	1	1	0	1	1	1	1	1	1	0	0	1	1	1	1	1	1	1	1	1	1	1	1	1	1	1	0
chr1	23976037	23976209	DEL	234	1	1	1	1	0	1	1	1	1	1	1	1	0	0	0	0	0	1	1	1	1	0	1	1	1	1	0	1	0	0	1	1	0	1	1	0	1	1	1	1	1	0	0	0	1
chr1	23985022	23990202	DEL	262	1	1	1	1	0	1	1	1	1	1	1	1	0	1	0	1	0	1	1	1	1	1	1	1	1	1	0	1	1	1	1	1	1	1	1	1	1	1	1	1	1	0	0	0	1
chr1	23999478	24001812	DEL	220	1	0	1	1	0	1	1	1	1	0	1	1	1	1	1	1	0	1	1	1	1	0	1	1	1	1	1	0	0	1	0	1	1	1	1	1	1	1	1	1	0	0	0	0	1
chr1	24194467	24194645	DEL	136	0	0	0	0	0	0	0	0	0	0	0	0	1	1	1	1	0	0	0	1	0	0	0	0	0	0	1	1	1	0	1	0	0	1	0	1	0	0	0	1	0	0	0	0	0
chr1	24395880	24396010	DEL	185	1	1	1	0	1	1	1	1	1	0	1	0	1	1	1	0	1	1	1	0	1	1	1	1	1	1	0	0	1	1	1	1	1	0	1	1	1	1	1	0	1	0	0	1	0
chr1	24412816	24412969	DEL	179	1	1	1	0	1	1	1	1	1	0	1	0	1	1	1	0	1	0	1	0	0	1	1	1	1	1	0	0	0	1	1	0	1	0	1	1	0	1	1	1	1	0	1	0	0
chr1	25190808	25190994	DEL	200	1	1	1	1	1	1	1	1	1	1	1	1	1	1	1	0	0	0	1	1	1	0	1	1	1	1	1	0	0	1	1	1	1	0	1	1	1	0	1	1	1	1	1	0	0
chr1	25457414	25457471	DEL	204	1	1	1	0	0	1	0	1	1	1	0	0	1	0	0	1	0	1	0	1	0	1	0	1	1	0	1	1	1	1	1	1	1	0	1	0	1	1	1	0	1	1	0	1	0
chr1	26946350	26946527	DEL	113	0	1	0	1	1	0	0	0	0	0	0	0	0	1	1	1	1	1	0	1	0	0	0	0	1	1	1	1	0	0	1	0	0	0	0	0	1	0	0	1	0	1	1	1	0
chr1	26998592	26999867	DEL	79	0	1	0	0	1	0	0	0	0	0	0	0	0	1	1	1	1	1	0	1	0	0	0	0	0	1	0	0	0	0	1	1	0	0	0	0	0	0	0	1	0	1	1	1	0
chr1	27055607	27060849	DEL	95	0	1	0	0	1	0	0	0	0	0	0	0	0	1	0	1	1	1	0	1	0	0	0	0	0	1	1	1	0	0	1	1	0	0	0	0	0	0	1	1	1	1	0	1	0
chr1	27128729	27131293	DEL	133	1	1	1	0	1	0	1	0	1	1	1	1	1	1	0	1	1	1	1	0	1	0	0	0	0	1	1	1	1	1	1	1	1	1	0	1	0	1	1	1	1	0	1	0	0
chr1	28518908	28528793	DEL	151	1	1	1	0	1	1	1	1	0	0	1	0	0	0	0	0	1	1	1	0	1	1	1	1	1	0	0	0	0	1	0	1	1	0	0	1	0	1	0	0	1	1	1	1	1
chr1	28618441	28625565	DEL	100	1	1	0	0	0	0	1	1	0	0	0	0	1	1	1	1	0	1	0	0	0	0	1	1	1	1	0	1	0	1	0	1	1	0	1	0	0	1	0	0	1	0	1	0	1
chr1	28933158	28933332	DEL	198	1	1	1	0	0	0	1	1	0	0	1	0	1	1	1	1	0	1	1	1	1	0	1	1	0	1	0	1	1	1	1	1	0	0	1	1	1	1	1	0	1	0	0	0	0
chr1	29002419	29002593	DEL	204	0	0	0	0	0	1	0	1	1	1	0	1	0	0	0	1	0	1	0	1	0	0	0	1	1	1	1	0	0	1	1	0	1	1	0	1	1	1	1	1	1	1	0	1	1
chr1	29196572	29196727	DEL	156	1	1	1	0	0	0	1	1	0	0	1	0	0	1	0	1	0	1	0	0	1	0	0	1	1	0	1	1	0	1	0	1	1	0	0	1	1	1	0	0	1	1	1	1	0
chr1	30026682	30026858	DEL	108	0	1	0	0	1	0	0	0	0	0	0	0	0	1	0	0	1	1	0	0	1	0	0	0	0	0	0	1	0	0	1	1	0	0	0	1	1	0	0	0	1	1	1	1	0
chr1	30110717	30114348	DEL	65	0	1	0	0	0	0	0	0	0	0	0	0	1	0	1	1	0	0	0	0	0	0	0	0	0	0	0	0	1	0	0	1	0	0	0	0	1	0	0	0	1	0	0	0	0
chr1	30159045	30159407	DEL	112	0	1	0	0	1	1	0	0	0	0	0	0	1	1	0	1	1	1	0	0	0	0	0	0	0	0	0	0	1	0	1	1	0	0	0	1	0	0	0	0	0	1	1	1	0
chr1	30176162	30191480	DEL	139	1	1	1	0	1	0	1	1	0	0	1	0	1	1	1	1	1	1	1	1	1	0	0	1	1	0	0	1	0	1	1	1	0	0	0	0	1	0	0	0	1	1	1	0	0
chr1	30201290	30204879	DEL	138	1	1	1	0	1	1	1	1	0	0	1	0	1	1	0	1	1	1	1	1	1	0	0	1	1	0	0	1	1	1	1	1	0	0	0	1	1	0	0	0	1	1	1	1	0
chr1	30216256	30216598	DEL	144	1	1	0	0	1	1	1	1	0	0	1	0	1	1	1	1	1	1	1	1	1	0	0	1	1	0	0	1	1	1	1	1	0	0	0	1	1	0	0	0	1	1	1	1	0
chr1	30240927	30241013	DEL	80	1	1	1	0	0	1	0	1	0	0	1	0	1	1	1	1	0	0	0	1	1	0	0	1	1	0	0	1	1	0	1	0	0	0	0	1	0	0	0	0	0	1	0	1	0
chr1	30925851	30926874	DEL	159	1	0	1	1	0	1	1	1	1	1	1	1	0	0	0	0	0	0	1	0	0	0	1	1	1	1	1	0	0	0	1	1	1	1	1	0	0	1	1	0	1	1	0	1	1
chr1	33035766	33035941	DEL	127	0	0	0	0	1	0	0	1	0	0	1	1	0	1	0	0	1	0	1	0	1	0	1	0	0	1	1	0	1	0	1	1	0	1	1	0	1	0	1	1	0	1	0	1	0
chr1	33212677	33212807	DEL	197	1	1	1	0	0	1	1	1	1	1	1	1	1	1	1	1	1	1	1	1	1	1	1	1	0	1	1	1	1	1	1	1	0	1	1	1	1	1	1	1	1	1	1	1	1
chr1	33508380	33511850	DEL	143	0	0	0	0	1	0	0	1	1	0	0	1	0	0	1	0	1	1	0	1	1	1	1	0	0	0	0	0	0	0	0	1	0	0	0	1	0	0	1	1	1	1	1	1	0
chr1	33531184	33532691	DEL	143	0	0	0	0	1	0	0	1	0	0	0	1	0	0	1	0	1	1	0	1	1	1	1	0	0	0	0	0	0	0	0	1	0	0	0	1	0	0	1	1	1	1	1	1	0
chr1	33685003	33686300	DEL	133	0	0	0	0	1	0	0	1	1	0	0	1	0	0	0	0	1	1	0	1	1	1	1	0	0	0	0	0	0	0	0	1	0	0	0	1	0	0	1	1	1	1	1	1	0
chr1	33691103	33692495	DEL	70	0	0	0	0	1	0	0	0	1	0	0	0	0	0	0	0	0	0	0	0	0	0	0	0	0	0	0	0	0	0	0	0	0	0	0	0	0	0	1	0	0	0	0	0	0
chr1	33756901	33757265	DEL	131	0	0	0	0	0	0	0	0	1	0	1	0	0	0	0	1	0	1	0	0	0	0	0	0	0	1	0	0	0	0	1	0	1	0	1	0	1	0	1	0	0	0	0	0	0
chr1	33830812	33831421	DEL	168	0	0	0	0	1	0	0	0	1	0	0	0	0	0	1	0	0	0	1	1	0	0	0	0	0	0	0	0	1	0	1	0	1	0	1	1	0	1	1	0	0	1	1	0	1
chr2	95038	95212	DEL	159	0	1	1	0	0	0	0	1	1	0	0	1	0	0	1	1	0	1	0	1	0	0	0	0	1	1	0	1	0	1	0	0	1	1	0	0	1	0	0	0	1	0	1	0	1
chr2	125928	126093	DEL	178	0	1	0	0	1	0	1	0	0	0	1	1	0	0	1	0	0	1	0	1	0	0	0	0	0	0	1	0	0	1	1	0	1	1	1	1	0	1	1	1	1	0	0	1	0
chr2	189642	193846	DEL	88	0	0	1	0	0	1	1	0	0	0	0	1	0	0	0	0	0	0	0	0	0	0	1	0	0	1	0	1	0	0	1	0	1	1	0	0	1	0	0	1	1	0	1	0	0
chr2	444893	449843	DEL	94	0	0	1	0	1	1	0	1	0	0	0	1	0	0	1	0	1	1	0	1	0	0	1	0	1	0	1	1	0	0	0	0	1	0	0	0	0	1	1	0	1	1	0	1	1
chr2	968873	973477	DEL	138	0	1	1	0	1	1	1	0	1	0	0	1	0	0	0	1	1	0	0	1	0	0	1	0	0	0	0	1	1	0	1	0	0	1	0	1	1	0	1	0	1	1	1	1	1
chr2	1050014	1057221	DEL	14	0	0	0	0	0	0	0	0	0	0	0	0	0	0	0	0	0	0	0	0	0	0	0	0	0	0	0	0	0	0	0	0	0	0	0	0	0	0	0	0	0	0	0	0	0
chr2	1074741	1078255	DEL	100	0	0	0	1	1	1	0	1	0	1	0	1	0	0	1	0	1	1	0	0	0	1	0	1	0	0	0	1	1	1	1	1	1	0	1	0	0	1	0	0	1	0	1	0	1
chr2	1220737	1221279	DEL	128	0	0	0	0	1	1	0	1	0	0	0	1	0	0	0	1	1	0	0	0	0	0	0	0	1	1	1	0	1	0	0	0	0	1	0	1	1	1	0	0	1	0	0	0	0
chr2	1366177	1367713	DEL	104	1	0	1	1	1	0	0	1	1	0	0	0	0	1	0	0	1	1	0	1	0	1	1	1	0	0	0	0	0	0	0	1	1	0	1	0	1	1	1	0	1	1	0	1	0
chr2	1472096	1475868	DEL	196	0	1	0	0	1	1	1	1	0	0	0	1	0	0	0	1	1	1	0	1	0	0	1	0	0	1	1	1	1	0	1	0	1	1	0	1	0	1	1	0	1	0	1	0	1
chr2	1531063	1534929	DEL	133	0	0	0	0	0	0	1	1	0	0	0	1	0	0	0	0	0	0	0	1	0	0	0	0	0	1	1	0	0	0	0	0	0	1	0	1	0	1	1	0	0	1	0	1	1
chr2	1950839	1950892	DEL	251	1	1	1	1	1	1	1	1	1	1	1	1	1	1	1	1	1	1	1	1	0	1	1	1	1	1	1	1	1	0	1	1	1	1	1	1	1	1	0	0	1	1	1	1	1
chr2	2541785	2547071	DEL	188	1	0	1	1	1	1	0	1	1	1	1	1	1	1	1	0	1	0	1	1	1	0	1	1	1	0	1	1	1	1	1	0	1	1	1	1	1	1	1	1	1	0	1	1	0
chr2	2566086	2569760	DEL	197	1	1	1	1	1	0	1	1	1	1	1	1	1	1	1	0	1	0	1	0	1	0	1	1	1	0	0	0	1	0	1	1	1	1	1	1	1	1	1	1	1	0	0	1	1
chr2	2570244	2570503	DEL	62	0	0	0	0	1	0	0	0	0	0	0	1	0	0	0	0	0	0	0	1	1	0	0	0	0	0	0	0	0	1	1	0	1	0	1	0	0	1	0	0	0	1	0	1	0
chr2	2651945	2665383	DEL	95	0	1	0	1	1	1	1	0	0	0	1	0	0	1	1	1	0	0	0	0	1	1	1	0	0	0	0	0	0	1	0	1	0	1	1	1	0	0	0	1	1	1	1	0	0
chr2	2819860	2821793	DEL	83	0	1	1	1	0	0	1	1	0	0	0	0	0	1	0	0	0	0	0	1	0	1	1	1	0	0	1	0	1	0	0	1	0	0	1	0	0	0	1	1	0	0	0	1	0
chr2	2986758	2986810	DEL	93	0	0	0	1	1	0	0	0	1	1	0	0	0	0	1	1	1	0	0	0	0	1	0	0	1	0	0	0	1	0	0	1	0	0	0	0	1	0	1	0	0	0	0	0	0
chr2	3048447	3050331	DEL	123	0	0	0	1	0	0	0	0	0	0	0	1	1	0	0	1	0	0	1	1	0	0	0	1	0	1	1	0	0	0	1	1	0	1	1	0	1	0	0	0	0	1	1	0	0
chr2	3511399	3511479	DEL	149	1	1	1	1	0	0	1	1	1	1	1	0	1	1	0	1	0	0	1	1	1	1	1	1	1	1	0	0	1	1	0	0	0	0	1	1	1	0	0	1	0	1	1	1	1
chr2	3535679	3535853	DEL	115	1	1	1	0	0	0	1	0	1	0	0	0	1	1	1	0	0	0	0	0	0	0	0	0	0	0	1	0	0	0	0	0	1	0	0	0	0	0	0	0	1	0	1	0	1
chr2	3538758	3540066	DEL	200	1	0	1	1	0	1	0	1	0	1	1	1	1	1	1	1	0	1	1	1	1	0	1	1	1	1	1	1	1	1	1	1	1	0	1	1	1	1	1	1	1	1	0	1	1
chr2	3655340	3655514	DEL	133	0	1	1	0	0	1	1	1	1	0	0	0	0	0	1	1	0	1	0	1	1	0	1	0	1	1	0	0	0	1	0	0	1	1	1	0	1	1	0	1	1	1	1	1	0
chr2	3728681	3742206	DEL	126	1	1	1	0	0	1	0	1	1	1	1	0	1	1	1	1	0	1	1	1	1	1	1	1	1	1	0	0	1	1	0	0	0	0	1	1	1	0	0	0	0	0	0	0	0
chr2	3897608	3903511	DEL	55	1	1	0	0	0	0	1	0	0	1	0	0	0	1	1	0	0	0	0	0	0	0	0	0	0	0	0	1	1	0	0	1	0	0	0	1	0	0	0	0	0	1	0	1	0
chr2	3954348	3957247	DEL	198	1	1	1	1	1	1	1	1	0	1	1	1	1	1	1	1	1	1	1	1	1	1	1	1	1	1	0	1	0	1	0	1	1	1	1	1	1	1	0	1	1	1	0	1	1
chr2	4113735	4117668	DEL	90	0	0	0	1	0	0	0	0	0	0	0	0	0	0	0	1	0	1	0	0	0	0	0	0	0	0	0	0	0	0	0	0	0	0	0	0	0	1	1	0	0	1	0	1	1
chr2	4234161	4237922	DEL	203	1	1	1	1	1	1	1	1	1	1	1	1	1	1	1	1	1	1	1	1	1	1	1	0	1	1	1	1	1	1	0	1	1	1	1	1	1	1	1	1	1	1	1	1	1
chr2	4505555	4506699	DEL	206	1	1	1	0	1	1	1	1	1	1	1	1	1	1	1	1	1	1	1	1	1	1	0	1	1	1	1	1	1	0	1	1	1	1	1	1	0	1	1	1	1	1	1	1	1
chr2	4628833	4628997	DEL	196	1	1	1	0	0	0	1	1	1	0	1	1	1	1	1	1	0	0	1	0	1	1	0	1	1	0	1	1	1	0	1	1	1	1	1	1	0	1	1	1	1	1	1	1	1
chr2	5153381	5153520	DEL	153	1	1	1	0	1	1	1	0	1	1	1	1	0	1	1	1	1	0	1	0	0	1	1	1	1	1	1	0	1	1	0	1	1	1	0	1	0	1	1	1	0	0	0	0	0
chr2	5213551	5213628	DEL	209	1	1	1	1	1	1	1	1	0	1	1	1	0	0	1	1	1	0	1	1	1	1	1	1	1	1	0	1	1	1	0	1	1	1	1	1	0	0	1	1	0	1	1	1	0
chr2	5437087	5437206	DEL	205	1	1	1	1	1	1	1	1	1	1	1	1	1	1	1	1	1	0	1	1	1	1	1	1	1	1	1	0	0	1	1	1	0	0	1	1	1	1	1	1	1	1	1	0	1
chr2	5461199	5471175	DEL	35	0	0	1	0	0	1	0	0	0	0	0	0	0	0	0	0	0	0	0	0	0	0	0	0	0	0	0	0	0	0	0	0	0	0	1	1	0	0	0	0	0	0	0	0	0
chr2	5644876	5645030	DEL	206	1	1	1	1	1	1	1	1	1	1	1	1	1	1	1	1	1	1	1	1	1	1	1	1	0	1	1	0	1	1	1	1	1	1	1	1	1	1	1	1	1	1	0	1	1
chr2	5684953	5685187	DEL	115	1	1	0	1	1	1	1	1	0	1	1	1	1	0	0	0	1	0	1	0	1	1	1	1	0	1	0	0	1	1	0	1	0	0	0	0	0	0	0	0	1	1	1	1	1
chr2	6318216	6322481	DEL	74	1	1	0	1	0	1	1	0	0	1	1	0	1	1	1	0	0	0	1	1	1	0	0	0	0	1	0	0	0	0	0	1	0	0	1	0	0	0	1	0	0	0	0	0	0
chr2	6324641	6338176	DEL	73	1	1	0	1	0	1	1	0	0	1	0	0	1	1	1	0	0	0	1	1	1	0	0	0	0	0	0	0	0	0	1	1	0	0	1	0	0	0	1	0	0	0	0	0	0
chr2	7201980	7215677	DEL	48	0	0	0	0	0	0	0	0	0	0	0	0	0	0	0	0	0	0	0	0	0	0	0	0	0	0	0	0	0	0	1	0	0	0	0	0	0	0	0	0	0	0	1	0	0
chr2	7797431	7797978	DEL	120	0	0	1	0	0	0	0	0	0	0	1	0	0	0	0	0	0	1	1	0	0	0	0	0	0	0	0	0	1	0	1	0	1	0	0	0	0	1	1	1	0	0	0	0	0
chr2	9146211	9146385	DEL	169	1	1	0	1	0	0	1	0	1	0	1	1	1	0	1	1	0	0	1	1	0	1	1	0	1	0	1	1	0	0	0	1	0	1	1	1	0	1	1	1	1	1	0	1	1
chr2	9311038	9325825	DEL	146	0	0	0	0	1	1	0	0	1	0	0	0	0	0	0	0	0	1	0	1	0	0	0	0	0	1	0	0	1	0	1	0	1	0	0	1	1	0	1	0	1	0	1	0	0
chr2	9342834	9342988	DEL	92	1	0	0	0	1	0	1	0	0	0	0	0	1	1	0	0	0	0	0	0	0	0	0	0	0	0	1	1	0	0	0	1	0	1	0	0	0	1	0	0	0	1	1	1	0
chr2	9374507	9379821	DEL	83	1	1	0	0	1	0	1	0	1	0	1	1	1	1	1	0	1	0	1	1	0	0	0	0	1	0	1	1	0	0	0	1	0	1	0	1	0	1	0	0	0	1	0	1	1
chr2	9499114	9499343	DEL	4	0	0	0	0	0	0	0	0	0	0	0	0	0	0	0	0	0	0	0	0	0	0	0	0	0	0	0	0	0	0	0	0	0	0	0	0	0	0	0	0	0	0	0	0	0
chr2	10298986	10299162	DEL	74	1	1	0	0	0	0	1	0	1	0	0	0	0	0	0	1	0	0	0	0	1	1	1	0	0	0	1	1	0	1	0	0	0	0	0	0	0	1	0	0	0	0	0	0	1
chr2	10303692	10303845	DEL	94	0	0	0	1	0	0	1	1	0	0	1	0	0	0	0	1	0	0	0	0	1	0	0	1	0	0	0	0	0	0	0	0	0	0	0	1	1	0	1	0	0	0	0	1	1
chr2	11074730	11080362	DEL	226	0	1	0	1	1	0	1	1	1	1	1	0	1	1	1	1	1	1	1	0	1	0	1	1	0	0	0	0	1	1	1	1	0	1	0	1	0	0	1	1	0	1	0	1	1
chr2	11088685	11089044	DEL	206	0	1	0	1	1	0	1	1	1	1	1	0	1	1	1	1	1	1	1	0	1	0	0	1	0	0	0	0	1	1	1	1	0	1	0	1	0	0	1	1	1	1	1	1	0
chr2	11223857	11223932	DEL	115	1	0	1	1	0	1	1	1	0	1	1	1	0	0	1	0	0	1	1	1	1	0	1	1	1	0	0	0	0	0	0	1	1	0	1	0	0	0	0	0	1	0	0	0	0
chr2	11232114	11232399	DEL	101	1	0	1	1	0	1	0	1	0	0	0	1	0	0	1	0	0	1	0	1	1	0	0	0	1	0	0	1	0	0	0	1	0	0	1	0	1	0	1	0	1	0	1	0	0
chr2	11479095	11479261	DEL	163	0	0	0	0	1	0	0	1	0	0	1	1	0	1	1	0	1	1	1	1	1	1	1	0	1	1	0	1	0	0	1	1	1	1	1	1	0	1	0	0	0	0	1	0	1
chr2	11485334	11503084	DEL	114	0	0	0	0	1	0	0	0	0	0	1	0	0	1	1	0	1	0	0	0	1	0	0	0	1	0	0	1	0	0	1	1	1	0	1	1	0	1	0	0	0	0	1	0	1
chr2	12145619	12145687	DEL	1	0	0	0	0	0	0	0	0	0	0	0	0	0	0	0	0	0	0	0	0	0	0	0	0	0	0	0	0	0	0	0	0	0	0	0	0	0	0	0	0	0	0	0	0	0
chr2	13004068	13004244	DEL	178	1	1	1	0	0	1	0	1	1	0	1	1	0	1	1	0	1	1	1	1	1	1	1	1	0	0	1	0	0	0	1	1	1	1	1	1	1	1	1	0	0	0	1	0	0
chr2	13655074	13655246	DEL	162	0	1	1	0	1	1	1	1	1	1	0	0	1	1	1	1	1	1	0	1	1	0	0	1	0	0	0	1	0	1	0	0	1	1	1	1	1	0	1	1	0	1	0	1	0
chr2	13971797	13976863	DEL	105	0	0	0	0	1	0	0	0	0	0	0	1	0	0	0	0	1	0	0	0	0	0	0	1	1	0	0	0	0	1	0	0	1	0	0	1	0	1	0	0	0	0	1	0	1
chr2	14773052	14783376	DEL	78	0	0	0	0	0	0	0	1	0	0	0	0	0	0	0	0	0	0	0	1	0	0	1	0	1	1	0	0	0	0	0	0	0	1	1	0	0	0	1	1	0	0	0	0	0
chr2	14789435	14802247	DEL	6	0	0	0	1	0	0	0	0	0	0	0	0	0	1	0	0	0	0	0	0	0	0	0	0	0	0	0	0	0	0	0	0	0	0	0	0	0	0	0	0	0	0	0	0	0
chr2	14802693	14811051	DEL	109	0	0	0	0	1	0	1	1	1	0	0	1	1	1	1	1	1	1	0	1	0	0	1	0	0	1	0	1	0	0	1	0	0	0	1	1	0	0	1	1	0	0	0	0	1
chr2	15239201	15248046	DEL	185	1	0	1	1	1	1	1	0	1	1	0	1	1	1	1	1	1	0	0	1	0	1	0	1	1	1	1	1	1	1	1	1	1	1	1	1	1	0	1	1	1	1	1	1	1
chr2	15258819	15258973	DEL	166	1	0	1	0	1	1	1	0	1	1	0	1	1	1	1	1	1	1	0	0	0	1	0	1	1	0	1	1	1	1	1	0	1	1	1	1	0	0	0	1	1	0	1	1	1
chr2	15270302	15272270	DEL	34	0	0	0	0	0	0	0	0	0	0	0	0	0	0	0	1	0	0	0	0	0	0	0	1	1	1	0	0	0	0	0	0	0	0	1	0	0	0	0	0	0	0	0	0	0
chr2	15395668	15395728	DEL	45	0	0	0	0	0	0	0	0	0	0	0	0	0	0	0	0	0	0	0	0	0	0	1	0	0	0	0	0	0	0	0	0	0	0	0	0	0	0	0	0	1	0	0	0	0
chr2	15913408	15920866	DEL	1	0	0	0	0	0	0	0	0	0	0	0	0	0	0	0	0	0	0	0	0	0	0	0	0	0	0	0	0	0	0	0	0	0	0	0	0	0	0	0	0	0	0	0	0	0
chr2	15916810	15917895	DEL	136	0	1	0	0	0	1	1	1	0	1	0	0	1	0	0	0	0	0	0	0	0	0	1	1	1	1	1	0	1	0	1	1	0	0	0	1	1	1	1	0	0	1	1	0	1
chr2	16901224	16904699	DEL	126	1	1	1	1	0	1	1	1	1	1	1	0	1	1	0	0	0	1	1	1	0	1	0	1	1	1	1	1	0	1	0	1	1	1	1	1	1	1	0	1	1	1	0	1	1
chr2	16919577	16926326	DEL	126	1	1	0	1	0	1	1	1	1	1	1	0	1	1	0	0	0	1	1	1	0	0	1	1	1	1	1	1	0	1	0	1	1	1	1	1	1	1	0	1	1	1	0	1	1
chr2	17568741	17576789	DEL	86	1	1	0	1	0	0	0	1	0	0	1	0	0	1	0	0	0	0	0	1	0	1	1	0	1	1	1	1	0	1	0	0	1	1	1	1	0	1	0	0	1	1	0	1	0
chr2	18681720	18685227	DEL	229	1	1	1	1	1	1	1	1	1	1	0	1	1	1	1	1	1	1	1	0	1	0	0	1	1	1	1	1	0	1	0	1	1	1	0	1	1	1	1	1	1	1	1	1	1
chr2	18903237	18903294	DEL	76	0	0	1	0	1	1	0	0	0	1	0	0	0	1	1	1	1	1	0	0	0	0	0	0	1	1	0	0	0	0	0	0	0	0	0	1	0	1	0	0	0	1	1	1	0
chr2	19757133	19762828	DEL	81	0	0	1	0	0	0	0	1	0	1	0	0	1	0	1	0	0	0	1	0	0	0	0	1	0	1	0	0	0	0	0	0	0	1	1	1	1	0	0	1	0	0	0	0	0
chr2	19764918	19765419	DEL	150	1	1	1	1	0	1	1	1	0	1	1	0	1	1	1	0	0	1	1	0	1	1	0	1	1	1	0	1	0	0	0	1	0	1	1	1	1	0	0	1	0	0	0	0	0
chr2	20251440	20260795	DEL	85	1	0	1	0	0	0	0	1	0	1	0	0	0	0	1	1	0	0	1	0	1	0	0	0	1	0	0	0	0	0	0	1	0	0	0	0	0	0	0	0	0	0	0	1	1
chr2	21324605	21378162	DEL	115	0	1	1	1	1	1	1	1	0	0	0	1	0	0	0	1	1	1	0	1	0	0	1	0	1	0	1	1	0	1	0	1	1	0	1	1	1	1	0	0	1	0	1	0	0
chr2	21384134	21385695	DEL	160	0	0	1	1	0	1	1	1	1	1	1	1	0	1	1	0	0	0	0	0	1	1	1	0	1	0	1	1	1	0	0	1	1	1	1	1	1	1	0	1	1	0	0	0	0
chr2	21561537	21572165	DEL	177	0	0	1	0	0	1	0	0	1	0	0	1	0	1	1	1	0	1	0	0	1	0	0	0	1	0	1	1	1	1	1	0	1	1	1	1	1	1	0	1	1	0	1	0	0
chr2	21603430	21604326	DEL	212	1	1	1	1	1	1	1	1	1	1	0	1	1	1	1	1	1	1	1	1	1	0	1	1	1	1	1	1	1	1	1	1	1	1	1	1	1	1	1	1	1	0	1	0	0
chr2	21760969	21773613	DEL	217	1	1	1	1	1	1	1	1	1	1	1	1	1	1	1	1	1	1	1	1	1	1	1	1	1	1	1	1	1	0	1	1	1	1	1	1	1	1	1	1	1	0	1	0	0
chr2	21781194	21785075	DEL	218	1	1	1	1	1	1	1	1	1	1	1	1	1	1	1	1	1	1	1	1	1	0	1	1	1	1	1	1	1	1	1	1	1	1	1	1	1	1	1	1	1	0	1	0	0
chr2	21818702	21818869	DEL	174	1	0	1	1	0	1	1	1	0	1	1	0	1	1	0	1	1	1	1	0	1	1	0	0	1	0	0	1	1	1	0	1	0	0	0	1	0	0	0	1	0	0	1	0	0
chr2	22756343	22756828	DEL	106	0	0	0	0	0	0	0	0	0	0	0	0	0	0	0	1	0	0	0	1	1	1	0	0	0	0	0	1	0	0	0	0	0	0	0	0	1	1	0	0	0	0	0	0	0
chr2	22796285	22806030	DEL	174	0	1	1	1	0	1	1	1	1	1	1	1	1	0	1	1	0	1	1	1	0	0	1	1	1	1	1	0	1	0	1	0	1	1	1	1	1	1	1	1	0	0	0	0	0
chr2	23465050	23469246	DEL	132	1	1	0	0	1	1	0	0	1	1	1	0	1	0	0	1	1	0	1	0	0	0	0	0	0	1	1	1	0	0	0	1	0	0	0	1	0	0	0	1	1	0	0	0	0
chr2	23651698	23651873	DEL	114	1	1	0	0	0	1	1	0	0	1	1	0	0	1	0	0	0	0	1	1	1	1	0	1	0	0	1	1	0	0	1	0	1	0	0	0	0	0	1	0	0	0	0	0	0
chr2	23924963	23925212	DEL	83	0	0	0	0	0	0	0	0	1	0	0	0	0	0	0	0	0	0	0	0	0	0	0	0	0	0	1	0	0	0	0	0	0	0	1	0	1	0	0	1	0	0	0	0	1
chr2	24045288	24046205	DEL	207	1	1	1	0	1	1	0	1	1	1	0	1	1	0	1	1	1	1	0	0	1	0	1	1	0	1	1	0	1	1	0	0	0	1	1	0	1	1	0	1	1	1	1	1	1
chr2	24209359	24213396	DEL	94	1	0	0	1	0	1	1	0	0	1	0	0	0	0	0	0	0	0	1	1	1	0	1	0	1	0	1	0	0	1	0	0	0	0	1	0	0	0	0	1	0	0	0	0	1
chr2	24359644	24364059	DEL	197	0	1	1	1	0	1	1	1	1	1	1	1	1	1	1	1	0	0	1	1	0	1	1	1	1	1	1	0	0	0	1	0	1	1	1	1	1	1	1	1	1	0	1	0	1
chr2	24372591	24389489	DEL	99	0	0	0	1	0	1	0	0	0	1	0	0	0	0	1	0	0	0	0	0	0	0	0	0	0	0	0	0	0	0	1	0	0	0	1	0	0	0	1	0	0	0	1	0	0
chr2	25092725	25092847	DEL	198	1	1	1	1	1	1	1	1	1	1	1	0	1	0	1	1	1	0	1	1	1	0	1	1	0	1	1	1	1	1	1	1	0	1	1	0	0	1	1	0	0	1	0	0	0
chr2	25676089	25681915	DEL	114	1	1	0	1	1	0	1	0	1	0	1	0	1	1	0	1	1	1	0	1	1	1	0	1	1	0	1	1	1	1	1	0	0	1	1	0	1	0	0	1	0	1	1	1	0
chr2	25713907	25718737	DEL	112	0	0	0	0	0	0	0	0	0	0	0	0	0	1	1	1	0	1	0	0	1	0	1	0	0	0	0	0	1	1	0	0	0	0	0	0	0	0	0	1	1	1	0	1	0
chr2	25732910	25736878	DEL	128	0	0	0	0	0	0	0	0	0	0	0	0	0	0	1	1	0	1	0	0	1	0	0	0	0	0	0	0	1	1	0	0	0	0	0	0	0	0	0	0	1	1	0	1	0
chr2	25866826	25870750	DEL	127	0	0	0	0	0	0	0	0	0	0	0	0	0	1	1	1	0	1	0	0	1	0	1	0	0	0	0	0	1	1	0	0	0	0	0	0	0	0	0	1	1	1	0	1	0
chr2	25880540	25884450	DEL	85	0	0	0	0	0	0	0	0	0	0	0	0	0	1	1	1	0	1	0	0	1	0	0	0	0	0	0	0	1	1	0	0	0	0	0	0	0	0	0	1	1	1	0	1	0
chr2	26126904	26134038	DEL	120	0	0	1	0	1	0	0	1	0	0	1	0	0	0	0	0	0	1	1	0	0	0	0	1	0	1	0	1	0	0	1	0	0	0	1	1	0	0	1	0	1	1	1	0	1
chr2	26148723	26152799	DEL	91	0	0	0	0	0	0	0	0	0	0	0	0	0	0	0	0	0	0	0	0	0	0	0	0	0	0	0	1	1	0	1	0	0	0	0	0	0	0	1	0	0	1	0	1	1
chr2	26443179	26448577	DEL	125	1	1	0	1	0	1	1	1	0	1	0	1	1	0	1	0	0	1	1	1	0	0	0	1	0	1	0	1	1	0	0	1	1	1	1	1	1	1	1	0	0	0	1	0	0
chr2	27649030	27652288	DEL	88	1	0	0	0	1	1	1	1	0	1	0	0	1	0	0	1	1	0	0	0	1	0	1	0	0	0	0	0	1	1	0	0	0	0	0	0	0	0	0	1	0	0	1	0	1
chr2	27725642	27728985	DEL	85	1	0	0	0	1	1	1	1	0	1	0	0	1	0	0	1	1	0	0	0	1	0	1	0	0	0	0	0	1	1	0	0	0	0	0	0	0	0	0	1	0	0	0	0	1
chr2	27749898	27770392	DEL	68	1	0	0	0	1	1	1	1	0	1	0	0	1	0	0	0	1	0	0	0	1	0	1	0	0	0	0	0	1	1	0	0	0	0	0	0	0	0	0	1	0	0	0	0	1
chr2	27784845	27788448	DEL	87	1	0	0	0	1	1	1	1	0	1	0	0	1	0	0	1	1	0	0	0	1	0	1	0	0	0	0	0	1	1	0	0	0	0	0	0	0	0	0	1	0	0	1	0	1
chr2	27800185	27808535	DEL	84	1	0	0	0	1	1	1	0	0	1	0	0	1	0	0	1	1	0	0	0	1	0	1	0	0	0	0	0	1	1	0	0	0	0	0	0	0	0	0	1	0	0	0	0	0
chr2	27908898	27910119	DEL	98	0	1	1	1	0	1	1	1	0	0	0	1	0	0	0	0	0	0	0	1	0	1	0	1	1	1	0	0	1	0	0	0	0	0	0	1	0	1	0	1	0	0	0	0	0
chr2	28347180	28347333	DEL	150	1	1	1	1	1	1	1	1	0	0	1	1	1	1	1	0	1	1	1	1	0	1	1	1	1	1	1	1	1	1	1	1	1	1	1	1	0	1	1	1	1	0	1	0	0
chr2	28352876	28352929	DEL	154	0	1	1	1	0	0	1	1	1	0	0	1	1	0	1	0	0	1	0	1	1	0	0	0	1	1	0	1	1	0	1	0	1	1	0	1	0	1	1	0	0	0	1	1	1
chr2	28940711	28940825	DEL	109	1	0	0	0	0	1	0	0	1	1	0	0	0	0	1	0	0	0	0	0	0	1	1	0	0	0	0	0	1	0	0	0	0	0	0	0	0	0	0	0	0	0	0	0	0
chr2	28941478	28941536	DEL	107	1	0	0	0	0	1	1	0	1	1	0	1	0	0	0	0	0	0	0	0	0	1	1	0	0	0	0	1	0	0	0	0	0	0	0	0	0	0	0	0	0	0	0	0	0
chr2	28943058	28956162	DEL	152	1	1	1	1	1	1	1	1	1	1	0	1	0	0	1	1	1	0	0	0	0	0	1	1	0	1	1	1	1	1	1	1	1	1	0	1	0	0	0	0	0	0	0	1	0
chr2	28942967	28960930	DEL	58	0	0	0	0	1	0	1	0	0	0	0	0	0	0	0	1	0	1	1	0	0	0	0	1	0	0	0	0	0	0	0	1	0	0	0	1	0	0	1	1	0	0	0	0	0
chr2	28962839	28963013	DEL	172	1	0	1	1	0	0	1	0	1	1	1	0	0	0	1	0	0	0	1	0	1	1	1	1	0	1	0	1	1	0	0	1	0	1	1	1	0	0	0	1	1	1	1	1	0
chr2	28963236	28980435	DEL	254	1	1	1	1	1	1	1	1	1	1	1	1	0	1	1	1	1	1	0	1	1	0	1	1	0	1	1	1	1	1	1	1	1	1	0	1	0	1	1	1	1	1	1	1	1
chr2	29012833	29022734	DEL	131	1	1	1	0	1	1	1	1	1	1	1	1	0	0	0	0	1	0	1	0	1	0	1	1	0	0	1	1	1	0	0	0	0	0	1	0	0	1	0	0	1	1	1	1	0
chr2	29088145	29088308	DEL	140	1	1	1	1	1	1	1	1	1	1	1	1	0	0	0	1	1	0	1	1	1	1	1	1	0	0	1	1	0	0	0	0	0	0	0	1	0	1	0	0	1	1	0	1	0
chr2	29090446	29090735	DEL	164	1	1	1	1	1	1	1	1	1	1	1	1	0	0	0	1	1	0	1	1	1	1	1	1	0	1	1	1	1	0	0	1	0	0	0	1	0	1	0	0	1	1	0	1	0
chr2	29103949	29104297	DEL	187	1	1	1	1	1	1	1	1	1	0	1	1	1	1	0	0	1	0	1	1	1	1	1	1	1	1	1	1	0	0	0	0	1	0	1	1	0	1	0	0	1	1	0	1	1
chr2	29463519	29463610	DEL	154	0	1	0	0	0	1	0	0	1	1	0	0	0	1	1	0	0	1	0	1	0	0	1	0	0	0	0	1	0	0	1	0	0	1	1	1	1	0	0	1	0	1	1	1	0
chr2	29567438	29571334	DEL	63	1	1	1	1	0	1	1	0	0	1	0	1	0	0	0	0	0	0	0	0	1	0	0	0	0	0	0	1	1	1	0	0	0	0	0	0	1	1	0	0	0	0	0	0	0
chr2	30278291	30278351	DEL	97	0	1	1	0	1	1	0	0	1	0	0	0	0	0	1	0	1	0	1	0	0	0	0	1	0	1	1	0	1	1	0	0	0	0	1	0	1	1	0	0	0	1	1	0	0
chr3	137348	141017	DEL	156	0	1	0	0	0	0	0	0	0	0	1	0	0	1	1	0	0	1	1	0	0	0	1	0	1	1	0	1	0	0	0	1	0	1	1	1	1	0	0	0	0	0	1	0	0
chr3	463660	463815	DEL	102	0	1	0	0	1	0	0	1	0	0	1	0	0	0	1	1	1	1	1	0	0	0	1	1	1	1	1	1	1	0	0	0	0	1	1	1	0	0	1	0	1	1	1	1	0
chr3	608761	608914	DEL	245	0	1	0	0	1	0	0	1	1	0	1	0	0	1	1	1	1	1	1	0	0	1	1	1	0	1	1	1	1	0	1	1	0	1	1	1	1	1	1	0	1	1	1	1	1
chr3	687436	688881	DEL	114	0	0	0	0	0	0	1	1	1	0	0	0	0	0	0	1	0	0	0	0	0	0	0	0	0	0	1	0	0	1	1	0	0	0	0	0	0	0	1	0	1	0	0	0	0
chr3	1143750	1184232	DEL	68	0	1	1	1	1	1	0	0	0	1	1	0	1	0	0	1	1	0	1	0	1	0	0	1	0	1	0	1	0	0	0	0	0	1	1	1	1	0	0	0	1	0	0	0	0
chr3	1308132	1308304	DEL	109	1	0	0	0	0	0	1	0	0	0	1	1	1	1	1	1	0	0	0	0	1	0	1	0	1	0	1	0	0	1	0	1	0	0	1	1	1	0	0	1	0	0	1	0	0
chr3	1417484	1422621	DEL	205	1	1	0	0	1	1	1	1	1	1	1	1	0	1	1	0	0	1	1	0	0	1	0	1	1	0	1	1	1	0	1	1	0	0	1	1	1	0	0	1	1	1	0	1	1
chr3	1459547	1459643	DEL	172	1	0	1	1	1	0	1	1	1	1	1	1	1	1	1	0	1	1	1	0	0	1	0	1	0	0	0	1	1	0	1	1	0	0	1	1	1	0	0	1	1	1	1	0	1
chr3	1482429	1482604	DEL	232	1	1	1	1	1	1	0	0	1	1	1	1	1	1	1	1	1	1	1	1	1	0	1	1	0	1	1	1	1	1	1	1	1	1	1	1	1	1	1	1	1	1	1	1	1
chr3	1522369	1527891	DEL	149	0	0	1	1	1	1	1	0	0	1	1	1	0	1	0	1	1	0	1	1	1	0	1	1	0	1	1	1	0	0	0	1	0	1	0	1	0	1	1	1	1	1	1	1	1
chr3	1801941	1802095	DEL	133	0	1	0	0	1	0	0	1	0	0	1	1	0	0	1	1	1	1	1	0	0	1	0	0	0	0	1	0	0	0	0	0	0	0	1	0	0	1	0	0	1	0	1	0	0
chr3	4016684	4027030	DEL	122	1	0	0	1	1	0	1	1	0	1	0	0	1	1	0	1	1	0	0	1	1	1	1	1	1	1	1	1	1	1	1	1	1	1	1	1	1	1	1	1	1	1	1	1	1
chr3	4221891	4232196	DEL	50	0	0	0	0	0	0	1	1	0	0	0	0	0	1	0	0	0	0	0	1	0	0	0	0	0	0	0	0	1	0	0	0	1	0	1	1	0	1	0	1	0	1	0	1	0
chr3	4394525	4399816	DEL	116	1	1	0	1	0	1	0	1	0	1	1	1	1	1	1	1	0	1	1	0	1	1	0	1	1	1	1	0	1	1	1	1	0	1	1	1	1	0	1	1	0	1	1	1	0
chr3	4442170	4443422	DEL	87	1	1	0	1	0	1	0	0	0	1	1	0	1	0	1	0	0	1	1	0	1	0	1	0	1	1	1	1	1	1	1	0	0	1	1	0	0	0	0	0	0	1	1	1	1
chr3	4454175	4454504	DEL	94	1	1	0	1	0	1	0	1	0	1	1	0	1	0	1	0	0	1	1	0	1	1	1	1	1	1	1	1	1	1	1	0	0	1	1	0	0	0	0	0	0	1	1	1	1
chr3	4922854	4924516	DEL	207	0	1	0	0	1	0	0	1	1	0	1	0	0	1	1	1	1	1	1	0	0	0	0	1	1	1	0	1	0	0	1	0	0	1	1	1	1	1	1	0	1	1	0	1	1
chr3	4928651	4928723	DEL	202	0	1	0	1	1	0	0	1	1	0	1	1	0	1	1	1	1	1	1	0	0	1	1	1	0	1	1	1	0	1	1	0	0	0	1	1	0	1	1	1	1	1	0	0	1
chr3	4972627	4976959	DEL	96	0	1	0	0	0	1	0	0	1	0	0	0	0	1	0	0	0	1	1	1	1	0	0	1	0	0	0	1	0	0	0	0	1	1	1	0	1	1	1	0	0	0	0	0	0
chr3	5245989	5251775	DEL	232	1	1	1	1	1	1	1	1	1	1	1	1	1	1	1	1	1	1	1	1	1	0	1	1	1	1	1	1	1	1	1	1	1	1	1	1	1	1	1	0	1	1	1	1	1
chr3	5495201	5495611	DEL	162	0	0	0	0	1	0	0	1	1	0	1	0	0	1	0	0	1	0	1	0	0	0	0	1	0	0	0	1	1	0	0	1	0	1	0	1	1	0	0	0	0	0	0	0	0
chr3	5596254	5607282	DEL	210	1	1	1	1	1	1	1	1	1	1	0	1	1	1	1	0	1	0	1	1	1	0	1	1	1	1	0	1	1	1	1	1	1	1	0	1	1	1	1	1	0	0	1	1	1
chr3	5694673	5697148	DEL	121	0	0	0	0	0	0	0	1	0	0	0	0	0	1	0	0	0	0	0	0	0	0	0	0	1	0	0	0	1	0	0	0	0	1	0	1	1	1	0	0	0	0	0	0	1
chr3	9508141	9508217	DEL	171	1	1	0	0	1	1	0	0	0	1	0	0	0	1	1	1	1	1	0	1	1	1	1	1	0	0	1	1	1	1	1	1	0	0	0	0	1	0	1	1	1	1	1	1	1
chr3	10465270	10465422	DEL	137	1	1	1	0	1	1	1	1	0	1	1	1	1	1	1	0	1	1	1	1	1	0	0	1	0	1	0	1	1	0	0	1	1	0	0	0	0	1	0	1	0	0	1	0	1
chr3	10530813	10530872	DEL	227	1	1	0	1	1	1	1	1	1	1	1	1	1	1	0	1	1	0	1	1	1	1	1	1	1	1	0	1	0	1	1	1	1	1	1	1	1	0	1	0	1	1	1	0	0
chr3	11097796	11133248	DEL	10	0	0	0	0	0	0	0	0	0	0	0	0	1	0	0	0	0	0	0	1	0	0	0	0	0	0	0	0	0	0	0	0	0	0	0	0	0	0	0	0	0	0	0	0	0
chr3	11717839	11727546	DEL	155	0	1	0	1	1	0	1	1	1	1	1	1	1	1	1	0	0	1	1	0	1	1	1	1	1	0	0	1	1	0	1	1	1	0	0	1	0	1	0	0	0	1	1	0	0
chr3	11890840	11901869	DEL	41	0	0	0	0	1	1	0	0	0	0	0	0	0	0	1	0	1	0	0	0	0	0	1	0	1	1	0	0	0	0	0	0	0	0	0	1	0	0	0	0	0	0	1	0	0
chr3	12244376	12250497	DEL	50	0	0	1	0	0	0	0	1	0	0	0	0	0	0	0	0	0	0	0	0	0	0	0	0	0	0	0	0	0	0	1	0	0	1	0	0	1	0	0	0	0	1	0	1	0
chr3	12266634	12266787	DEL	167	1	0	1	0	0	1	1	1	0	1	1	1	1	1	1	1	0	1	1	1	0	1	1	1	0	1	1	0	1	1	1	1	1	0	1	1	1	0	1	1	1	1	0	0	1
chr3	13088890	13088942	DEL	158	1	1	1	0	0	0	1	1	0	0	0	1	1	1	1	0	0	0	0	1	1	0	0	0	1	0	0	1	0	0	0	0	0	1	1	0	1	1	0	0	1	1	1	1	0
chr3	13091117	13095439	DEL	153	0	0	1	1	1	0	1	1	0	1	0	0	1	1	1	0	1	0	0	0	0	0	0	1	0	1	0	0	0	1	0	1	1	1	1	1	1	1	0	1	1	0	1	0	0
chr3	13099527	13099594	DEL	242	1	1	1	1	0	0	1	1	1	0	1	1	1	1	1	1	1	1	1	1	1	1	0	1	1	0	1	1	1	0	0	0	1	1	1	1	1	1	1	1	1	1	1	1	0
chr3	13101979	13102132	DEL	219	1	1	1	1	1	1	1	1	1	0	1	0	1	1	0	1	1	0	1	1	1	1	0	1	1	0	1	1	0	1	0	0	1	1	1	1	0	1	0	0	1	0	1	1	1
chr3	13378438	13382386	DEL	238	1	1	1	1	0	0	1	1	1	0	1	1	1	1	0	1	0	1	1	1	1	1	1	1	1	0	1	1	1	0	1	1	1	1	1	0	1	1	1	1	1	1	1	1	1
chr3	13394221	13406618	DEL	218	1	1	1	0	0	0	1	1	1	0	0	1	1	1	0	1	0	1	1	1	1	0	1	1	1	0	1	1	1	1	1	1	1	1	1	0	1	1	1	1	0	1	1	1	1
chr3	13426871	13427160	DEL	216	1	1	1	0	0	0	1	1	1	0	1	1	1	1	0	1	0	1	1	1	1	1	1	1	1	0	1	1	1	0	1	1	1	1	1	0	1	1	1	1	1	1	1	1	1
chr3	13901494	13904948	DEL	140	1	1	1	1	0	0	1	1	1	0	0	1	1	1	0	0	0	0	0	1	0	1	0	1	1	0	0	1	0	1	0	1	1	0	1	0	1	1	0	0	1	1	1	1	1
chr3	13912723	13912895	DEL	206	1	1	1	1	1	1	1	1	1	1	0	1	1	1	1	0	1	0	0	1	1	1	0	0	1	0	0	1	0	1	0	1	1	1	1	1	0	1	0	1	1	1	1	1	1
chr3	14235797	14240488	DEL	133	1	0	0	1	0	0	1	0	0	0	1	0	0	1	0	0	0	1	1	1	1	0	0	0	1	0	0	1	1	1	1	0	0	0	1	0	0	1	0	1	1	1	1	1	1
chr3	14403180	14408804	DEL	128	0	0	1	1	0	0	1	1	1	0	0	1	0	1	0	1	0	0	0	1	0	0	1	0	1	0	1	0	1	1	1	0	0	1	0	0	0	1	1	0	1	1	0	0	0
chr3	14543178	14546877	DEL	44	1	0	0	1	0	0	0	1	0	0	0	0	0	0	0	0	1	0	0	0	0	0	1	0	0	1	0	1	0	0	0	0	0	0	0	0	0	0	0	0	1	0	0	1	0
chr3	14556912	14560666	DEL	215	1	1	1	1	1	1	1	1	1	1	0	1	1	1	1	1	1	1	1	1	1	1	1	1	1	1	1	1	1	1	1	1	1	1	1	1	1	1	1	1	1	0	1	1	1
chr3	15277885	15283055	DEL	11	0	0	0	0	0	0	0	0	0	0	0	0	0	0	0	0	0	0	0	0	0	0	0	0	0	0	0	0	1	0	0	0	0	0	1	0	0	0	0	0	0	0	0	0	0
chr3	15322895	15324315	DEL	183	0	0	0	0	0	1	0	0	1	0	1	0	0	0	1	1	0	1	1	0	0	0	1	0	1	1	1	0	1	0	1	0	0	0	1	1	1	1	1	1	1	1	0	1	0
chr3	15424366	15424537	DEL	173	0	0	0	1	1	1	0	0	0	1	1	1	1	1	0	1	1	1	1	0	0	1	1	0	1	1	0	0	0	0	0	0	1	1	1	1	1	1	0	1	1	1	0	1	0
chr3	15664803	15743462	DEL	267	1	1	1	1	1	0	1	1	1	1	1	1	1	1	1	1	1	1	1	1	1	1	1	1	1	0	1	1	1	1	1	1	1	1	1	1	1	0	1	1	1	1	1	1	1
chr3	16668368	16674161	DEL	84	0	0	0	0	0	1	0	0	1	0	0	0	0	0	0	0	1	1	0	0	0	0	1	0	1	1	0	0	0	0	0	0	0	0	0	0	0	0	1	0	0	0	0	1	0
chr3	16729599	16729750	DEL	61	0	0	1	0	1	1	0	0	0	0	0	0	0	0	0	0	1	1	0	0	0	0	0	0	0	1	0	1	0	0	1	1	0	0	1	1	0	1	1	1	0	0	0	0	0
chr3	17126855	17128642	DEL	97	0	0	0	0	1	1	0	0	0	0	0	0	0	0	0	1	1	1	0	0	0	0	0	0	0	1	0	1	0	0	1	0	0	0	1	0	1	0	0	0	0	1	0	1	0
chr3	17302755	17302912	DEL	148	0	0	1	0	1	1	0	0	0	0	0	0	0	1	0	1	1	1	0	0	1	1	0	0	1	1	0	1	0	0	1	1	0	1	0	0	1	1	1	1	1	1	0	1	1
chr3	17327158	17330854	DEL	163	0	0	1	0	1	1	0	0	1	0	0	0	0	1	0	1	1	1	0	0	1	1	0	0	1	1	0	1	0	0	1	1	0	0	0	0	1	1	1	1	1	1	0	1	1
chr3	17346541	17350076	DEL	121	0	0	1	0	1	1	0	0	1	0	0	0	0	1	0	1	0	1	0	0	1	1	1	0	1	1	0	0	0	0	0	1	0	0	0	0	0	1	0	1	1	1	1	1	0
chr3	18176716	18176770	DEL	212	1	1	0	0	1	1	1	1	1	1	1	1	1	1	1	1	1	0	1	0	1	1	0	1	1	1	1	1	1	0	1	0	1	1	1	1	1	1	1	1	1	0	0	0	0
chr3	18394726	18394780	DEL	147	0	1	0	1	1	1	1	0	1	1	1	1	0	0	1	1	1	1	1	1	1	0	0	1	1	1	0	1	1	1	0	0	1	0	1	1	0	1	0	1	1	0	1	0	0
chr3	18404881	18416254	DEL	163	1	1	1	0	1	0	0	1	0	0	0	1	0	0	1	1	1	0	1	1	1	0	1	1	1	1	1	1	1	1	1	0	1	0	0	1	0	1	1	1	1	1	1	1	1
chr3	18989896	18992457	DEL	17	0	0	0	0	0	0	0	0	0	0	0	0	0	1	0	0	0	0	0	0	0	0	0	0	0	0	0	0	0	0	0	0	0	0	0	0	0	0	0	0	0	0	0	0	0
chr3	19009439	19011492	DEL	123	0	0	1	1	0	0	1	1	0	0	0	1	1	1	0	1	0	1	0	1	0	0	0	0	1	0	1	1	1	0	1	0	1	0	0	0	0	1	1	1	0	1	0	1	1
chr3	19659286	19659783	DEL	4	0	0	0	0	0	0	0	0	0	0	0	0	0	0	0	1	0	0	0	0	0	0	0	0	0	0	0	0	0	0	0	0	0	0	0	0	0	0	0	0	0	0	0	0	0
chr3	19889821	19929097	DEL	37	0	0	0	1	0	0	0	0	0	0	0	0	0	0	0	0	0	0	0	0	0	0	0	0	0	0	0	0	1	0	0	1	0	0	0	0	0	0	0	0	0	0	0	0	0
chr3	20004659	20007895	DEL	188	0	1	1	0	1	1	0	0	1	0	0	0	0	1	0	1	1	0	0	0	1	0	1	1	1	1	1	0	1	0	0	0	0	1	0	0	1	1	0	0	0	0	1	0	0
chr3	20581679	20588582	DEL	107	0	0	0	0	0	0	0	1	0	0	0	1	0	0	1	1	0	0	0	0	0	0	0	0	1	0	0	0	0	0	0	0	1	0	1	1	0	1	0	1	1	1	1	1	1
chr3	20709974	20714424	DEL	152	1	1	1	1	0	1	1	1	1	1	1	1	1	1	0	0	1	0	0	1	1	0	1	1	0	1	1	1	0	1	0	1	1	0	0	0	1	1	0	0	0	0	0	1	1
chr3	20715116	20715279	DEL	170	1	1	1	1	1	1	1	1	1	1	1	1	1	1	0	0	1	0	1	1	1	0	1	1	0	1	1	1	0	1	0	1	1	0	0	0	1	1	0	1	0	1	0	1	1
chr3	20718443	20718594	DEL	141	1	1	1	1	1	1	1	1	0	1	1	1	1	1	0	0	1	0	1	1	1	0	0	1	0	1	1	1	0	1	0	1	1	0	0	0	1	1	0	0	0	1	0	1	1
chr3	20741455	20758863	DEL	92	1	1	1	1	1	1	0	1	0	1	1	1	1	0	0	0	0	0	1	0	1	0	1	1	0	1	0	1	0	0	0	0	1	0	0	0	0	1	0	0	0	1	0	1	0
chr3	20895361	20895515	DEL	152	1	1	1	1	1	1	1	1	1	1	0	1	1	1	1	1	1	1	1	0	1	1	1	1	0	0	1	1	0	0	1	0	0	1	1	1	1	1	1	0	1	0	1	0	1
chr3	20929924	20934168	DEL	143	1	1	1	1	1	1	1	1	0	1	1	1	1	1	0	0	1	1	1	0	1	1	1	1	0	1	1	1	0	0	1	0	1	1	0	0	1	1	1	0	0	1	1	1	1
chr3	21009040	21014178	DEL	139	0	0	0	0	0	0	0	0	1	0	0	1	0	0	1	1	0	0	0	1	0	0	0	0	1	0	0	0	1	0	0	0	0	0	1	1	0	0	1	1	1	0	1	0	0
chr3	21025866	21039697	DEL	202	0	0	0	0	0	0	1	1	1	0	0	1	1	0	1	1	0	0	0	1	0	0	0	0	1	0	0	0	1	0	0	0	1	0	1	1	0	1	1	0	1	0	1	0	1
chr3	21201145	21201201	DEL	116	1	0	1	1	0	1	1	1	0	0	1	1	0	1	0	0	0	0	1	0	1	1	1	1	0	1	0	1	1	1	0	1	1	0	0	0	0	1	0	0	0	0	1	0	1
chr3	21311862	21312035	DEL	178	0	1	1	0	1	1	0	0	0	0	0	1	0	1	0	0	1	0	0	0	1	1	1	1	1	1	1	0	1	0	1	1	0	1	0	0	1	1	0	1	1	1	1	0	1
chr3	21713413	21723710	DEL	75	1	0	1	0	0	1	1	1	1	1	1	1	1	1	0	0	0	0	1	1	1	1	0	0	0	1	0	1	0	1	1	0	1	1	0	0	0	0	1	1	0	0	0	0	1
chr3	22539057	22542252	DEL	35	0	0	0	0	0	0	0	0	1	0	0	1	1	0	0	0	0	0	0	0	0	0	0	0	0	1	0	1	0	0	0	0	0	0	0	0	0	0	0	0	1	1	0	1	0
chr3	22610817	22615157	DEL	25	0	0	0	0	0	0	0	0	1	0	0	1	1	0	0	0	0	0	0	0	0	0	0	0	0	1	0	1	0	0	0	0	0	0	0	0	0	1	0	0	1	0	0	0	0
chr3	23018384	23018439	DEL	171	1	1	1	1	1	0	1	1	0	1	1	1	1	0	1	0	0	1	1	0	1	1	1	1	0	0	0	1	1	0	1	0	1	1	1	0	0	1	1	1	0	0	1	0	0
chr3	23237347	23237499	DEL	164	0	0	0	0	1	1	0	1	1	1	0	1	0	0	1	1	1	1	0	0	0	0	0	0	1	1	0	0	0	1	1	0	1	1	0	0	1	1	1	1	0	1	1	1	1
chr3	23244720	23245942	DEL	181	0	0	0	0	1	1	1	1	1	1	0	1	0	0	1	0	1	1	0	1	0	0	0	0	1	1	0	0	0	1	1	0	1	1	0	0	1	1	1	1	0	1	1	1	1
chr3	23748863	23749040	DEL	159	0	0	0	0	0	0	1	1	1	1	0	1	0	0	1	1	0	1	0	1	0	0	0	0	0	0	1	0	0	1	1	0	1	0	0	0	0	1	1	1	0	0	1	0	1
chr3	23751500	23751671	DEL	151	0	0	0	0	0	0	1	1	1	1	0	1	0	0	1	1	0	1	0	1	0	0	0	0	0	0	1	0	0	0	1	0	1	0	0	0	0	1	1	1	0	0	1	0	1
chr3	23804777	23807762	DEL	65	0	0	0	0	0	0	1	1	0	0	0	0	0	0	0	0	0	1	0	0	0	0	1	0	0	0	0	0	0	0	0	0	1	0	0	0	0	0	1	1	0	0	0	0	0
chr3	24748619	24748792	DEL	166	1	1	0	0	1	1	1	1	0	1	1	1	1	1	0	0	1	1	1	0	1	1	1	0	0	0	0	1	1	0	1	1	1	1	1	1	1	1	1	0	1	0	0	0	0
chr3	24905856	24907854	DEL	183	1	1	0	0	1	0	1	1	0	1	1	1	1	1	1	0	1	1	1	0	1	0	0	0	0	0	1	1	1	0	1	1	1	1	0	0	1	1	1	0	0	0	0	0	1
chr3	25795556	25796882	DEL	124	0	1	0	0	1	1	0	0	0	1	0	0	0	0	1	0	1	0	0	0	0	0	1	0	0	0	1	1	0	0	1	0	0	1	0	1	0	0	1	0	1	0	0	0	1
chr3	27124017	27124102	DEL	114	1	1	1	1	0	1	1	0	1	1	1	1	1	1	1	1	0	1	1	1	1	0	0	0	0	1	1	1	1	1	0	1	0	0	1	1	0	0	0	1	0	1	0	1	1
chr3	27366674	27366737	DEL	214	0	0	0	0	1	0	0	1	1	0	0	0	0	0	1	0	1	0	1	1	1	0	0	0	1	0	1	0	1	0	0	0	0	1	0	1	0	1	1	1	1	1	1	1	1
chr3	28385945	28386100	DEL	186	1	1	1	1	1	0	0	0	1	0	0	1	1	1	1	1	1	1	1	1	1	1	1	1	1	1	1	1	0	1	1	1	0	1	1	1	1	1	1	1	1	0	1	0	1
chr3	28404402	28406054	DEL	225	1	1	1	1	1	1	1	1	1	1	1	1	1	1	1	1	1	1	1	1	1	1	1	1	1	1	1	1	1	1	1	1	1	1	1	1	1	1	1	1	0	1	1	1	1
chr3	28485689	28492064	DEL	85	0	0	0	0	0	0	0	0	0	0	0	0	0	0	0	0	0	0	0	0	0	0	0	0	0	1	1	0	0	0	0	0	0	0	0	0	0	1	1	0	0	0	0	0	1
chr3	29176454	29176697	DEL	86	0	0	0	0	0	0	0	0	0	0	1	0	1	0	0	0	0	0	1	0	1	0	1	0	0	0	0	0	0	0	0	0	0	0	1	0	1	1	1	1	0	0	1	0	0
chr3	29466829	29470581	DEL	133	1	1	1	1	1	1	1	1	0	1	1	1	1	1	1	1	1	1	1	1	1	0	1	1	1	1	1	1	1	1	1	1	1	1	1	1	1	1	1	1	1	1	1	1	1
chr3	29647541	29647715	DEL	130	0	1	1	1	1	1	1	1	1	1	1	1	1	1	1	1	1	1	1	1	1	0	1	1	1	1	1	1	1	1	1	1	1	1	1	1	1	1	1	1	1	1	1	1	0
chr3	29835561	29835735	DEL	176	0	0	1	1	0	1	1	1	0	1	1	0	0	1	0	0	0	0	1	1	0	1	1	0	1	1	0	1	1	0	1	0	0	1	0	1	0	0	1	1	1	0	0	0	1
chr3	30163882	30164036	DEL	122	0	1	1	1	1	1	1	1	1	1	1	1	1	0	0	1	1	1	1	0	1	0	1	0	1	1	1	1	1	1	1	1	0	1	0	1	1	0	1	1	1	1	1	1	1
chr3	30265374	30351257	DEL	59	0	0	0	0	1	0	0	0	0	0	0	1	0	0	0	0	0	0	0	0	0	0	0	0	0	0	0	0	0	0	0	0	0	0	0	0	0	0	1	0	0	0	0	0	1
chr3	31024004	31024173	DEL	222	0	1	1	1	0	1	1	1	1	0	1	1	0	0	1	1	0	1	1	1	1	1	0	1	1	1	1	1	1	1	0	1	1	0	1	1	0	1	1	0	1	1	0	1	1
chr3	31099562	31102602	DEL	78	0	0	0	1	0	0	0	0	0	0	0	0	0	0	0	0	0	0	0	1	0	0	1	0	0	0	0	1	1	0	1	0	0	0	1	0	0	0	0	1	1	1	0	1	0
chr3	31114776	31114851	DEL	120	1	1	1	0	0	0	0	0	1	0	0	0	1	0	1	0	0	1	0	0	0	0	0	1	0	0	0	1	1	0	1	0	1	0	0	0	0	1	1	1	0	0	0	0	0
chr3	31304572	31328907	DEL	13	0	0	0	0	0	0	0	0	0	0	0	0	0	0	0	0	0	0	0	0	0	0	0	0	0	0	0	0	0	0	0	0	0	0	0	0	0	0	0	0	0	0	0	0	0
chr3	31791918	31792071	DEL	154	1	1	1	1	1	1	1	0	1	0	1	0	1	1	0	0	1	0	1	1	1	0	1	1	0	1	1	1	1	1	1	0	1	1	1	1	0	1	1	1	1	0	0	1	1
chr3	31955048	31955216	DEL	115	1	0	1	1	1	0	1	1	1	1	1	1	1	0	0	0	1	1	1	1	1	0	1	1	1	1	1	1	1	1	1	0	1	1	1	1	0	1	1	1	0	1	1	1	0
chr3	32741737	32753988	DEL	122	1	1	1	0	1	1	1	0	1	0	0	0	1	0	0	0	1	0	0	0	0	0	1	1	0	0	0	1	1	1	1	0	0	0	0	0	0	0	0	1	1	0	0	0	1
chr3	32787212	32787502	DEL	115	1	0	0	0	0	1	1	0	0	0	0	0	0	0	0	0	0	1	0	0	1	0	0	1	0	1	1	1	1	1	1	0	1	0	0	1	1	1	1	0	1	1	0	1	0
chr3	32813037	32818441	DEL	153	1	1	1	0	1	1	1	0	1	0	0	0	1	0	0	0	1	1	0	1	1	0	1	1	0	1	1	1	1	1	1	0	1	1	1	1	1	0	1	1	1	1	0	1	1
chr3	33122608	33159834	DEL	89	1	0	0	0	0	0	1	0	0	1	0	1	0	1	0	0	0	0	0	0	0	1	0	1	1	0	0	0	1	1	0	1	1	0	0	0	0	1	0	0	1	0	0	0	0
chr3	33163941	33167360	DEL	103	1	1	0	1	0	1	1	0	0	1	1	1	0	1	0	0	0	0	0	0	0	1	0	1	1	0	0	0	1	1	0	1	1	0	0	0	0	1	0	0	1	0	1	1	0
chr3	33418289	33426812	DEL	17	0	0	0	0	0	0	0	0	0	0	0	0	0	0	0	0	0	0	0	0	0	0	0	0	0	0	0	0	1	0	0	0	0	0	0	0	0	0	0	0	0	0	0	0	0
chr3	33649471	33653089	DEL	75	1	0	0	0	0	1	1	0	0	0	0	0	0	0	0	0	0	0	0	0	1	0	0	0	0	0	0	0	1	1	0	0	0	0	1	0	1	0	0	0	0	0	1	0	1
chr3	34054364	34055106	DEL	143	1	1	0	0	1	1	1	1	0	1	1	1	1	0	0	0	1	1	1	0	0	0	1	1	1	1	1	1	0	1	1	0	0	1	1	1	0	0	1	0	1	0	1	0	0
chr3	34133538	34137092	DEL	100	0	0	1	0	1	0	0	0	0	0	1	0	0	0	0	0	1	0	1	1	0	0	1	0	0	0	1	0	0	0	1	0	0	1	0	1	0	0	1	1	0	1	1	1	1
chr3	34143944	34148036	DEL	45	0	0	0	0	1	0	0	0	0	0	0	0	0	0	0	0	0	0	0	1	0	0	0	0	0	0	1	0	0	0	1	0	0	0	0	1	0	0	0	0	0	1	0	0	1
chr3	34179519	34179731	DEL	75	0	0	1	0	0	0	0	0	1	0	1	0	0	0	0	0	0	0	1	1	0	0	0	0	0	0	1	0	0	0	1	0	0	1	0	1	0	0	1	0	0	1	0	1	1
chr3	34433090	34440092	DEL	82	1	1	1	1	1	1	0	0	0	0	0	0	1	1	0	1	1	0	0	0	0	0	0	1	0	0	0	1	0	1	0	0	1	0	1	0	0	1	0	0	0	1	1	1	0
chr3	34598300	34612746	DEL	253	1	1	1	1	0	1	1	1	1	1	1	1	1	1	1	1	0	0	1	1	1	1	1	1	1	1	1	1	1	0	1	1	1	1	1	1	1	1	1	1	1	0	0	0	1
chr3	34637732	34641966	DEL	174	1	1	1	1	1	1	1	1	1	1	1	1	1	1	0	1	1	1	1	1	1	1	1	1	1	1	1	1	1	1	1	1	1	1	1	1	0	1	1	1	1	1	1	1	1
chr3	34685565	34687493	DEL	89	1	1	0	0	1	1	1	0	0	1	1	0	1	0	0	1	1	1	1	1	1	1	1	1	1	0	1	0	0	0	0	0	1	1	1	0	0	1	0	1	0	0	1	0	1
chr3	34800980	34815265	DEL	66	1	1	0	1	0	0	0	0	1	0	0	0	0	0	0	0	0	0	0	1	0	0	0	1	0	0	1	1	1	1	0	0	1	1	0	1	0	1	1	1	1	1	0	1	1
chr4	246093	246209	DEL	198	1	1	0	1	1	1	1	1	1	1	1	1	0	1	1	1	1	1	1	1	1	0	0	0	0	1	1	0	1	1	1	1	1	1	1	1	1	1	0	1	1	1	0	1	1
chr4	336753	341982	DEL	155	1	1	1	1	1	1	1	1	0	1	0	1	1	1	1	1	0	0	0	1	1	0	0	1	1	1	0	1	1	0	0	0	0	0	1	1	1	1	0	0	0	1	0	0	0
chr4	342925	343542	DEL	151	1	0	1	1	1	1	1	1	1	1	1	1	1	1	1	1	1	0	1	0	1	1	0	1	1	1	0	1	1	0	0	1	1	0	1	0	1	1	0	0	0	1	0	1	0
chr4	395410	395489	DEL	130	1	1	1	1	0	1	1	1	1	1	0	1	1	1	1	1	0	0	0	1	1	0	0	1	1	1	0	1	1	1	0	1	0	0	1	1	0	1	0	1	1	1	0	1	0
chr4	400416	400590	DEL	180	1	1	1	1	1	1	1	1	1	1	0	1	1	1	1	1	1	0	0	1	1	0	0	1	1	1	1	1	1	1	0	1	0	0	1	1	1	0	0	1	1	1	0	1	0
chr4	433151	445725	DEL	119	1	1	1	1	0	1	0	1	1	1	0	1	0	1	1	1	0	0	0	1	0	0	0	1	1	1	1	0	1	0	0	1	0	0	1	1	0	1	0	1	1	1	0	1	0
chr4	476000	480214	DEL	116	1	1	1	1	0	1	1	1	1	1	0	1	1	0	1	1	0	0	0	1	1	0	0	1	1	1	1	1	1	1	0	1	0	0	0	0	0	0	0	1	1	1	0	1	0
chr4	505859	506033	DEL	128	0	1	1	1	1	1	1	1	1	1	0	0	0	0	1	1	0	0	0	1	1	0	0	1	1	1	1	0	1	0	1	1	1	0	0	0	1	1	0	1	0	1	0	1	0
chr4	659992	660186	DEL	135	1	1	1	1	0	1	1	1	1	1	0	1	1	1	0	1	0	1	0	1	0	0	0	1	1	1	0	0	1	0	1	1	0	0	1	0	0	1	1	1	0	0	0	0	0
chr4	941721	950989	DEL	48	0	0	1	0	0	0	0	0	0	0	0	0	0	0	0	0	0	0	0	0	0	1	1	0	1	1	0	0	0	0	0	1	0	0	1	0	0	0	1	0	0	0	0	1	0
chr4	1463459	1484467	DEL	181	1	1	1	0	0	1	1	1	0	1	1	1	1	1	1	1	0	1	1	0	0	0	0	1	0	1	1	1	1	1	1	1	0	1	1	1	1	1	1	1	1	1	1	1	0
chr4	1487510	1490407	DEL	113	0	1	0	0	0	0	0	0	0	1	0	0	1	1	1	0	0	0	1	0	0	0	1	1	0	1	0	1	1	1	1	1	0	1	0	1	1	0	1	1	0	0	1	0	0
chr4	2526384	2526519	DEL	158	0	0	0	1	1	1	1	0	0	1	0	0	0	0	1	1	1	0	0	0	0	0	0	0	1	0	1	0	1	0	1	1	0	1	1	1	1	0	1	0	0	1	1	1	0
chr4	2603494	2604302	DEL	164	1	1	1	0	1	1	1	0	0	1	0	1	1	0	1	1	1	1	0	0	1	0	0	0	1	0	1	1	0	1	1	1	0	0	0	0	1	1	0	0	0	0	0	0	0
chr4	2954286	2958715	DEL	61	0	0	0	0	1	0	0	1	0	0	1	0	0	0	0	1	0	0	1	0	0	0	0	0	0	0	0	0	0	0	1	0	1	0	0	0	0	0	1	1	1	0	0	0	0
chr4	3172158	3176090	DEL	163	0	0	1	0	1	1	1	0	0	1	0	1	0	0	1	1	1	0	0	0	0	0	0	0	1	1	1	0	1	0	0	1	0	1	1	1	1	0	0	0	0	0	0	1	0
chr4	3421149	3424874	DEL	270	1	1	1	1	1	1	1	1	1	1	1	1	1	1	1	1	1	1	1	1	1	1	0	1	1	1	1	1	1	0	1	1	1	1	1	1	1	1	1	1	1	1	1	1	1
chr4	3535678	3545298	DEL	41	0	0	0	0	0	1	0	0	0	0	0	0	0	0	0	0	0	0	0	1	0	1	1	0	1	0	1	0	0	0	0	0	0	0	0	1	1	0	1	0	0	0	1	0	0
chr4	3571434	3571608	DEL	175	1	1	1	1	0	1	1	0	1	1	1	0	1	1	1	1	0	0	1	1	1	1	1	1	1	0	1	1	1	0	0	1	1	1	1	1	0	1	0	0	1	0	0	0	1
chr4	3584626	3588731	DEL	272	1	1	1	1	1	1	1	1	1	1	1	1	1	1	1	1	1	1	1	1	1	0	1	1	1	1	1	1	1	1	1	1	1	1	1	1	1	1	1	1	1	1	1	1	1
chr4	3798454	3798612	DEL	170	1	1	1	1	0	1	1	1	1	1	1	0	1	1	1	1	0	1	1	1	1	0	0	1	1	0	1	0	1	1	0	1	1	0	0	1	1	1	1	1	1	1	0	1	0
chr4	3820615	3825329	DEL	157	1	1	0	1	0	1	1	0	0	1	1	1	1	1	1	0	0	0	1	1	1	0	1	1	1	1	0	1	1	1	1	1	0	1	1	1	1	0	1	0	0	0	0	0	1
chr4	4640323	4648307	DEL	130	0	0	1	1	0	1	0	0	0	1	0	0	0	0	1	0	0	0	1	0	0	0	0	0	1	0	0	0	1	1	1	0	1	0	0	1	1	0	1	1	1	1	0	0	0
chr4	4719556	4725210	DEL	249	0	0	1	1	1	1	1	0	1	1	1	0	0	0	1	0	1	1	1	1	0	1	0	0	1	0	1	0	1	1	1	0	1	1	1	1	1	0	1	1	1	1	1	1	1
chr4	4726771	4730993	DEL	176	0	0	1	0	0	0	1	0	1	0	0	0	0	0	0	0	0	0	0	1	0	0	0	0	0	0	1	0	1	1	0	0	1	1	0	0	0	0	0	0	1	1	0	1	1
chr4	4745488	4756409	DEL	196	0	0	1	1	0	1	1	0	0	0	0	0	0	0	1	0	1	1	1	1	0	1	0	0	1	0	1	0	1	1	1	0	1	1	0	1	1	0	1	1	1	1	1	1	1
chr4	4773211	4773394	DEL	227	0	0	1	1	1	1	1	0	1	1	1	0	0	0	1	0	1	1	1	0	0	0	0	0	1	0	1	0	1	0	1	0	1	1	1	1	0	0	1	1	1	1	1	1	1
chr4	4780245	4802737	DEL	251	0	0	1	1	1	1	1	0	1	1	1	0	0	0	1	0	1	1	1	1	0	1	0	0	1	0	1	0	1	1	1	0	1	1	1	1	1	1	1	1	1	1	1	1	1
chr4	5081097	5081255	DEL	153	0	1	0	0	1	0	1	0	1	0	0	1	0	0	1	1	1	0	0	0	1	0	0	0	1	0	0	1	1	0	1	0	0	1	1	0	1	0	1	0	0	0	0	0	0
chr4	5233590	5242860	DEL	21	0	0	1	0	0	1	0	0	0	0	0	0	0	0	0	0	0	1	0	0	0	0	0	0	1	0	0	0	0	0	0	1	0	0	0	0	0	0	0	0	0	0	0	0	0
chr4	5253195	5253269	DEL	21	0	0	1	0	0	1	0	0	0	0	0	0	0	0	0	0	0	1	0	0	0	0	0	0	1	0	0	0	0	0	0	1	0	0	0	0	0	0	0	0	0	0	0	0	0
chr4	5253537	5255024	DEL	21	0	0	1	1	0	1	0	0	0	0	0	0	0	0	0	0	0	1	0	0	0	1	0	0	1	0	0	0	0	0	0	1	0	0	0	0	0	0	0	0	0	0	0	0	0
chr4	5259011	5267437	DEL	24	0	0	1	1	0	1	0	0	0	0	0	0	0	0	0	0	0	1	0	0	0	0	0	0	1	0	0	0	0	0	0	1	0	0	0	0	0	0	1	0	0	0	0	0	0
chr4	5785343	5791258	DEL	91	0	0	1	0	0	0	1	0	0	0	0	1	0	1	0	0	1	1	0	0	1	0	1	0	0	0	0	0	0	1	1	1	0	1	1	1	1	1	1	1	0	0	1	0	1
chr4	5824297	5827617	DEL	96	0	0	1	0	1	0	1	0	0	0	0	1	0	1	0	0	1	1	0	0	1	0	0	0	0	0	0	0	0	1	1	1	1	1	1	1	1	1	1	1	0	0	1	0	1
chr4	6037230	6037337	DEL	168	1	1	1	1	0	1	1	0	1	1	0	1	0	1	0	1	1	1	0	1	1	1	0	1	1	1	1	1	0	0	1	1	1	1	1	1	1	1	1	1	1	0	1	1	0
chr4	6391631	6391784	DEL	136	1	1	0	1	1	1	0	0	1	1	1	1	1	1	1	0	1	1	1	1	1	0	1	1	1	0	1	0	0	1	1	0	1	1	0	1	1	1	1	1	1	0	1	0	1
chr4	6442827	6446103	DEL	108	0	0	1	1	1	1	1	1	1	1	0	0	0	1	0	1	0	1	0	0	0	0	0	0	1	0	1	1	0	0	0	1	0	1	0	1	1	0	0	0	0	0	0	0	0
chr4	6573228	6573365	DEL	149	1	1	1	0	1	0	0	1	0	0	1	1	1	0	1	0	1	1	1	0	1	0	0	0	0	1	1	1	1	1	0	0	0	0	0	1	1	0	0	0	1	0	1	0	1
chr4	6621961	6622134	DEL	215	1	1	1	1	1	1	1	1	0	1	1	1	1	1	0	1	1	1	1	0	1	0	1	1	1	1	1	1	1	1	1	1	1	1	0	1	1	0	1	1	1	1	1	1	0
chr4	6848864	6850649	DEL	114	1	1	1	1	0	0	0	1	0	0	1	1	1	0	1	0	0	0	1	1	1	1	0	1	0	0	1	1	0	1	0	0	0	0	0	0	1	0	0	1	0	0	1	0	0
chr4	6992920	6997815	DEL	74	0	0	0	1	0	1	0	0	0	0	0	0	0	1	0	0	0	0	0	0	0	0	1	0	1	0	0	0	0	0	0	1	0	1	0	0	0	0	0	0	1	0	0	0	0
chr4	7026815	7026873	DEL	192	1	1	0	1	1	1	1	0	1	1	1	0	1	1	1	0	0	0	1	1	1	1	0	1	1	1	1	0	1	1	0	1	0	1	1	0	1	1	1	1	1	0	1	1	1
chr4	7028825	7033281	DEL	97	0	0	0	0	0	0	0	0	1	0	1	0	0	0	0	0	0	0	0	1	0	0	0	0	1	0	0	0	0	0	1	0	0	0	0	1	0	0	0	1	0	1	0	0	0
chr4	7344999	7346081	DEL	166	0	1	0	0	0	0	1	0	1	0	1	1	1	0	1	0	0	1	1	1	1	0	0	0	1	1	0	0	1	0	1	0	0	1	1	0	1	1	1	1	1	1	1	1	0
chr4	7362551	7362706	DEL	195	0	1	0	0	0	0	1	0	1	0	1	1	0	0	1	0	0	1	1	0	0	0	0	0	1	1	0	0	0	0	1	0	0	1	1	0	0	0	1	1	1	1	1	1	0
chr4	7442610	7443372	DEL	169	0	1	0	0	0	0	1	1	1	0	1	1	1	0	1	0	0	1	1	1	1	0	0	0	0	1	0	0	0	0	1	0	0	1	1	0	0	1	1	0	1	1	0	0	0
chr4	7447587	7447761	DEL	147	0	0	0	0	0	0	0	1	1	0	0	0	0	0	1	0	0	1	1	1	0	0	0	0	1	1	0	0	1	0	1	0	0	1	1	0	0	0	1	1	1	1	1	1	0
chr4	8342664	8345049	DEL	76	1	1	1	0	0	0	0	0	0	0	1	0	0	1	1	0	0	1	1	1	0	1	0	1	0	1	1	1	1	1	1	1	1	0	1	1	1	0	1	1	0	1	0	1	1
chr4	9086423	9086614	DEL	104	0	0	0	0	1	0	0	0	1	0	0	1	1	0	1	0	1	0	0	0	0	0	1	1	1	1	0	0	1	0	1	0	0	0	1	0	0	0	1	0	0	1	1	1	0
chr4	9259624	9263610	DEL	75	0	0	0	1	0	0	0	0	0	0	0	1	1	0	1	1	0	0	0	0	0	0	0	1	0	1	0	0	1	0	1	0	0	0	0	0	0	0	1	0	0	1	0	1	0
chr4	9513030	9513093	DEL	151	0	0	0	0	0	0	0	1	1	0	0	0	0	0	0	1	0	0	0	1	0	0	1	0	1	0	1	1	1	0	0	0	1	1	1	0	1	1	0	1	1	1	1	1	1
chr4	9756732	9756886	DEL	81	0	0	0	0	0	0	0	0	1	0	0	0	0	0	0	0	0	0	0	1	0	0	1	0	1	0	1	0	1	0	0	0	0	0	0	0	0	0	0	1	0	1	0	1	0
chr4	9807091	9807238	DEL	204	1	1	1	1	0	1	1	1	1	1	1	0	0	1	0	1	0	1	1	0	1	1	0	1	1	1	1	1	1	1	1	1	1	1	1	1	1	1	0	1	0	1	0	1	1
chr4	9978003	9978072	DEL	145	0	0	1	0	0	0	1	0	0	1	1	0	0	1	0	1	0	1	1	0	0	0	0	0	0	0	1	0	0	0	0	0	1	0	0	1	0	0	1	0	1	0	1	0	0
chr4	10067675	10072928	DEL	176	1	1	1	1	1	1	1	1	1	1	0	1	1	1	1	0	1	0	1	1	1	1	1	1	1	1	1	1	1	1	1	1	1	1	1	1	1	1	1	1	1	0	1	1	1
chr4	10145762	10147692	DEL	92	0	0	0	1	0	0	0	0	0	0	0	0	0	0	1	1	0	0	0	1	0	0	0	0	1	0	0	0	1	0	0	0	1	0	0	1	1	1	1	0	0	0	0	0	0
chr4	11053318	11057237	DEL	90	0	0	0	1	1	0	0	0	0	1	1	1	0	1	0	0	1	0	1	0	1	0	0	0	0	0	0	0	0	1	1	0	0	1	0	1	1	0	1	0	1	0	1	0	1
chr4	11097879	11105863	DEL	94	0	0	0	1	0	0	0	0	1	1	1	0	0	1	1	1	0	0	0	0	1	0	0	1	0	1	0	1	1	0	0	1	1	1	0	1	1	1	0	0	0	0	0	0	0
chr4	11389932	11441006	DEL	283	1	1	1	1	1	1	1	1	1	1	1	1	1	1	1	1	1	1	1	1	1	1	1	1	1	1	1	1	1	1	1	1	1	1	1	1	1	1	1	1	1	0	1	1	1
chr4	11562623	11562693	DEL	108	1	0	0	0	1	1	0	1	1	1	0	1	1	1	1	0	1	0	0	1	1	0	1	1	1	1	1	1	1	0	0	1	1	0	0	1	1	1	1	1	1	0	1	0	0
chr4	11591525	11591683	DEL	201	1	0	1	0	1	1	1	1	1	1	1	1	1	1	1	0	1	0	1	0	1	0	0	1	0	1	1	1	0	1	0	1	1	1	1	1	0	1	0	1	1	0	1	0	0
chr4	11736786	11738476	DEL	217	1	0	1	0	1	1	1	1	1	1	0	1	1	1	1	0	1	0	0	0	1	0	1	1	0	1	1	1	1	0	1	1	1	1	1	1	0	1	1	1	1	1	1	1	1
chr4	11856690	11859492	DEL	143	0	0	0	0	0	0	1	1	1	0	0	1	1	1	0	0	0	1	0	0	0	0	1	1	0	0	0	1	0	1	1	1	0	1	0	0	0	1	1	0	1	1	1	0	0
chr4	12185360	12193796	DEL	150	0	0	0	0	1	0	1	0	0	0	0	0	1	0	1	0	1	0	0	0	1	0	0	0	0	1	0	0	1	0	1	0	1	0	1	0	0	1	1	0	0	0	1	0	0
chr4	12601912	12602079	DEL	144	1	1	1	1	0	1	0	1	1	1	1	0	1	1	1	0	0	1	1	1	1	1	1	1	1	1	1	1	0	1	0	0	1	1	0	0	1	1	1	1	0	0	0	1	1
chr4	12870803	12870957	DEL	118	0	0	0	0	0	1	0	1	1	0	1	0	0	0	1	1	1	0	1	0	1	1	1	0	1	0	1	0	1	0	1	1	0	1	1	1	1	1	1	0	1	0	1	0	0
chr4	12914153	12914328	DEL	171	1	1	1	1	1	1	0	1	0	1	1	1	1	0	1	1	1	0	1	1	1	1	1	0	1	1	1	1	1	1	1	0	1	1	1	1	1	1	1	1	0	0	1	1	1
chr4	12992603	13000360	DEL	88	0	0	0	0	1	1	0	1	0	1	1	0	0	0	0	0	1	0	1	1	0	0	0	0	0	0	0	0	1	0	0	1	0	0	1	1	1	0	0	0	0	0	1	0	0
chr4	13009809	13023589	DEL	68	0	0	0	0	0	0	0	1	0	1	1	0	0	0	0	0	1	0	1	1	0	0	0	0	0	0	0	0	0	0	0	1	0	0	1	1	1	0	0	0	0	0	1	0	1
chr4	13030510	13035654	DEL	82	0	0	0	0	1	1	0	1	0	1	0	0	0	0	0	0	1	0	1	1	0	0	0	0	0	0	0	0	1	0	0	0	0	0	1	1	1	0	0	0	0	0	1	0	1
chr4	13040991	13041287	DEL	75	0	0	0	0	1	0	0	1	0	1	1	0	0	0	0	0	0	0	1	1	0	0	0	0	0	0	0	0	1	0	0	0	0	0	1	1	1	0	0	0	0	0	1	0	1
chr4	13057213	13067504	DEL	85	0	0	0	0	1	1	1	1	0	1	1	0	0	0	0	0	1	0	1	1	0	0	1	0	0	0	0	0	1	0	0	1	0	0	1	1	1	0	0	0	0	0	1	0	1
chr4	13087629	13091691	DEL	86	0	0	0	0	1	1	1	1	0	1	1	0	0	0	0	0	1	0	1	1	0	0	1	0	0	0	0	0	1	0	0	1	0	0	1	1	1	0	0	0	0	0	1	0	1
chr4	13114642	13115185	DEL	82	0	0	0	0	1	1	1	1	0	1	0	0	0	0	0	0	1	0	1	1	0	0	0	0	0	0	0	0	1	0	0	1	0	0	1	1	1	0	0	0	0	0	1	0	1
chr4	13372968	13390228	DEL	6	0	0	0	0	0	0	0	0	0	0	0	0	0	0	0	0	0	0	0	0	0	0	0	0	0	0	0	0	0	0	0	0	0	0	0	0	0	0	0	0	0	0	0	0	0
chr4	13806027	13806201	DEL	268	1	1	1	1	1	1	1	1	1	1	1	1	1	1	1	1	1	1	1	1	1	1	1	1	1	1	1	1	1	1	1	1	1	0	1	1	1	1	1	1	1	1	1	1	1
chr4	14886572	14893413	DEL	248	1	1	1	1	1	1	1	1	1	1	1	1	1	1	1	1	1	1	1	1	1	1	1	1	1	1	1	1	1	1	1	1	1	0	1	1	1	1	1	1	1	1	1	0	1
chr4	15270334	15270633	DEL	173	1	1	1	1	0	0	0	0	1	0	0	1	1	0	1	1	0	1	0	1	0	0	1	0	1	0	1	1	0	0	1	0	0	0	1	0	1	0	0	1	0	0	1	0	1
chr4	15333718	15333899	DEL	123	0	1	1	0	0	0	0	0	0	0	1	0	0	0	0	1	1	0	0	1	0	0	0	0	0	1	0	0	0	0	1	0	1	0	0	1	1	0	0	1	0	0	0	0	0
chr4	15476716	15476864	DEL	91	1	1	0	1	1	1	0	0	1	1	0	0	1	0	1	1	1	1	0	0	1	0	0	1	1	0	0	0	1	1	0	0	0	0	0	0	0	0	0	0	0	1	1	1	0
chr4	16011656	16012798	DEL	94	1	0	1	0	0	0	0	0	1	0	1	0	0	1	0	1	0	0	1	1	0	0	0	0	0	0	0	0	0	0	1	1	1	0	0	1	0	0	0	1	0	0	0	0	0
chr4	16101089	16101263	DEL	145	1	1	0	1	1	1	1	0	1	1	1	0	1	0	0	1	1	0	1	0	1	0	0	1	0	0	1	0	1	1	1	0	0	0	1	1	0	1	0	1	0	1	1	1	1
chr4	16349012	16349166	DEL	106	1	1	0	0	1	0	0	0	0	1	1	0	1	0	0	0	1	0	1	1	0	0	1	1	0	0	0	1	0	0	1	0	0	0	1	0	0	0	1	0	0	0	0	0	0
chr4	16366076	16366129	DEL	123	1	1	0	1	0	1	1	0	1	1	0	1	1	0	0	1	0	0	0	1	0	0	0	0	0	0	0	1	0	1	0	0	0	0	0	1	0	0	0	0	1	0	1	0	0
chr4	16473546	16473700	DEL	128	1	0	1	1	1	1	1	0	1	1	1	1	0	0	0	1	1	0	1	1	0	0	1	0	0	0	0	1	0	1	0	0	0	0	1	0	0	0	0	1	1	0	1	0	1
chr4	17825861	17826013	DEL	132	0	1	0	0	0	1	1	1	1	0	0	0	0	0	0	0	0	1	0	0	0	0	1	0	1	1	1	1	1	0	0	0	0	1	1	0	0	0	0	1	0	0	0	0	1
chr4	18148411	18148582	DEL	128	0	1	0	1	0	1	0	0	1	1	0	0	0	0	1	0	0	1	0	0	0	0	1	1	0	0	1	0	1	1	0	0	0	1	1	1	1	0	0	1	0	0	0	0	0
chr4	18452255	18457892	DEL	60	0	0	1	0	0	0	0	0	0	0	0	1	0	1	0	0	0	0	0	1	0	0	0	0	0	0	1	0	0	0	0	0	0	1	0	0	1	1	0	0	0	0	0	0	0
chr4	18499520	18501071	DEL	119	1	1	0	1	1	0	1	1	1	1	1	0	1	0	0	1	0	1	0	0	0	0	0	1	0	0	0	1	0	0	0	0	0	0	1	0	0	0	0	1	0	0	0	0	0
chr4	18515087	18517745	DEL	132	1	0	0	0	0	1	0	1	1	1	1	1	1	1	1	1	1	1	1	0	0	0	0	1	0	1	1	1	1	1	1	0	0	1	1	1	0	0	1	0	0	0	0	0	0
chr4	19091817	19091968	DEL	131	1	1	0	0	1	1	1	0	1	1	0	0	1	0	0	0	1	0	0	1	1	0	0	1	1	0	0	1	1	1	0	1	0	0	0	0	1	0	0	1	0	0	1	0	0
chr4	19102968	19103142	DEL	166	1	1	0	0	1	1	1	1	1	1	1	0	1	0	0	0	1	1	1	1	1	0	0	1	1	0	0	1	1	1	0	1	0	1	0	0	1	0	0	1	0	0	1	0	0
chr5	148710	154246	DEL	79	0	0	0	1	0	0	0	0	0	0	1	0	1	0	0	0	0	0	1	0	0	0	0	0	1	1	1	0	0	1	0	1	0	0	1	0	1	0	0	1	0	0	0	0	0
chr5	194115	194289	DEL	189	1	1	1	1	1	1	1	1	1	1	1	1	1	1	1	1	1	1	1	1	1	1	1	1	1	1	1	1	1	1	0	1	0	1	1	1	1	0	0	0	0	1	1	0	1
chr5	240393	240557	DEL	138	1	1	0	1	1	0	1	0	0	1	1	1	1	1	1	1	1	0	1	1	1	0	0	1	1	1	0	0	1	0	1	1	0	0	1	0	1	0	1	1	0	1	0	0	0
chr5	411396	422639	DEL	215	1	1	1	1	1	1	1	1	1	1	0	1	1	1	1	1	1	1	0	1	1	0	0	1	1	0	0	1	1	1	0	1	0	1	1	1	1	0	0	1	0	1	1	1	1
chr5	945920	945972	DEL	152	1	1	1	1	0	0	1	0	0	1	1	1	1	0	1	1	1	0	1	1	1	1	0	0	0	1	0	1	0	1	0	0	0	1	0	0	0	1	0	1	1	0	1	1	1
chr5	950361	950534	DEL	198	1	1	1	1	1	1	1	1	1	1	1	1	1	1	1	1	1	1	1	1	1	1	1	1	1	0	1	1	1	1	1	1	1	1	0	1	0	1	1	1	1	1	1	1	1
chr5	952747	952921	DEL	124	1	1	1	1	1	1	1	0	1	1	1	1	1	0	1	0	1	0	1	0	1	1	0	1	1	0	1	1	1	1	1	1	1	1	1	0	1	1	1	1	0	1	0	1	0
chr5	1271738	1277941	DEL	156	1	1	1	0	0	0	1	0	0	0	1	0	0	1	1	1	0	1	1	1	1	1	0	0	1	0	1	0	0	1	0	1	0	1	0	1	0	0	0	0	1	1	1	1	0
chr5	1326601	1326787	DEL	153	1	1	1	0	1	0	1	0	1	0	1	0	1	1	1	0	1	0	0	1	1	1	0	1	0	0	0	1	0	1	0	1	0	0	1	1	0	1	0	0	1	1	1	1	1
chr5	1516459	1521232	DEL	180	1	1	1	1	1	1	1	1	0	1	0	0	1	1	0	0	1	0	0	1	1	0	0	1	0	0	0	1	0	1	0	1	1	0	1	0	0	0	0	0	0	1	1	1	1
chr5	1772021	1772263	DEL	133	1	1	1	1	0	1	0	1	0	1	1	1	1	0	1	0	0	0	1	1	1	0	0	0	1	1	1	1	1	1	0	0	1	0	0	0	0	1	0	1	1	1	1	1	0
chr5	1811635	1811783	DEL	141	1	0	1	1	0	1	1	1	0	1	1	1	1	1	1	0	1	0	1	1	1	0	0	1	1	1	1	1	1	1	0	1	0	0	1	1	0	1	0	1	1	1	1	0	1
chr5	2130374	2131637	DEL	133	0	1	0	1	1	0	1	0	1	1	0	1	0	0	0	1	1	1	0	0	0	0	0	1	1	0	0	1	0	0	1	0	0	0	1	0	1	1	1	1	1	0	1	0	1
chr5	2335417	2340326	DEL	209	0	1	0	1	1	0	1	0	0	1	1	1	0	1	0	1	1	1	1	0	0	0	0	1	1	0	0	1	0	0	1	0	0	0	0	0	1	1	1	0	1	1	1	1	1
chr5	2471226	2488107	DEL	43	0	0	0	0	0	0	1	0	0	0	0	0	0	1	0	1	0	0	0	0	0	0	0	1	0	0	0	0	0	0	0	0	0	0	0	0	0	0	0	0	0	1	0	1	0
chr5	2641758	2641932	DEL	90	0	1	0	0	0	0	1	1	1	0	1	0	0	0	0	1	0	1	1	0	0	0	0	1	0	0	0	1	0	0	0	0	1	0	0	0	1	0	0	0	0	1	0	1	1
chr5	2806552	2806706	DEL	177	1	1	1	0	0	1	1	1	0	1	0	1	1	1	0	1	0	0	0	1	1	1	1	1	1	0	1	1	0	1	1	1	1	0	1	1	0	1	0	0	1	0	1	1	0
chr5	2844522	2848508	DEL	191	1	1	1	0	1	1	1	1	0	1	0	1	1	1	0	1	1	0	0	1	1	1	1	1	1	1	1	1	0	1	1	1	1	0	1	0	0	1	0	0	1	1	1	1	0
chr5	2880907	2881082	DEL	94	0	0	0	0	1	0	1	1	0	0	1	0	0	1	0	0	0	0	1	0	0	0	0	1	0	0	0	1	0	0	1	0	1	0	0	0	1	1	1	0	1	0	0	0	0
chr5	2969525	2969702	DEL	217	1	1	1	1	1	1	1	1	1	1	1	1	1	1	1	1	1	1	1	1	1	1	0	1	1	1	1	1	1	1	1	1	0	1	1	1	1	1	1	1	1	1	1	0	1
chr5	2987477	2995797	DEL	14	0	0	0	0	0	0	0	0	0	0	0	0	0	0	0	0	0	0	0	0	0	0	0	0	0	0	0	0	0	0	0	0	0	0	0	0	0	0	0	0	0	0	0	0	0
chr5	3127821	3127987	DEL	97	1	0	1	0	0	1	1	1	0	1	0	0	1	0	1	0	0	0	0	0	1	1	1	0	1	1	1	0	0	0	0	1	1	0	1	1	0	1	1	0	0	0	0	0	0
chr5	3131919	3132094	DEL	95	1	1	1	0	0	1	1	1	0	1	0	0	1	0	1	0	0	0	0	1	1	0	1	1	1	1	1	1	0	0	0	1	0	0	0	1	0	1	1	0	0	0	0	0	0
chr5	3172244	3172398	DEL	162	1	1	1	1	1	0	0	1	1	1	0	1	1	1	1	1	1	0	0	0	1	1	1	1	1	1	0	0	1	1	0	1	1	0	1	0	1	0	0	1	0	0	1	1	1
chr5	3377515	3377662	DEL	134	1	0	1	0	1	1	1	1	0	0	0	0	1	1	0	0	1	1	1	1	1	0	1	0	0	1	1	1	0	1	0	0	1	1	0	0	0	1	0	0	1	0	0	1	0
chr5	3381886	3383420	DEL	122	1	0	1	0	1	1	1	1	0	0	1	0	1	1	0	0	1	1	1	1	1	1	1	0	0	1	0	1	0	0	0	0	1	1	0	0	1	0	0	0	0	1	1	1	0
chr5	3851853	3852006	DEL	206	1	1	1	0	1	1	1	1	1	1	1	1	1	1	1	1	1	1	1	1	1	1	0	1	1	1	1	1	1	1	1	1	1	1	1	1	1	1	1	1	1	1	1	1	1
chr5	3874616	3874789	DEL	125	1	1	0	1	1	1	1	1	1	0	0	1	0	1	1	0	1	1	0	0	0	0	0	0	1	0	0	0	1	0	1	0	1	0	1	1	1	0	1	1	1	0	1	1	0
chr5	3956297	3961782	DEL	134	1	1	1	0	1	1	1	1	1	1	1	1	1	1	1	0	1	1	1	1	1	1	0	0	0	1	0	0	1	1	0	1	0	0	1	1	0	0	0	0	0	1	1	1	1
chr5	4385100	4388697	DEL	86	1	1	0	0	1	0	1	1	0	0	1	0	1	0	0	1	1	0	1	1	1	0	0	1	1	1	1	0	0	1	1	0	0	0	0	0	1	0	1	0	0	0	0	0	0
chr5	4592297	4594905	DEL	91	0	0	1	0	1	1	0	1	1	0	1	0	0	0	1	0	0	0	0	1	1	1	1	0	0	1	0	1	1	0	0	1	1	0	0	0	0	0	0	0	0	0	0	1	0
chr5	7133936	7139257	DEL	118	0	0	0	1	1	0	0	1	1	0	0	1	0	1	0	0	1	0	0	0	0	0	0	0	0	1	0	1	1	0	1	0	0	0	1	1	1	0	1	1	0	0	1	1	1
chr5	7881438	7883012	DEL	98	0	0	1	1	0	1	1	1	0	1	0	1	0	0	0	1	0	0	0	0	1	0	0	0	1	1	1	0	0	1	0	1	0	0	0	0	0	1	0	0	0	1	0	1	1
chr5	7961797	7963350	DEL	87	0	0	1	1	0	0	1	1	0	1	0	1	0	0	0	1	0	0	0	0	1	0	0	0	0	1	1	0	0	0	0	1	0	0	0	0	0	1	0	0	0	1	0	1	1
chr5	8611123	8611277	DEL	163	0	1	1	0	1	0	1	1	1	1	0	1	0	0	0	1	1	0	0	0	1	0	0	0	0	1	1	1	0	0	0	0	0	0	0	0	0	1	0	0	0	1	1	1	1
chr5	8775761	8775957	DEL	99	0	0	0	0	1	0	0	1	0	1	0	1	0	0	1	0	1	0	0	0	1	0	0	0	0	1	0	1	0	0	0	0	0	0	0	0	0	1	0	0	0	1	0	0	1
chr5	8872472	8882307	DEL	154	1	1	0	1	1	1	0	0	1	0	1	0	1	0	1	1	1	0	1	1	0	0	1	1	1	0	1	1	1	1	1	1	1	1	1	1	1	1	1	1	0	0	1	0	0
chr5	8957501	8970935	DEL	189	0	1	0	1	1	1	1	0	0	1	1	0	1	1	1	1	1	0	1	1	0	0	1	1	0	1	1	1	1	1	1	1	1	1	1	1	1	1	1	1	0	0	1	0	0
chr5	9006545	9006731	DEL	104	1	0	0	0	0	0	1	0	0	1	1	0	0	0	0	1	0	0	1	0	0	0	0	1	0	0	0	1	1	0	0	0	0	1	0	0	1	1	0	1	0	0	0	0	0
chr5	9045662	9045824	DEL	162	1	1	0	0	1	1	1	0	1	1	1	0	1	0	0	1	1	0	1	1	0	0	0	0	0	1	1	0	1	1	0	0	1	1	1	1	0	1	1	1	0	0	1	0	0
chr5	9113843	9128137	DEL	51	0	0	0	1	0	0	0	0	0	1	0	0	0	0	0	0	0	0	0	0	0	0	0	0	0	0	0	0	0	0	0	0	0	0	1	0	0	0	0	1	0	0	0	0	0
chr5	9163975	9169551	DEL	62	0	0	0	0	0	0	0	0	0	0	0	0	0	0	0	1	0	0	0	0	0	0	0	0	0	0	0	0	0	0	0	0	1	0	1	1	1	0	0	0	0	0	0	0	0
chr5	9368792	9376754	DEL	89	0	0	1	0	1	0	1	1	0	0	0	0	1	0	1	0	0	0	1	1	1	0	0	0	0	0	0	0	0	0	0	1	0	0	1	0	1	0	0	0	0	0	1	1	0
chr5	10569085	10569268	DEL	63	0	0	0	0	1	1	0	0	0	0	1	1	0	0	0	1	1	0	1	1	0	0	0	0	0	1	0	0	0	0	0	0	0	0	1	1	0	0	1	0	0	0	0	0	0
chr5	10699378	10710244	DEL	110	0	0	0	0	1	1	1	0	0	0	1	1	0	0	0	0	0	0	1	1	0	0	1	0	1	1	0	0	0	0	1	0	1	1	0	1	0	1	1	0	1	0	1	0	1
chr5	10712144	10713318	DEL	147	0	1	0	1	1	1	1	1	0	1	1	1	1	1	1	1	1	1	1	1	0	0	1	0	0	1	0	0	1	0	1	0	1	1	1	1	0	1	1	1	0	0	1	0	1
chr5	10726054	10726226	DEL	144	0	1	0	1	1	1	1	1	0	1	1	1	1	0	0	1	1	1	1	1	0	0	1	0	0	1	0	0	1	0	1	0	1	1	1	1	0	1	1	1	1	0	1	0	1
chr5	10794751	10800816	DEL	29	1	0	0	0	0	1	0	0	0	0	0	0	0	0	0	0	0	0	1	0	0	0	0	0	0	0	0	0	1	0	0	0	0	0	0	0	0	0	0	0	0	0	0	0	0
chr5	10869055	10869232	DEL	126	0	1	0	1	1	0	1	1	0	1	1	1	0	1	0	1	1	1	1	1	0	0	0	0	0	0	0	0	0	0	0	0	1	0	1	1	0	0	0	1	1	0	1	0	1
chr5	10872533	10878640	DEL	91	0	0	0	0	0	0	0	0	0	1	0	1	0	0	1	0	0	1	0	1	0	0	1	0	0	0	0	0	0	0	0	0	1	1	1	0	0	0	0	0	1	0	0	0	1
chr5	10895044	10905078	DEL	152	0	1	0	1	1	1	1	1	0	1	1	1	0	1	1	1	0	1	1	1	0	0	1	0	0	0	0	0	1	0	1	0	1	1	1	1	0	1	1	1	1	0	1	0	1
chr5	10943226	10946328	DEL	136	1	0	1	0	1	1	0	0	0	1	1	0	1	1	0	1	1	0	1	0	0	0	1	0	0	0	1	1	1	0	0	0	0	0	1	0	1	1	0	1	1	1	1	1	0
chr5	11092839	11094519	DEL	46	0	0	0	0	1	1	0	0	0	0	1	0	0	0	0	0	1	0	1	0	0	0	1	0	0	0	0	1	0	0	0	0	0	0	1	0	1	0	0	0	0	0	0	0	0
chr5	11476832	11477267	DEL	85	0	0	1	0	0	0	0	1	0	0	1	0	1	0	0	0	0	0	1	0	1	0	0	0	0	0	1	0	0	0	0	0	0	0	0	0	0	0	0	1	1	0	1	0	0
chr5	11479141	11483533	DEL	161	1	1	1	0	1	1	1	1	1	1	0	0	1	1	0	1	0	1	0	1	0	0	1	1	1	1	1	1	0	0	0	0	1	1	1	1	0	1	0	1	1	0	1	0	1
chr5	11491177	11495184	DEL	203	1	1	1	0	1	0	1	1	1	1	1	0	1	1	0	1	1	1	1	1	1	1	1	1	0	0	1	1	0	1	0	0	0	1	1	1	0	1	0	1	1	0	1	0	1
chr5	11568284	11568433	DEL	183	1	1	1	0	1	1	1	0	0	0	0	1	1	1	1	1	1	0	1	0	1	0	1	0	1	1	1	0	0	0	1	1	1	0	1	1	1	1	1	1	0	0	0	0	1
chr5	11771801	11771965	DEL	249	1	1	1	1	1	1	1	1	1	1	1	1	1	1	1	1	1	1	1	0	1	1	1	1	1	1	0	0	0	1	0	1	1	1	1	1	1	1	1	0	0	1	1	1	1
chr5	11812432	11818983	DEL	149	0	0	0	0	1	0	0	0	1	0	0	1	1	0	0	1	1	0	1	0	1	0	0	0	0	1	1	0	0	0	1	0	0	0	0	1	0	1	1	1	1	1	1	1	1
chr5	12017788	12017951	DEL	103	1	0	1	0	1	0	1	1	0	0	1	0	1	1	0	0	1	0	1	1	0	0	0	0	0	1	1	0	0	0	0	1	0	1	0	0	1	1	0	0	1	0	0	0	1
chr5	12093078	12093233	DEL	262	1	1	1	1	1	1	1	1	1	1	1	1	1	1	1	1	1	1	1	0	1	1	1	1	1	1	1	1	1	0	1	1	1	1	1	1	1	1	1	0	1	1	1	1	1
chr5	12184604	12184657	DEL	155	0	1	1	1	1	1	1	1	1	1	1	1	1	1	1	1	1	0	1	0	1	0	1	0	0	1	1	0	0	0	1	1	1	1	1	1	0	0	1	1	1	1	1	1	1
chr5	12245741	12260871	DEL	127	0	0	0	0	0	1	0	0	1	0	1	0	0	0	0	1	0	1	1	0	1	1	0	1	0	1	1	1	1	0	1	0	1	0	1	1	1	0	1	0	1	1	1	1	1
chr5	12280052	12284589	DEL	141	1	1	1	0	0	1	1	0	1	1	1	0	1	1	0	0	0	0	1	0	1	0	0	1	0	1	1	0	1	0	1	0	1	0	0	1	1	0	1	1	1	1	1	1	1
chr5	12723511	12723939	DEL	132	1	0	1	0	0	1	1	0	0	1	1	0	1	1	0	1	0	1	1	0	0	1	0	0	1	0	0	1	1	1	1	0	0	0	1	0	0	0	1	0	0	0	0	0	0
chr5	14559346	14559510	DEL	159	1	1	0	1	1	0	1	1	1	1	1	0	1	0	1	1	1	0	1	0	0	1	0	1	0	0	1	1	0	0	0	0	0	1	0	0	1	0	0	1	0	0	0	1	1
chr5	14678163	14678232	DEL	109	1	1	0	0	0	0	1	1	0	1	0	1	0	0	0	0	0	1	0	1	1	0	1	1	0	0	0	1	1	0	1	1	1	1	1	1	0	1	0	0	0	1	0	1	0
chr5	14977230	14988537	DEL	112	0	1	0	1	1	0	1	0	1	0	1	0	0	0	1	0	0	0	1	0	0	0	0	1	1	0	0	0	0	1	0	0	0	0	1	0	1	0	0	0	0	0	1	1	0
chr5	15029722	15031247	DEL	110	0	0	0	1	1	1	1	1	1	1	0	1	1	1	1	1	1	1	0	1	0	0	0	0	1	1	0	0	1	0	1	0	0	1	0	1	0	0	0	1	0	1	0	1	1
chr5	15048101	15053459	DEL	21	0	0	1	0	0	0	0	0	0	0	0	0	0	0	0	0	0	0	0	0	0	0	0	0	0	0	0	0	0	0	0	0	1	0	0	1	0	0	0	0	0	0	0	0	0
chr5	15112533	15112682	DEL	157	1	0	1	1	0	0	0	1	0	1	1	0	1	1	0	1	1	0	1	0	1	0	0	0	0	1	0	0	0	1	0	0	1	0	0	0	0	1	0	0	0	0	0	0	1
chr5	15461330	15466865	DEL	28	0	0	0	0	0	0	0	0	0	1	0	0	0	0	0	0	0	0	0	0	0	0	0	0	0	0	0	0	0	0	0	0	0	0	0	0	0	0	0	0	0	0	0	0	0
chr5	15609838	15609961	DEL	185	1	0	1	0	1	1	1	0	1	0	0	0	0	1	1	1	1	0	0	1	1	0	0	1	1	1	1	1	0	1	0	1	1	0	1	1	1	1	0	0	1	0	1	1	1
chr5	15826122	15826277	DEL	230	1	1	1	0	1	1	1	1	1	1	1	1	1	1	1	1	1	0	1	1	0	0	1	1	1	1	1	1	1	1	0	0	1	0	1	1	1	1	0	1	0	0	1	0	1
chr5	15831714	15831889	DEL	185	1	1	0	0	0	0	1	0	1	0	1	0	0	1	0	1	0	0	1	0	1	1	1	0	1	0	1	1	0	1	0	0	0	1	0	0	1	1	0	0	0	0	1	0	0
chr5	15946188	15946361	DEL	203	1	1	0	0	1	0	1	0	1	1	1	0	0	1	1	1	0	1	1	1	1	1	0	0	1	0	1	1	1	1	1	1	1	0	1	0	1	1	1	0	1	1	1	1	1
chr5	16427478	16427589	DEL	190	1	1	1	0	0	0	1	1	0	1	1	1	1	0	1	1	0	1	1	1	1	1	0	1	0	0	1	1	1	1	1	1	1	0	1	1	1	1	1	0	0	1	0	0	0
chr5	16713800	16713970	DEL	199	1	1	0	1	1	1	1	1	1	1	0	1	1	1	1	1	1	1	1	0	0	1	0	1	0	1	1	1	1	0	0	1	1	1	1	1	1	1	1	1	1	1	1	1	1
chr5	16854964	16861130	DEL	153	1	1	0	1	0	0	1	0	1	1	1	0	1	0	0	1	0	0	1	0	1	0	0	0	1	0	0	1	0	1	0	1	1	1	1	1	0	1	0	0	0	1	1	1	1
chr5	17169430	17169498	DEL	218	1	1	1	1	1	0	1	1	1	0	1	1	1	1	1	1	1	1	1	1	1	0	1	1	1	1	1	1	1	1	1	0	1	1	1	1	1	1	1	1	1	1	1	0	1
chr5	17250770	17250943	DEL	209	1	1	1	1	1	1	1	1	1	1	1	1	1	1	1	0	1	1	1	1	1	0	1	1	1	1	1	1	1	1	0	0	1	1	1	1	0	1	1	1	0	1	1	1	0
chr5	17252106	17252280	DEL	182	1	0	1	1	0	1	1	1	1	1	0	1	1	1	1	0	1	0	1	1	1	0	0	1	1	1	1	1	1	1	0	0	1	0	1	1	1	1	1	1	0	0	1	1	0
chr5	17317526	17317676	DEL	97	0	1	1	1	0	1	0	1	0	1	0	1	1	0	0	1	0	0	0	0	0	0	0	0	1	1	0	0	0	0	0	0	0	1	1	1	0	0	0	1	1	1	0	0	0
chr5	18140973	18141121	DEL	138	1	1	1	1	0	1	1	1	1	1	0	1	1	1	0	1	0	0	0	0	1	0	1	1	0	1	1	1	0	1	0	1	1	0	0	0	0	1	0	1	1	1	1	0	1
chr5	18336742	18339240	DEL	59	0	0	0	0	0	1	0	0	0	0	0	0	0	0	0	0	0	0	0	0	0	0	0	0	0	0	1	0	0	0	0	0	0	1	0	0	1	0	1	0	1	0	0	0	0
chr5	19357783	19357938	DEL	127	0	1	1	0	1	1	0	0	0	0	1	1	0	1	1	0	0	0	1	0	0	1	0	0	0	1	1	0	1	0	1	1	0	0	1	0	0	0	1	1	0	1	0	1	0
chr5	19838582	19838747	DEL	196	1	1	1	1	1	1	1	1	1	1	1	1	1	1	1	1	1	0	1	0	1	1	1	1	0	1	1	1	0	1	0	1	1	1	0	1	1	1	0	0	1	0	1	0	0
chr5	20355685	20357658	DEL	75	0	0	1	0	0	1	0	0	1	0	0	1	0	0	0	1	0	1	0	0	0	0	1	0	0	1	0	0	0	0	1	0	0	1	0	0	1	0	1	0	1	1	1	1	0
chr5	21667754	21667909	DEL	142	0	1	1	0	0	1	0	0	0	0	1	0	0	0	1	1	0	1	1	1	0	0	0	0	0	1	0	0	1	1	1	0	1	0	1	0	1	1	1	0	0	0	0	0	0
chr5	21801729	21801901	DEL	171	1	0	0	1	1	0	1	0	1	1	1	1	1	1	0	0	1	0	1	1	1	0	1	1	0	1	0	1	0	1	1	1	1	0	0	0	1	1	1	0	1	0	0	1	0
chr5	21861904	21861994	DEL	172	1	0	1	1	1	1	1	1	1	0	1	1	1	1	1	1	1	0	1	0	1	0	1	1	1	1	1	1	0	1	1	0	0	0	1	1	0	0	1	1	0	0	0	0	0
chr5	21869558	21869710	DEL	150	1	1	0	1	0	0	1	0	1	1	0	0	1	1	1	0	0	1	0	1	1	1	0	1	0	0	0	1	0	1	0	0	1	1	0	0	1	1	0	1	1	0	0	0	0
chr5	21916979	21917220	DEL	161	1	1	0	1	1	1	1	0	1	0	1	1	1	1	0	1	1	0	1	1	1	0	1	1	0	0	1	1	0	0	0	0	0	0	0	1	0	0	0	1	0	0	0	0	0
chr5	22378604	22378757	DEL	141	0	1	1	0	0	1	1	0	1	0	0	0	0	1	0	1	0	0	1	1	0	1	0	0	0	1	1	0	1	1	0	0	0	0	1	1	0	0	0	0	1	0	1	0	0
chr5	22380460	22392746	DEL	175	0	1	1	0	0	1	1	0	1	0	1	0	0	1	0	1	0	1	1	1	0	0	1	0	1	1	1	0	1	1	0	0	0	1	1	1	0	0	0	0	1	0	0	0	0
chr5	22405172	22409299	DEL	98	0	1	1	0	0	0	0	0	0	0	0	0	0	0	0	1	0	1	0	1	0	1	0	0	0	1	0	0	0	1	0	0	0	0	1	1	0	0	0	0	0	0	0	0	0
chr5	22416387	22418977	DEL	59	0	0	0	0	0	0	0	0	0	0	0	0	0	0	0	1	0	1	0	1	0	0	0	0	0	0	0	0	0	0	0	0	0	0	1	0	0	0	0	0	0	0	0	0	0
chr5	22523546	22523633	DEL	125	0	0	1	1	0	0	0	1	1	1	1	1	1	0	0	1	0	1	1	1	0	0	1	0	1	1	1	1	0	0	0	0	1	0	1	1	1	1	0	0	0	0	0	0	0
chr5	22539791	22540151	DEL	118	0	0	0	0	1	0	0	0	1	0	1	1	1	0	0	1	1	1	1	1	0	0	1	0	1	0	0	1	0	0	0	0	1	0	1	1	1	1	0	1	0	0	0	0	0
chr5	22556077	22556229	DEL	177	0	0	0	0	1	0	1	0	1	1	1	1	1	0	1	1	1	1	1	1	0	0	1	0	1	0	0	1	1	0	1	0	1	1	1	1	1	1	1	1	1	0	1	1	0
chr5	22945877	22946029	DEL	190	0	1	1	0	1	1	1	0	1	0	1	1	1	0	1	1	1	1	0	1	1	0	1	0	1	0	0	0	1	0	0	0	1	1	0	0	1	1	1	0	0	1	1	1	1
chr5	23660609	23667979	DEL	114	1	1	1	1	0	0	0	1	1	0	0	0	1	1	0	1	0	1	0	0	1	0	1	1	0	1	0	0	0	1	0	0	0	0	1	1	0	1	0	1	1	0	1	0	0
chr5	24429556	24431785	DEL	114	1	1	1	0	0	1	0	1	0	1	1	1	1	0	0	0	0	0	1	0	1	0	1	1	1	0	0	1	1	1	0	0	0	0	0	0	0	0	0	1	0	1	1	1	1
chr5	24703202	24705359	DEL	164	1	0	1	1	1	0	0	1	1	0	0	0	1	1	1	0	1	1	0	0	1	1	1	0	0	0	1	1	0	1	1	1	1	1	1	0	1	1	1	0	0	1	1	1	1
chr5	24736420	24736575	DEL	97	1	0	1	1	1	0	0	0	0	0	0	0	1	1	1	0	1	1	0	0	1	0	0	0	0	0	1	1	0	1	1	0	0	0	0	0	0	0	0	0	0	0	0	0	1
chr5	24786266	24787958	DEL	74	0	0	0	0	0	0	0	0	0	0	0	0	0	0	0	0	0	0	0	0	0	0	0	0	1	0	0	0	0	0	1	1	1	0	0	0	0	0	0	0	1	0	0	1	0
chr5	24789995	24790107	DEL	180	0	1	1	0	0	1	1	0	0	1	1	1	1	0	1	0	0	1	1	1	0	0	0	0	0	1	1	1	0	1	1	1	0	0	1	1	0	1	1	0	1	1	1	1	0
chr5	24805660	24805715	DEL	205	0	1	1	1	0	1	1	1	0	1	1	1	0	0	1	1	0	1	1	1	0	1	0	0	1	1	1	1	1	1	1	1	1	0	1	1	0	1	1	1	1	1	0	1	1
chr5	24867801	24867954	DEL	191	0	1	1	1	0	1	1	1	0	0	1	1	1	0	0	1	0	1	0	1	0	0	0	0	1	1	1	1	0	1	1	0	1	0	1	1	0	1	1	0	1	1	1	1	0
chr5	24961956	24964416	DEL	199	0	1	1	1	0	1	1	1	0	1	1	1	1	0	1	1	0	1	1	1	0	0	0	0	1	1	1	1	0	1	1	1	1	0	1	0	0	1	0	1	1	1	1	1	1
chr5	25693006	25695973	DEL	153	1	0	1	1	0	0	0	1	1	0	0	1	0	1	0	1	0	0	0	1	1	0	0	1	0	0	1	1	1	0	0	1	0	1	0	1	0	1	0	1	1	0	1	0	0
chr5	26034443	26044726	DEL	129	1	0	1	1	0	1	1	1	0	1	0	1	1	1	1	0	0	0	0	1	1	1	1	1	0	0	1	1	1	1	0	1	1	0	0	1	1	1	0	1	1	0	0	0	0
chr5	26063516	26067119	DEL	79	1	0	1	1	0	1	1	1	0	0	0	1	1	1	1	0	0	0	0	0	1	0	0	1	0	0	0	1	0	0	0	1	1	0	0	1	1	1	0	1	1	0	0	0	0
chr5	26457632	26495164	DEL	17	0	0	0	0	0	0	0	0	0	0	0	0	0	0	0	0	0	0	0	0	0	0	0	0	0	0	0	0	0	0	0	0	0	0	0	0	0	0	1	0	0	0	0	0	0
chr5	26466262	26468045	DEL	41	0	0	0	0	0	1	0	0	0	0	0	0	0	0	0	0	0	0	0	0	0	0	0	0	0	0	0	0	1	0	1	0	0	0	0	0	0	0	0	0	0	0	0	0	0
chr5	26483824	26483998	DEL	105	0	0	1	0	0	1	0	0	0	0	0	0	0	0	1	0	0	1	0	1	0	0	0	0	0	1	0	0	1	0	1	0	0	0	1	0	0	0	0	0	0	0	0	0	0
chr6	87772	95902	DEL	214	1	1	1	1	1	1	1	1	1	0	1	1	1	0	0	1	1	1	1	1	1	1	1	1	0	0	1	1	1	1	1	1	0	1	1	0	1	0	1	1	1	0	0	1	1
chr6	749390	753172	DEL	82	0	0	1	0	1	0	0	0	0	0	0	1	0	0	0	0	1	1	0	1	0	1	0	1	0	0	0	0	0	1	1	1	1	0	0	1	1	1	1	1	0	0	0	0	0
chr6	1035355	1041953	DEL	142	0	1	0	1	1	1	1	1	1	1	1	1	1	1	1	1	1	1	1	1	0	0	0	0	0	0	0	0	1	0	1	0	0	1	1	1	0	0	1	1	0	1	0	1	0
chr6	1549328	1549485	DEL	173	1	0	1	0	0	0	1	1	0	0	1	1	1	1	1	0	0	1	1	1	0	1	1	1	0	0	0	0	0	1	0	0	0	0	0	0	0	0	0	1	1	0	1	1	0
chr6	1650878	1652766	DEL	130	0	0	1	0	0	0	0	0	1	0	0	0	0	1	0	1	0	1	0	1	0	0	1	0	0	0	0	0	1	0	0	1	0	0	0	0	1	1	0	0	1	1	1	0	1
chr6	1671918	1672120	DEL	174	1	0	1	0	1	0	0	0	1	0	0	1	1	1	0	1	1	1	0	1	0	1	1	0	0	0	0	0	0	1	0	1	0	0	0	0	1	1	0	1	1	1	1	1	1
chr6	1678109	1689085	DEL	219	1	0	1	0	1	0	0	1	1	0	0	1	1	1	0	1	1	1	0	1	0	1	1	1	0	0	0	0	1	1	0	1	0	0	0	0	1	1	0	1	1	1	1	1	1
chr6	2020801	2024620	DEL	132	1	0	0	0	1	1	1	0	0	0	0	1	1	1	0	1	1	1	0	1	0	0	0	1	0	0	0	0	0	1	0	0	0	0	1	1	1	0	0	1	1	1	1	1	0
chr6	2039006	2039179	DEL	141	0	0	0	0	1	0	0	0	1	0	1	0	0	1	1	1	1	0	1	1	0	0	1	0	0	0	0	0	0	0	1	1	0	0	1	1	0	1	1	1	1	1	1	1	0
chr6	2041838	2042375	DEL	144	1	0	0	0	1	1	1	0	0	0	1	0	1	1	1	1	1	1	1	1	0	0	1	1	0	0	0	0	0	0	1	1	0	0	0	0	1	0	1	0	1	1	1	1	0
chr6	2053400	2054733	DEL	113	0	0	0	0	1	0	0	0	1	0	1	0	0	1	1	1	1	0	1	1	0	0	1	0	0	0	0	0	0	0	0	1	0	0	1	1	0	1	1	1	0	1	1	1	0
chr6	2062559	2062740	DEL	99	0	0	0	0	1	0	0	0	1	0	0	0	0	0	1	1	1	0	0	1	0	0	0	0	0	0	0	0	0	0	1	1	0	0	1	1	0	1	1	0	1	1	0	0	0
chr6	2102064	2104583	DEL	160	1	0	0	0	1	1	1	0	1	0	1	1	1	0	0	1	1	1	1	1	0	1	1	1	0	0	0	0	0	1	0	1	0	0	0	0	1	0	0	1	1	1	1	1	0
chr6	2256849	2264372	DEL	150	1	0	0	0	1	1	1	0	1	0	0	1	1	1	0	1	1	1	0	1	0	1	1	1	0	0	0	0	0	1	0	1	0	0	0	0	1	0	0	1	1	1	1	1	0
chr6	2268108	2269676	DEL	136	1	0	0	0	1	1	1	0	1	0	0	1	1	1	0	1	1	1	0	1	0	0	1	1	0	0	0	0	0	1	0	1	0	0	0	0	1	0	0	1	1	1	1	1	0
chr6	2536765	2548338	DEL	149	1	1	1	1	1	0	0	1	1	1	0	1	0	1	0	0	1	1	0	1	1	0	1	1	1	0	1	0	1	1	1	1	1	0	1	1	1	1	1	0	1	0	1	0	1
chr6	2577721	2582173	DEL	157	1	1	1	1	1	0	0	1	1	1	0	1	0	1	0	0	1	1	0	1	1	0	1	1	1	0	1	1	1	1	1	1	1	0	1	1	1	1	1	0	1	0	1	0	1
chr6	2649705	2649859	DEL	122	1	1	1	1	1	0	0	1	0	1	0	0	0	1	0	0	1	1	0	1	1	0	0	1	1	0	1	0	1	1	1	1	1	0	0	1	0	1	0	0	1	0	1	0	0
chr6	2804641	2804702	DEL	164	0	0	0	1	1	0	0	0	1	0	0	1	0	1	1	1	1	0	1	1	0	0	1	0	0	0	1	0	0	0	1	1	1	1	1	1	0	1	1	1	1	1	1	0	0
chr6	3066030	3066196	DEL	88	1	1	0	0	1	1	0	1	0	1	0	0	1	0	0	0	1	1	0	0	1	0	1	1	0	1	0	1	0	1	0	1	0	1	0	0	0	0	0	0	1	1	1	1	1
chr6	3989979	4000880	DEL	30	0	0	0	0	0	0	0	1	0	0	0	1	0	0	1	0	0	0	0	0	0	0	0	0	0	0	0	0	0	0	1	0	0	0	1	1	0	0	1	1	0	0	1	0	0
chr6	4039871	4043622	DEL	41	0	0	0	0	0	0	0	0	0	0	0	0	0	0	1	0	0	0	0	0	0	0	0	1	0	0	0	1	0	1	0	0	0	0	0	1	0	0	1	1	0	0	1	1	0
chr6	5370507	5380723	DEL	172	1	1	1	0	1	1	0	1	0	0	1	0	1	1	0	0	1	1	0	1	1	0	1	1	1	1	0	1	1	1	1	0	0	0	1	1	1	0	0	0	0	0	1	0	0
chr6	6043706	6044124	DEL	178	0	0	1	1	1	0	0	1	1	0	1	1	0	1	1	1	0	1	1	0	0	0	1	0	0	0	1	0	1	0	1	0	1	1	0	1	0	1	1	1	1	1	1	0	1
chr6	6070970	6077818	DEL	204	0	0	1	1	1	0	0	1	1	0	1	1	0	1	1	1	1	1	1	0	0	0	1	0	0	0	1	0	1	0	1	0	1	1	1	1	0	1	1	0	1	1	1	1	1
chr6	6092885	6095952	DEL	203	0	0	1	1	1	0	0	1	1	0	1	1	0	1	1	1	1	1	1	0	0	0	1	0	0	0	1	0	1	0	1	0	1	1	1	1	0	1	1	0	1	1	1	1	1
chr6	6261836	6262010	DEL	161	0	0	1	1	1	0	0	1	1	0	1	1	0	1	1	1	1	0	1	0	0	0	1	0	0	0	1	0	1	0	1	0	1	1	0	1	0	1	1	0	1	0	1	0	0
chr6	6350301	6350477	DEL	105	1	1	1	0	0	1	0	1	1	0	0	1	1	0	0	0	0	0	0	1	1	0	0	1	0	1	0	1	1	1	1	1	0	0	1	1	1	0	0	1	0	0	0	0	0
chr6	6365658	6371706	DEL	61	0	0	1	0	1	0	0	1	1	0	0	0	0	0	0	0	1	1	0	0	0	0	0	1	0	0	0	0	1	0	1	0	1	0	0	1	0	1	0	0	0	0	1	1	1
chr6	6441416	6441573	DEL	140	0	0	0	1	1	0	0	0	0	0	1	1	0	0	1	0	1	0	1	0	0	0	1	0	0	0	0	0	0	0	0	0	0	0	0	0	0	0	1	1	1	1	0	1	1
chr6	6460949	6471236	DEL	51	0	0	0	0	0	0	0	1	0	0	0	1	0	0	0	0	0	0	0	0	0	0	0	0	0	0	0	0	1	0	0	0	0	0	1	1	0	1	0	1	1	1	1	1	0
chr6	6477422	6477600	DEL	174	0	0	1	1	1	0	0	1	0	0	1	1	0	0	1	1	1	1	1	0	0	0	0	0	0	0	0	0	1	0	0	0	1	1	0	1	0	1	1	0	1	1	0	1	0
chr6	6965805	7012726	DEL	137	0	1	0	0	1	1	1	1	1	0	0	0	1	0	0	1	1	0	0	0	1	0	0	0	1	0	1	0	0	1	1	1	0	1	0	0	1	0	1	1	1	0	1	0	0
chr6	7154928	7160276	DEL	80	0	0	0	1	0	0	0	1	1	0	0	0	0	0	0	1	0	1	0	1	0	0	1	1	0	1	0	1	0	0	0	0	1	0	0	0	0	1	1	0	0	1	1	1	0
chr6	7464825	7466077	DEL	160	0	0	0	1	0	0	0	0	1	0	1	1	0	0	0	1	0	0	1	1	0	0	0	1	1	1	1	1	1	0	1	0	1	1	1	1	0	1	1	1	0	1	1	1	1
chr6	7597080	7603737	DEL	117	0	0	0	1	1	0	0	1	1	0	1	1	0	0	1	1	1	0	1	1	0	0	1	0	0	0	1	1	1	0	0	0	1	1	1	1	0	1	0	0	1	0	0	1	1
chr6	7628203	7628328	DEL	137	0	0	0	0	0	0	0	1	0	0	1	0	0	0	1	0	0	0	1	1	0	0	0	1	0	0	1	1	1	0	0	0	1	1	0	1	0	1	1	1	1	1	1	1	0
chr6	7631031	7632460	DEL	103	0	0	0	0	0	0	0	1	0	0	1	1	0	0	1	0	0	0	1	1	0	0	0	1	0	0	1	1	1	0	0	0	1	1	1	1	0	1	0	1	1	0	1	1	0
chr6	7929127	7929285	DEL	161	1	1	0	0	0	0	1	1	0	1	0	1	1	1	1	0	0	1	0	0	0	0	0	1	0	0	1	1	0	1	0	0	0	1	1	1	0	1	0	0	0	0	0	1	0
chr6	8004351	8015046	DEL	142	0	0	0	0	0	0	1	1	0	1	0	1	0	1	0	0	0	1	0	0	0	0	1	1	0	0	0	0	1	0	0	0	0	1	1	1	0	1	0	0	0	1	0	0	0
chr6	8292738	8292898	DEL	229	1	1	1	1	1	1	1	1	1	1	1	1	1	1	1	1	1	1	1	1	1	1	0	1	1	1	0	1	1	1	1	1	1	0	1	1	0	1	0	1	1	1	1	0	1
chr6	8443749	8456776	DEL	147	0	1	1	1	0	1	0	1	1	0	1	1	1	1	1	0	0	0	1	1	1	1	1	1	0	1	1	0	1	1	0	1	1	1	1	1	1	1	1	0	0	0	0	0	0
chr6	8543746	8543898	DEL	144	1	1	1	0	0	1	0	1	1	1	0	1	1	1	1	1	0	0	1	0	1	1	1	1	1	0	1	1	1	1	1	1	1	1	1	0	1	1	1	0	1	0	1	1	1
chr6	8571698	8571759	DEL	165	0	1	0	1	1	1	0	1	1	1	1	1	1	0	1	1	0	0	1	0	1	0	0	0	1	0	1	0	0	0	0	0	1	1	1	1	0	1	1	0	0	0	0	0	1
chr6	8735739	8736637	DEL	176	1	1	1	1	1	1	0	1	1	1	1	1	1	1	1	0	1	0	1	0	0	0	0	1	1	0	0	1	1	1	1	0	0	1	1	1	1	1	1	0	1	1	1	1	0
chr6	8964154	8964325	DEL	197	1	1	1	1	0	1	0	1	1	1	1	1	1	1	1	1	0	1	1	0	1	1	1	1	1	1	1	1	0	1	1	1	1	1	1	1	1	1	1	0	1	1	1	0	0
chr6	9076956	9077107	DEL	139	1	1	0	1	0	1	0	0	1	1	1	0	1	1	1	0	0	1	1	1	1	1	1	1	1	1	0	0	0	0	1	0	1	1	0	1	1	0	1	0	1	0	0	0	0
chr6	9329390	9329545	DEL	170	1	1	1	1	1	1	1	1	1	1	1	1	1	1	1	0	1	1	1	1	1	1	1	1	1	1	1	0	0	1	1	1	0	1	1	1	0	1	1	1	1	0	0	0	1
chr6	9526324	9526758	DEL	158	1	1	0	0	1	1	0	1	0	0	0	1	1	0	1	1	1	1	0	0	1	1	0	1	0	0	0	1	1	1	1	1	1	0	1	1	1	1	0	1	0	1	1	1	0
chr6	9531756	9531929	DEL	168	1	1	0	1	1	1	1	1	0	1	0	1	1	0	1	1	1	1	0	1	1	1	1	1	0	1	0	1	1	1	1	1	1	0	1	1	1	1	0	0	0	1	1	1	1
chr6	9572856	9572934	DEL	144	1	1	0	0	1	0	1	0	0	0	0	0	1	1	1	1	1	1	0	0	1	1	0	1	0	1	1	0	1	1	1	0	1	0	1	1	1	1	0	1	0	1	1	1	1
chr6	9800142	9800241	DEL	137	1	1	0	0	0	1	1	1	0	1	0	1	1	1	0	0	0	1	1	0	1	0	0	1	1	0	1	0	0	1	1	1	1	1	1	0	0	0	1	0	1	1	0	1	1
chr6	9799900	9805213	DEL	96	0	0	0	0	0	0	0	0	0	0	0	0	0	0	0	1	0	1	0	0	0	1	0	0	0	0	0	1	1	0	0	0	1	1	0	0	0	1	1	0	1	0	1	0	1
chr6	9814214	9815682	DEL	188	0	0	0	1	1	1	1	0	1	1	0	0	0	1	1	1	1	1	0	1	1	1	1	1	1	1	1	1	1	0	1	1	1	1	1	1	1	1	1	1	1	1	1	1	1
chr6	9816241	9825381	DEL	191	0	0	0	1	1	1	1	0	1	1	0	0	0	1	1	1	1	1	0	1	1	1	0	1	1	1	1	1	1	0	1	1	1	1	1	1	1	1	1	1	1	1	1	1	1
chr6	9849083	9852802	DEL	145	0	0	0	1	1	1	1	0	1	1	0	0	0	1	0	1	1	0	0	1	1	1	0	1	1	1	1	1	1	0	1	1	1	1	1	1	1	1	1	1	1	1	1	1	0
chr6	9972650	9977861	DEL	101	0	0	0	1	1	0	1	0	1	1	0	0	0	1	0	1	1	1	0	0	0	0	0	1	0	1	0	0	0	1	1	0	0	0	0	0	0	0	1	1	0	1	0	1	1
chr6	10533684	10535346	DEL	167	1	1	0	0	1	1	1	1	0	0	0	1	1	0	1	1	1	1	0	0	1	0	0	1	0	1	0	1	1	1	1	1	1	0	1	1	1	1	0	1	0	1	1	1	1
chr6	10976190	10976259	DEL	116	0	1	0	0	1	1	1	0	0	0	0	1	1	0	1	1	1	1	0	1	0	0	1	0	0	1	0	0	0	0	1	1	1	0	1	1	0	0	0	1	0	1	1	1	1
chr6	10992324	10997148	DEL	160	1	1	0	1	1	1	0	1	0	0	0	1	1	0	1	1	1	1	0	1	1	0	1	1	0	1	0	1	1	1	1	1	0	0	1	1	1	1	0	0	0	1	1	1	1
chr6	11003531	11003680	DEL	171	1	1	0	1	1	1	1	1	0	1	0	1	1	0	1	0	1	1	0	1	1	1	0	1	0	1	0	1	0	1	1	1	1	0	1	1	1	1	0	1	0	1	1	1	1
chr6	11033485	11042191	DEL	183	1	1	0	1	1	1	1	1	0	1	0	1	1	0	1	1	1	1	0	1	1	1	1	1	0	1	0	1	1	1	1	1	1	0	1	1	1	1	0	1	0	1	1	1	1
chr6	11703120	11706732	DEL	179	1	1	1	0	1	0	0	1	1	0	1	1	1	1	1	0	1	1	1	1	1	1	0	1	0	0	1	1	1	1	1	0	0	1	1	1	1	1	1	0	0	1	0	1	0
chr6	11927403	11940012	DEL	197	1	1	0	0	0	0	0	1	0	0	1	1	1	1	1	1	1	1	1	0	0	1	0	1	0	0	1	1	1	1	1	0	0	0	1	1	1	1	1	0	1	0	1	1	1
chr6	12025543	12027051	DEL	200	1	1	1	1	1	1	0	1	1	1	1	1	1	1	1	1	1	1	1	1	1	0	1	1	0	0	1	1	1	1	0	0	0	1	0	0	1	1	1	0	1	0	1	0	0
chr6	12076221	12076333	DEL	134	1	0	0	1	1	0	0	0	1	0	1	1	1	1	1	0	1	0	1	1	0	0	0	0	0	0	1	1	0	1	1	0	1	1	0	0	1	1	1	0	1	1	1	1	1
chr6	12085186	12086685	DEL	145	1	1	1	1	0	0	0	0	1	1	1	0	1	1	1	1	0	1	0	1	1	1	1	0	0	0	0	1	0	0	1	0	0	1	0	0	0	0	1	0	1	0	0	0	1
chr6	12089943	12094303	DEL	94	1	1	0	0	0	1	0	0	0	1	0	0	1	0	1	1	0	0	0	1	0	0	1	0	0	0	0	1	0	1	1	0	1	0	0	0	0	0	0	0	1	0	1	0	0
chr6	12207374	12212371	DEL	135	1	1	0	1	0	1	1	0	1	1	0	0	0	1	0	1	0	0	1	1	0	0	1	0	1	0	1	1	0	1	0	0	1	0	0	1	0	0	1	0	1	1	0	1	1
chr6	12547774	12550074	DEL	63	0	0	1	0	1	0	0	0	0	0	0	0	0	0	0	1	1	0	0	0	0	0	1	0	1	1	0	0	0	0	0	0	0	1	0	0	1	0	0	0	1	1	1	1	0
chr6	12770053	12772522	DEL	178	0	0	1	1	1	0	0	0	0	0	1	1	0	1	1	1	1	0	1	1	0	0	1	0	1	1	0	0	1	0	0	0	1	1	0	1	1	1	0	0	1	1	1	1	1
chr6	12785425	12785747	DEL	140	0	0	0	1	1	0	0	0	0	0	0	1	0	0	0	1	1	0	0	0	0	0	1	0	1	1	0	0	0	0	0	0	1	0	0	1	0	1	0	0	0	1	1	1	1
chr6	12810069	12816158	DEL	75	0	1	1	0	1	0	0	0	0	1	0	0	1	0	0	0	1	0	0	0	0	1	0	1	0	0	1	1	0	1	1	0	0	1	0	0	1	0	1	0	1	0	0	0	0
chr6	12868811	12869160	DEL	129	1	0	0	1	1	1	0	0	0	1	0	0	0	0	0	1	0	0	0	1	1	1	1	1	1	1	0	0	1	0	0	1	1	0	0	0	0	0	0	0	0	1	0	0	0
chr6	13138480	13138655	DEL	162	1	1	1	0	1	0	0	1	1	0	1	1	1	1	1	0	1	1	1	1	1	0	0	1	0	0	1	1	0	1	1	0	0	1	1	1	1	1	1	0	0	0	0	0	0
chr6	13242757	13242907	DEL	129	0	0	1	0	0	0	0	0	1	0	1	0	0	1	1	0	0	1	1	1	0	0	0	0	0	0	1	0	0	0	0	0	0	1	0	0	1	0	1	0	1	0	0	0	0
chr6	13362369	13363382	DEL	102	0	0	0	0	0	0	0	0	1	0	1	0	0	1	0	0	0	1	1	1	0	0	0	0	0	0	1	0	1	0	0	0	0	1	1	1	1	0	1	0	0	0	0	0	0
chr6	13515105	13515464	DEL	126	0	1	0	1	1	0	1	1	0	1	1	1	1	1	1	0	1	0	1	1	1	1	0	1	0	0	1	1	0	1	1	0	0	1	0	0	1	1	1	0	0	0	0	0	0
chr6	13649097	13649252	DEL	154	1	1	1	1	1	1	1	1	0	1	0	1	1	1	1	1	0	1	1	1	1	0	0	0	0	0	1	1	1	1	1	0	0	1	1	1	0	0	0	1	0	0	0	0	0
chr6	14005742	14015991	DEL	243	1	1	1	1	1	1	1	0	1	1	1	1	1	1	1	1	1	1	1	1	1	1	1	1	1	1	1	1	1	1	1	1	1	1	1	1	1	1	1	1	1	1	1	1	1
chr6	14325464	14325608	DEL	143	1	1	1	1	1	0	0	0	1	0	1	1	1	1	0	0	1	1	1	1	1	1	1	1	1	0	1	1	1	1	1	1	1	1	1	1	0	0	1	0	0	1	1	1	1
chr6	15615088	15626153	DEL	151	1	1	1	1	0	1	1	1	1	1	1	1	1	1	1	0	0	1	1	1	1	1	0	1	1	1	1	1	0	1	1	0	0	1	1	1	1	0	1	1	0	0	0	0	1
chr6	15850075	15851575	DEL	187	1	1	1	1	0	1	1	1	1	1	1	1	1	1	1	0	0	1	1	1	1	0	0	1	1	1	1	1	0	0	1	0	0	1	1	1	1	0	1	1	0	0	0	0	1
chr6	16046103	16048236	DEL	65	0	1	1	0	0	0	0	1	1	0	0	0	0	0	0	0	0	0	0	0	0	0	0	0	0	0	0	0	0	0	1	0	0	1	0	0	1	0	1	1	0	0	0	0	0
chr6	16298033	16298264	DEL	129	0	0	0	0	0	1	1	1	1	0	0	0	0	0	0	1	0	1	0	1	0	0	0	0	1	0	1	0	0	0	1	0	0	0	1	0	1	0	1	0	0	0	0	0	0
chr6	16466153	16467682	DEL	109	0	0	0	1	0	1	1	1	0	1	0	0	0	0	1	1	0	1	0	0	0	0	0	1	1	1	0	1	0	0	0	0	0	0	1	1	0	0	0	1	0	0	0	0	1
chr6	16487879	16489371	DEL	89	0	0	0	1	0	1	1	1	0	1	0	0	0	0	1	1	0	1	0	0	0	1	0	1	1	0	0	1	0	0	0	0	0	0	1	1	0	0	0	1	0	0	0	0	1
chr6	16509565	16521078	DEL	66	0	0	0	0	0	0	0	1	0	0	0	0	0	0	0	1	0	0	0	0	0	0	0	0	0	0	0	1	0	0	0	0	0	0	1	0	0	0	0	0	0	0	0	0	1
chr6	16902745	16906514	DEL	86	0	0	0	0	0	0	0	0	1	0	1	1	1	1	1	1	0	1	1	1	0	0	0	1	1	1	1	0	0	1	1	0	0	0	0	0	0	0	1	1	0	0	0	0	1
chr6	17013704	17021877	DEL	143	1	0	1	1	1	1	1	1	1	1	1	1	1	1	1	1	1	1	1	1	1	0	0	1	1	1	1	1	0	0	0	0	0	0	1	1	0	0	0	1	0	0	0	0	1
chr6	17029387	17031094	DEL	155	1	0	1	1	1	1	1	1	1	1	1	1	1	1	1	1	1	1	1	1	1	0	0	1	1	1	1	1	0	1	0	0	0	0	1	1	0	0	0	1	1	0	0	0	1
chr6	17039943	17044465	DEL	98	0	0	0	1	1	0	0	1	0	1	0	1	1	0	1	1	1	0	0	1	1	1	0	1	0	1	1	0	0	1	1	0	0	1	1	0	1	0	0	1	0	0	0	0	1
chr6	17427196	17432215	DEL	228	1	1	1	1	1	1	1	1	1	1	1	1	1	1	1	1	1	1	1	1	1	1	0	1	1	1	1	1	1	1	1	0	0	1	1	1	1	1	1	1	0	1	1	1	1
chr6	17751762	17763856	DEL	121	0	1	0	0	0	1	1	1	1	0	0	0	0	0	0	1	0	0	0	1	1	0	1	0	1	1	1	0	0	0	1	0	0	0	1	1	1	1	1	1	0	0	0	0	0
chr6	18126057	18130249	DEL	188	0	1	1	0	0	1	1	1	1	0	1	1	0	0	1	1	0	1	1	1	1	0	1	0	1	1	1	0	0	0	1	1	1	1	1	1	1	1	1	0	1	0	0	0	0
chr6	18875939	18898065	DEL	141	1	1	0	1	0	1	0	1	0	1	0	1	0	0	1	1	0	1	0	1	0	1	0	1	0	0	0	1	1	1	0	0	0	0	1	1	0	1	0	0	0	0	0	0	1
chr6	18903788	18913965	DEL	224	1	1	1	1	1	1	1	1	1	1	1	1	1	1	1	1	1	1	1	1	1	1	0	1	1	1	1	1	1	1	1	0	0	1	1	1	1	1	1	1	0	0	0	0	1
chr7	256793	256898	DEL	165	1	1	0	1	0	0	1	1	1	1	0	1	1	0	0	0	1	0	0	0	1	1	1	1	0	1	0	0	0	1	0	1	0	0	0	0	1	0	1	0	0	0	0	0	0
chr7	998130	998284	DEL	144	1	0	0	0	1	1	1	0	1	1	1	1	1	1	1	0	1	0	1	0	1	1	1	1	1	0	1	0	0	1	1	0	1	1	1	1	0	1	0	1	0	0	0	1	0
chr7	1419832	1421951	DEL	138	1	1	1	1	1	1	1	1	0	1	1	1	1	1	1	1	1	1	1	1	1	0	0	1	0	1	1	0	1	0	1	1	1	0	1	1	1	1	0	1	1	0	0	0	1
chr7	1492959	1493112	DEL	268	1	1	1	1	1	1	1	1	1	1	1	1	1	1	1	1	1	1	1	1	1	0	0	1	1	0	0	1	1	1	1	1	1	1	0	1	1	1	1	1	1	1	1	1	1
chr7	1525510	1528827	DEL	276	1	1	1	1	1	1	1	1	1	1	1	1	1	1	1	1	1	1	1	1	1	1	1	1	1	1	0	1	1	1	1	1	1	1	1	1	1	1	1	1	1	1	1	1	1
chr7	1913939	1914494	DEL	187	1	1	1	1	1	1	1	1	0	1	1	1	1	1	1	1	1	1	1	1	1	0	0	1	0	1	1	1	1	1	1	1	1	0	1	1	1	1	1	1	1	0	1	0	1
chr7	1939205	1941045	DEL	98	0	0	0	0	1	1	1	0	0	0	1	1	0	1	1	1	1	0	1	1	0	0	1	0	0	0	0	1	1	1	1	1	0	0	0	0	1	0	1	0	1	0	1	0	1
chr7	1959131	1959281	DEL	169	1	1	1	1	1	0	1	0	0	1	0	1	1	1	1	1	1	0	1	0	1	1	0	0	0	1	0	1	1	1	0	1	1	0	1	1	1	1	0	1	1	0	1	1	0
chr7	1962018	1962373	DEL	186	1	1	1	0	1	1	1	1	0	1	1	1	1	1	1	1	1	1	1	1	1	0	0	1	0	0	1	1	1	1	1	1	1	0	1	1	1	1	1	1	1	1	1	1	1
chr7	2166699	2166996	DEL	140	1	1	0	1	1	1	1	1	0	1	0	1	1	1	1	0	1	1	1	1	0	0	0	0	0	1	1	1	1	1	0	1	0	0	0	1	0	0	0	0	1	1	1	1	1
chr7	3081986	3084750	DEL	182	0	0	0	0	1	0	0	1	1	0	1	0	0	1	1	1	1	1	1	0	0	0	0	1	0	1	1	0	1	0	1	1	0	1	0	1	1	0	1	1	1	1	1	1	0
chr7	4251262	4254975	DEL	175	1	1	0	1	1	1	1	1	1	1	1	1	1	1	1	1	1	1	1	0	1	1	1	1	0	0	1	1	1	1	1	1	1	1	1	1	1	1	1	1	0	0	0	0	1
chr7	4609063	4609225	DEL	249	1	1	1	1	1	1	1	1	1	1	1	1	1	1	1	1	1	1	1	1	1	1	0	1	1	1	1	1	1	1	1	1	0	1	1	1	1	1	1	1	1	1	1	1	1
chr7	4635164	4635316	DEL	231	1	1	1	1	1	1	1	1	1	1	1	1	1	1	1	1	1	1	1	1	1	1	1	1	1	1	1	1	1	1	1	0	1	1	1	1	1	1	1	1	1	0	1	0	0
chr7	4646870	4647060	DEL	253	1	1	1	1	1	1	1	1	1	1	1	1	1	1	1	1	1	1	1	0	1	1	1	1	1	1	1	1	1	1	1	0	1	1	1	1	1	1	1	1	1	1	1	1	1
chr7	4664604	4664768	DEL	203	0	1	1	0	0	1	1	1	1	1	0	1	1	1	0	0	1	0	0	1	1	0	0	1	1	1	1	0	0	0	1	0	0	0	1	0	0	1	1	0	1	0	1	1	1
chr7	4716436	4716610	DEL	168	1	1	1	1	0	1	1	0	1	0	0	1	1	1	1	1	0	1	1	1	1	1	0	1	1	1	0	1	0	1	1	0	1	1	1	1	0	0	0	1	0	0	1	0	1
chr7	5061307	5061447	DEL	223	1	1	1	1	1	1	1	1	1	1	0	1	1	1	1	1	1	0	1	0	1	0	1	1	0	1	1	1	1	0	1	0	1	1	1	1	1	1	1	1	0	1	1	1	1
chr7	5155659	5155833	DEL	133	1	1	0	1	1	1	0	1	1	1	1	1	1	0	1	1	1	1	1	1	1	0	1	1	0	1	0	0	1	0	1	1	1	1	0	1	0	1	1	0	1	1	1	1	1
chr7	5476427	5476591	DEL	261	1	1	1	1	0	1	1	1	1	1	1	1	1	1	1	1	1	1	1	1	1	1	1	1	1	1	1	1	1	1	1	1	1	1	1	1	1	1	1	1	1	1	1	1	1
chr7	6423573	6423721	DEL	186	1	1	0	1	1	1	1	1	1	1	1	0	1	1	1	1	1	1	1	1	1	0	1	1	0	0	1	0	0	0	1	0	0	1	1	1	0	1	1	0	1	1	0	1	0
chr7	6445738	6450685	DEL	88	0	1	0	1	1	0	1	0	1	1	0	0	0	1	1	0	1	1	0	1	0	0	0	0	0	0	0	0	0	0	0	0	1	1	1	1	0	0	1	0	1	0	0	0	0
chr7	6719164	6719217	DEL	116	1	1	0	1	0	1	1	0	0	1	1	0	0	1	1	0	0	0	1	0	0	0	0	0	0	0	0	1	1	0	0	1	0	0	1	1	1	0	0	0	0	0	0	0	0
chr7	6870785	6872202	DEL	182	0	0	0	1	0	0	0	0	1	0	0	0	0	1	1	0	0	1	0	1	0	0	1	0	1	0	0	0	0	0	1	0	0	1	1	1	0	0	0	0	1	1	1	1	1
chr7	7207999	7208152	DEL	118	1	1	1	1	1	0	0	0	0	0	0	0	1	0	0	0	1	1	0	1	1	0	0	0	0	1	1	0	0	0	0	1	0	1	0	0	0	1	1	0	0	0	0	0	1
chr7	7213919	7220926	DEL	119	1	1	1	1	1	0	0	0	0	0	0	0	1	0	0	0	1	1	0	1	1	1	0	0	0	1	1	0	0	0	0	0	0	1	0	0	0	1	1	1	0	0	0	0	0
chr7	7438095	7440395	DEL	130	1	1	1	0	0	1	1	1	1	1	1	0	0	0	1	0	0	0	1	1	1	0	1	1	1	1	0	0	1	1	0	1	1	0	1	1	1	1	0	0	1	0	1	0	0
chr7	8453229	8453282	DEL	153	0	0	1	0	1	1	1	0	0	0	0	0	0	0	1	0	1	1	0	0	0	0	1	0	0	1	1	1	0	1	1	0	0	1	1	1	0	1	1	0	1	0	0	0	1
chr7	8548349	8548502	DEL	100	0	0	1	1	0	0	0	1	0	0	1	0	1	0	0	0	0	1	1	0	0	1	0	0	1	0	0	0	0	0	0	1	0	0	0	0	1	0	0	0	1	1	0	1	0
chr7	8736133	8736307	DEL	92	0	1	1	1	0	0	1	0	1	1	1	0	1	0	0	0	0	1	1	0	0	0	1	0	0	0	0	0	0	0	0	1	0	0	0	1	0	0	1	0	1	1	0	0	1
chr7	9231835	9231983	DEL	169	1	1	0	1	1	1	1	0	0	1	1	1	0	1	1	0	1	0	1	0	1	1	0	1	0	1	0	0	0	0	0	1	0	1	1	1	1	1	1	1	1	1	1	0	0
chr7	9455341	9455447	DEL	147	1	1	0	1	1	1	0	1	0	1	0	1	1	1	1	0	1	1	0	0	1	1	1	1	1	0	1	1	1	1	0	1	0	0	1	0	1	1	1	0	0	0	1	0	1
chr7	9884820	9894077	DEL	179	1	0	1	0	1	1	1	1	0	1	0	1	0	1	1	1	0	1	1	1	1	1	1	1	0	1	1	1	1	1	1	1	1	1	1	1	1	1	1	1	1	1	0	1	1
chr7	10171764	10171828	DEL	194	0	1	1	1	1	0	0	0	0	0	1	1	1	1	1	1	1	1	1	0	0	1	1	0	1	1	1	1	1	0	0	1	0	1	1	1	1	1	1	1	1	1	0	1	0
chr7	10936447	10937125	DEL	211	1	1	1	1	1	0	1	0	1	1	1	1	1	1	1	0	1	1	1	1	0	1	0	1	1	1	0	1	1	1	1	1	0	1	1	1	1	1	0	1	1	1	0	0	0
chr7	11020820	11020974	DEL	94	1	1	0	1	1	1	0	0	0	1	1	0	0	1	0	0	1	0	1	0	1	0	1	1	0	0	0	0	1	1	0	0	1	0	1	1	0	0	0	0	1	0	0	0	0
chr7	13503467	13503622	DEL	88	0	1	1	1	0	0	1	0	0	1	1	1	1	1	1	0	0	1	1	1	1	0	0	0	0	0	1	1	0	0	0	1	0	0	1	1	1	0	1	0	0	0	0	0	1
chr7	13620348	13623631	DEL	166	0	1	0	1	1	0	1	0	1	1	0	1	1	1	1	1	1	1	0	1	1	0	0	0	0	0	1	1	0	0	1	1	0	1	1	1	0	0	1	1	1	1	1	1	0
chr7	13717373	13717539	DEL	136	0	1	1	0	1	0	1	0	1	1	1	1	1	1	1	1	1	1	1	0	1	0	1	0	0	0	1	0	0	0	1	0	0	1	0	1	1	0	1	1	0	1	1	1	0
chr7	13757094	13757267	DEL	114	0	1	1	0	1	0	1	0	1	1	0	1	1	1	0	1	1	1	1	0	1	0	0	1	0	0	1	0	0	0	1	0	1	0	0	1	1	0	1	1	0	1	1	1	0
chr7	14115185	14115816	DEL	181	0	0	0	0	1	1	0	1	1	0	0	1	0	0	1	1	1	1	1	0	0	0	1	0	1	1	1	1	1	1	1	0	0	1	1	1	1	1	1	1	1	1	0	1	0
chr7	14288810	14289310	DEL	142	1	0	1	1	1	1	1	0	0	1	1	0	1	0	1	0	0	1	1	0	1	0	0	0	1	1	0	0	0	0	0	0	1	1	1	1	1	0	1	0	1	0	1	0	0
chr7	14686534	14686653	DEL	210	0	1	1	0	1	1	0	1	1	0	1	1	0	0	1	1	1	1	1	0	0	1	1	1	1	1	1	0	1	1	1	0	1	1	1	1	1	1	1	1	1	1	1	1	0
chr7	14720473	14721764	DEL	155	0	0	1	0	0	1	0	0	1	0	0	0	0	0	1	1	1	1	0	0	0	1	1	0	1	1	0	0	0	1	0	0	0	1	1	1	1	1	0	0	1	1	1	1	0
chr7	14724370	14724550	DEL	154	0	0	0	0	1	0	0	1	1	0	0	1	0	0	1	1	1	1	0	0	0	0	1	0	0	0	1	0	0	1	1	0	0	1	1	1	1	1	1	1	1	0	0	1	0
chr7	14831428	14831590	DEL	141	0	0	1	0	1	1	0	1	1	0	0	0	0	0	1	1	1	1	0	0	0	1	0	0	0	1	1	0	0	1	1	0	0	1	1	1	1	1	1	0	1	1	1	0	0
chr7	14843687	14844001	DEL	107	0	0	0	0	1	0	0	0	1	0	0	0	0	0	0	0	1	1	0	0	0	1	1	0	1	1	0	0	0	1	1	0	0	0	0	0	0	0	0	1	1	1	0	0	0
chr7	14948325	14948696	DEL	169	0	0	1	0	0	1	1	1	1	0	0	1	0	0	1	1	1	1	0	0	0	1	1	0	1	1	1	0	0	0	0	0	0	1	1	1	1	0	1	1	1	1	1	1	0
chr7	14977579	14977753	DEL	143	0	0	0	0	1	0	1	0	1	0	0	1	0	0	1	1	0	1	0	0	0	0	1	0	1	0	1	0	0	1	0	0	0	0	1	0	1	1	0	1	0	1	1	1	0
chr7	15044550	15051074	DEL	117	0	0	1	0	1	0	0	0	1	0	0	1	0	0	1	0	1	1	0	0	0	0	1	0	1	1	1	0	0	0	0	0	0	1	0	0	0	1	0	1	1	0	0	1	0
chr7	15070473	15070628	DEL	177	0	0	1	0	1	1	1	1	1	0	0	1	0	0	1	1	1	1	0	0	0	1	1	0	1	0	1	0	0	1	1	0	0	1	1	1	1	1	1	1	1	1	1	1	0
chr7	15434602	15434754	DEL	97	0	0	0	0	1	1	1	0	1	0	0	0	0	0	0	0	1	1	0	0	0	0	0	0	0	0	1	0	0	0	1	0	0	0	0	1	0	0	0	1	1	1	1	0	0
chr7	15872382	15875664	DEL	68	0	0	0	0	0	0	0	0	0	0	0	0	0	0	1	0	0	0	0	0	0	0	1	0	0	0	0	0	0	1	0	0	1	0	0	0	0	1	0	0	0	0	0	0	0
chr7	17022115	17024399	DEL	115	0	0	0	0	0	0	0	0	1	0	0	0	0	0	0	0	0	1	0	0	0	0	1	0	0	0	1	0	1	0	0	0	0	1	1	1	1	0	0	0	1	0	0	0	0
chr7	17401226	17466253	DEL	30	0	0	0	0	0	0	0	0	0	0	0	0	0	0	1	0	0	0	0	0	0	0	0	1	0	0	0	0	0	0	0	0	0	0	0	0	0	1	0	0	0	0	0	1	0
chr7	18521696	18521881	DEL	156	1	1	0	0	0	0	0	0	0	0	1	1	0	1	0	1	0	1	1	1	1	1	0	0	0	0	1	0	0	0	1	0	0	0	1	0	1	1	1	1	1	0	0	0	1
chr7	18660824	18681306	DEL	77	1	0	0	0	0	1	0	0	0	0	1	0	0	0	0	0	0	0	1	0	0	0	0	0	0	0	0	1	0	0	0	0	1	0	0	0	0	0	0	0	1	0	0	1	1
chr7	18771679	18771846	DEL	47	0	0	0	0	0	0	0	0	0	0	0	0	0	0	0	1	0	0	0	1	0	0	1	0	0	0	0	0	0	0	0	0	1	0	0	0	0	0	0	0	1	1	1	1	0
chr7	19620271	19622155	DEL	124	1	0	1	1	0	0	0	0	0	1	1	1	1	0	1	0	0	0	1	1	0	1	1	1	1	1	1	1	0	1	0	0	1	1	1	1	1	0	0	0	0	1	0	1	0
chr7	19850370	19850541	DEL	194	1	1	0	1	1	1	1	1	0	1	0	1	1	1	0	0	1	0	1	1	0	0	0	1	1	1	1	0	1	0	1	0	1	1	0	1	0	0	1	0	0	0	1	0	1
chr7	19949120	19949294	DEL	127	1	1	1	1	0	0	0	1	1	0	1	1	1	1	1	1	0	0	1	0	1	0	1	1	0	1	1	1	0	0	0	0	1	0	0	0	1	1	0	0	0	0	0	0	0
chr7	19998612	19998842	DEL	227	1	1	1	1	1	1	1	1	1	1	1	1	1	1	1	1	1	1	1	0	0	1	0	1	1	1	1	1	1	1	0	1	0	1	1	1	1	0	1	1	1	1	1	1	1
chr7	20231732	20237453	DEL	206	1	1	0	0	1	1	1	0	1	1	1	0	0	0	1	1	1	1	1	1	1	0	1	0	0	1	1	1	1	1	1	0	1	1	1	1	0	1	1	1	0	1	1	1	1
chr7	20321183	20324443	DEL	60	0	0	0	0	0	0	0	0	1	1	0	0	0	0	0	1	0	0	0	1	0	0	0	0	0	0	0	1	0	1	1	0	0	0	0	0	0	0	1	0	1	0	0	0	0
chr7	22306645	22306695	DEL	60	0	0	0	1	0	0	0	1	0	0	0	0	1	1	0	0	0	1	0	1	0	0	0	1	1	0	0	0	1	0	1	0	1	0	0	1	1	1	0	0	0	0	0	0	0
chr7	22309956	22311840	DEL	100	1	0	0	1	0	0	1	0	0	1	0	0	1	0	1	0	0	1	0	0	1	0	1	1	1	1	0	1	0	1	1	0	1	0	1	0	0	1	1	0	0	0	0	0	0
chr7	22354429	22354585	DEL	116	1	0	0	1	0	0	1	1	0	1	0	0	1	1	1	0	0	1	0	1	1	1	1	0	1	1	0	1	0	0	1	0	1	0	1	0	0	1	1	0	0	0	0	0	0
chr7	23213225	23213404	DEL	79	0	1	0	1	0	0	0	0	0	1	0	0	1	0	1	0	1	0	1	1	0	1	0	1	0	0	0	1	1	1	1	0	0	0	1	0	0	0	0	0	0	0	0	0	0
chr7	23327483	23327700	DEL	88	1	0	1	0	1	1	0	0	0	1	1	1	0	0	1	0	1	1	1	0	0	1	0	0	0	1	1	1	0	1	0	0	0	1	1	0	0	0	0	1	0	0	0	0	1
chr7	23412193	23412342	DEL	164	1	1	1	1	1	1	1	1	1	1	1	1	1	1	1	1	1	1	1	1	1	1	0	1	0	1	1	0	0	1	1	1	1	1	1	1	0	1	1	1	1	0	1	1	1
chr7	23541105	23553020	DEL	67	1	0	0	0	0	0	1	0	0	1	1	0	0	1	0	1	0	1	1	0	1	1	0	0	0	0	1	1	0	0	0	0	0	0	1	0	0	0	0	0	0	0	0	0	0
chr7	24149851	24153825	DEL	47	0	0	0	0	0	0	0	0	0	0	1	0	0	0	0	0	0	0	1	0	0	0	0	0	0	0	0	0	1	0	0	0	0	0	0	1	0	0	0	0	1	0	0	0	0
chr7	24154287	24165324	DEL	48	0	0	0	0	0	0	0	0	0	0	1	0	0	0	0	0	0	0	1	0	0	0	0	0	0	0	0	0	1	0	0	0	0	0	0	1	0	0	0	0	1	0	0	0	0
chr7	24274688	24283574	DEL	110	1	0	0	1	1	0	0	1	0	0	0	1	0	0	0	1	1	1	0	0	0	0	0	1	0	0	0	1	0	0	1	1	0	0	0	0	1	0	0	0	1	1	0	1	0
chr8	414063	415889	DEL	182	1	1	0	1	1	1	1	0	0	1	0	1	0	1	1	0	1	0	0	0	1	1	0	0	0	1	1	1	1	1	1	1	0	1	0	0	1	1	0	1	0	0	1	0	1
chr8	420767	426601	DEL	129	0	1	0	1	1	0	0	0	0	1	0	1	0	1	1	0	1	0	0	0	0	0	0	0	0	0	0	0	1	0	1	1	0	1	0	0	1	0	0	1	0	0	1	0	1
chr8	447111	447542	DEL	91	0	0	0	1	0	0	1	0	0	0	0	0	0	0	1	1	0	0	0	0	0	0	0	0	0	1	1	0	0	0	1	0	0	0	0	0	0	0	0	1	0	0	0	0	0
chr8	478869	479005	DEL	112	1	1	0	0	0	1	0	0	0	0	0	1	0	0	1	0	0	0	0	0	1	1	0	0	0	1	1	1	0	1	1	1	0	1	0	0	1	1	1	0	0	0	0	0	1
chr8	607154	614252	DEL	189	1	1	1	1	1	1	1	1	1	1	1	1	1	1	1	1	1	1	1	1	1	0	1	1	1	1	0	1	1	1	1	1	1	0	1	1	1	1	1	1	1	1	1	1	0
chr8	649007	649149	DEL	136	0	1	1	0	1	1	1	1	1	1	0	1	1	0	1	1	1	1	1	1	1	0	1	0	1	0	0	1	1	1	1	0	0	0	1	1	1	0	1	0	1	0	1	0	0
chr8	1556299	1567679	DEL	83	0	1	0	0	0	0	0	0	0	0	0	1	0	0	0	0	0	0	0	0	0	0	0	0	0	0	0	0	0	0	0	1	1	1	0	0	1	0	0	1	0	0	0	0	0
chr8	1654479	1654574	DEL	187	1	1	0	0	1	1	1	1	1	1	1	1	1	0	1	0	1	0	1	1	1	0	1	1	0	1	0	1	0	0	1	1	1	1	1	0	1	1	1	1	1	0	1	0	0
chr8	1680001	1680257	DEL	17	0	0	0	0	0	0	0	0	0	1	0	1	0	0	0	0	0	0	0	0	0	0	1	0	0	0	0	0	0	0	0	0	0	0	0	0	1	0	0	0	0	0	0	0	0
chr8	1704647	1768755	DEL	6	0	0	0	0	0	0	0	0	0	0	0	0	0	0	0	0	0	0	0	0	0	0	0	0	0	0	0	0	0	0	0	0	0	0	0	0	1	0	0	0	0	0	0	0	0
chr8	1732271	1736690	DEL	144	1	0	1	0	1	0	0	1	1	0	0	0	1	1	1	1	1	1	0	1	1	1	0	1	1	1	0	1	0	1	1	1	1	0	1	1	0	1	1	0	1	1	1	1	1
chr8	1848434	1854559	DEL	225	1	1	1	1	1	1	1	1	1	1	0	1	1	0	1	1	1	1	0	1	1	1	1	1	1	1	0	1	0	1	1	1	1	1	1	1	1	1	1	0	1	0	0	1	1
chr8	2029413	2040774	DEL	103	1	1	1	0	0	1	0	1	1	1	1	1	1	1	1	1	0	1	1	0	1	0	1	1	1	1	1	1	0	1	0	0	0	1	1	0	0	0	0	0	1	1	0	1	0
chr8	2133435	2145287	DEL	128	1	0	0	1	1	0	0	0	0	0	1	0	0	0	1	0	1	1	1	0	0	0	0	0	0	0	1	1	1	1	1	1	1	0	0	1	1	1	1	0	0	1	1	1	0
chr8	2203966	2204139	DEL	235	1	1	1	1	1	1	1	1	1	1	0	1	1	1	1	0	1	1	1	1	1	1	0	0	0	1	1	1	1	1	1	1	0	1	1	0	1	1	1	1	1	0	1	1	1
chr8	3037077	3037422	DEL	194	1	0	0	1	1	1	1	1	1	1	0	1	1	1	0	0	0	1	1	1	1	0	1	0	0	0	1	1	0	1	1	0	1	1	1	1	0	1	1	0	1	0	1	0	1
chr8	3047190	3047349	DEL	172	0	1	1	1	1	1	1	1	1	1	0	1	1	1	1	1	1	1	1	0	1	1	0	0	0	1	1	1	0	1	1	1	1	0	1	1	1	0	1	1	1	0	1	0	0
chr8	3113479	3117935	DEL	253	1	1	0	1	1	1	1	1	1	1	1	1	1	1	0	1	1	1	1	1	1	0	1	0	1	0	1	1	0	1	1	1	1	1	1	1	1	1	1	1	1	0	1	0	1
chr8	3133369	3137864	DEL	72	0	0	0	0	1	0	0	1	0	0	0	0	0	0	0	0	0	0	0	0	0	0	0	0	0	0	1	0	0	0	1	0	0	1	0	0	0	0	1	1	1	0	0	0	0
chr8	3151193	3152191	DEL	216	1	1	0	0	1	1	0	1	1	0	0	1	0	1	0	1	1	1	0	1	1	1	1	0	1	0	0	1	0	1	0	1	1	0	1	0	1	1	0	1	1	0	1	0	0
chr8	3190231	3195264	DEL	159	1	1	0	1	1	1	1	1	1	0	1	0	1	0	0	0	1	1	1	1	1	0	0	0	1	0	1	1	1	0	1	1	0	0	0	0	0	1	1	0	1	0	0	0	0
chr8	3228934	3229098	DEL	175	1	1	0	1	1	1	1	1	1	1	1	1	1	1	0	0	0	1	1	0	0	1	0	0	0	0	1	1	1	1	1	1	1	1	1	1	1	1	1	1	1	0	0	0	0
chr8	3663835	3664009	DEL	162	1	1	0	1	1	1	1	0	1	1	1	1	1	0	1	1	1	1	1	1	1	1	0	0	1	1	0	1	0	1	0	1	0	0	1	1	1	1	0	0	1	1	1	1	1
chr8	3766000	3767141	DEL	117	0	0	1	0	0	0	0	0	0	1	0	0	0	0	0	1	0	0	0	1	0	0	0	0	0	0	1	0	1	0	0	0	0	0	0	1	0	0	0	1	0	1	0	1	0
chr8	4558696	4558869	DEL	236	1	1	1	1	1	1	1	1	1	1	1	1	1	1	1	1	1	1	1	0	0	1	1	0	1	1	1	0	0	1	1	1	1	1	1	1	1	1	1	1	0	1	1	1	1
chr8	4565814	4565953	DEL	238	1	1	1	1	1	1	1	1	1	1	0	1	1	1	1	1	1	1	1	1	1	1	1	1	0	1	1	1	1	1	0	1	1	1	1	1	1	1	1	1	1	1	1	1	1
chr8	4724286	4724362	DEL	170	1	1	1	1	1	1	1	0	1	1	1	0	1	1	1	1	1	1	0	0	0	1	0	0	1	0	1	1	1	1	1	0	1	0	0	1	0	1	1	0	0	0	1	1	0
chr8	4973190	4977508	DEL	68	0	0	0	0	0	0	0	0	0	0	1	0	0	0	0	0	0	0	0	0	0	0	1	0	0	0	1	0	1	0	0	0	0	0	1	0	1	0	0	0	0	0	0	0	1
chr8	5125211	5129025	DEL	113	1	1	1	0	0	0	0	0	0	1	0	1	0	1	0	0	0	0	0	1	1	0	1	1	0	0	1	1	0	1	0	1	1	1	1	1	0	0	0	1	0	1	0	1	0
chr8	5245958	5249715	DEL	117	0	1	0	0	0	1	1	0	0	0	0	1	0	1	0	0	0	0	0	0	0	0	0	0	1	0	0	1	0	1	0	0	0	1	1	0	0	1	0	0	0	0	1	0	1
chr8	5740400	5740566	DEL	206	1	1	1	1	0	0	1	1	0	1	0	1	1	1	1	0	0	0	0	0	1	1	1	1	0	0	1	1	1	0	1	1	1	1	0	1	0	1	1	1	0	1	0	1	0
chr8	5930001	5935715	DEL	169	1	1	1	1	1	0	1	1	0	1	0	1	0	0	1	0	1	0	0	0	1	1	0	1	0	0	1	1	0	1	1	0	1	0	0	1	0	1	1	1	0	1	1	1	1
chr8	6038473	6042236	DEL	56	0	0	0	0	0	0	1	0	0	0	0	0	0	0	0	0	0	0	0	0	0	0	0	0	0	0	0	0	1	0	0	0	0	0	0	0	0	0	0	0	0	1	0	0	0
chr8	6200436	6207317	DEL	40	0	0	0	0	0	0	1	0	0	0	0	0	0	0	0	1	0	0	0	0	0	0	0	0	0	0	0	0	1	0	0	1	0	0	0	0	0	0	0	0	0	1	0	1	1
chr8	6213144	6213319	DEL	180	0	0	0	1	0	0	1	1	0	0	0	1	1	1	0	1	0	1	0	0	0	0	0	0	0	1	0	0	1	0	1	1	1	1	1	1	0	1	1	0	0	1	0	1	1
chr8	6233765	6234260	DEL	128	0	0	0	1	0	0	0	0	0	0	0	1	0	0	0	0	0	0	0	0	0	0	0	0	0	0	0	0	0	0	0	0	1	1	0	1	0	0	1	0	0	0	0	0	1
chr8	6257910	6259070	DEL	187	1	1	0	1	0	0	1	1	0	1	0	0	1	1	1	0	0	1	0	0	1	1	1	1	0	1	1	1	1	1	1	0	1	1	1	0	0	1	1	0	0	1	0	0	1
chr8	6260632	6260807	DEL	133	0	0	0	1	0	0	1	1	0	0	0	1	1	0	1	0	0	1	0	0	0	0	1	0	0	1	0	0	0	0	1	1	1	0	1	1	0	1	0	0	0	1	0	1	1
chr8	7547187	7547342	DEL	138	1	1	0	0	1	0	1	1	0	1	0	0	1	0	1	0	1	1	0	0	0	1	0	1	0	0	1	1	0	0	1	0	0	0	0	0	0	1	0	1	0	0	1	1	0
chr8	9191425	9191558	DEL	203	1	1	1	1	1	1	0	0	1	1	1	1	1	1	0	1	0	0	1	1	1	0	0	1	1	1	0	1	1	0	0	1	1	1	1	1	1	0	1	1	1	1	0	1	0
chr8	9344199	9344715	DEL	161	1	1	0	1	1	1	1	1	1	1	1	0	0	0	1	1	1	1	1	1	0	0	0	1	1	1	0	1	1	1	0	1	0	1	0	0	1	0	0	0	1	1	1	1	0
chr8	9359287	9370508	DEL	75	0	1	0	0	1	0	0	1	1	1	1	0	0	0	0	0	1	0	0	1	0	0	0	0	1	0	0	0	0	0	0	0	0	0	0	0	1	0	0	0	1	0	0	0	0
chr8	9387166	9390975	DEL	2	0	0	0	0	0	0	0	0	0	0	0	0	0	0	0	0	0	0	0	0	0	0	0	0	0	0	0	0	0	0	0	0	0	0	0	0	0	0	0	0	0	0	0	0	0
chr8	9652267	9652349	DEL	237	1	1	1	1	1	1	1	1	1	1	1	1	1	1	1	1	1	0	1	0	1	1	0	0	1	1	1	1	1	1	1	1	1	0	1	0	1	1	0	0	1	0	1	0	1
chr8	9778090	9781362	DEL	188	1	0	1	1	1	1	1	0	1	1	0	1	1	1	1	1	1	1	0	0	0	1	0	1	1	1	1	1	1	1	1	1	1	1	1	1	1	0	1	1	1	1	1	1	1
chr8	10044831	10048117	DEL	132	0	1	1	0	1	1	1	1	1	0	0	1	0	0	0	1	1	1	0	1	0	0	1	0	1	1	1	1	1	1	0	0	1	0	1	1	1	1	0	1	1	1	0	1	1
chr8	10077231	10081479	DEL	84	0	0	0	0	1	0	0	0	0	0	0	0	0	0	0	0	1	0	0	0	0	0	0	0	0	0	0	0	1	0	0	0	0	1	0	0	0	0	1	0	0	0	1	0	0
chr8	10088628	10092075	DEL	112	0	0	0	0	1	0	0	0	0	0	0	0	0	0	0	0	1	0	0	1	0	0	0	0	0	0	0	0	1	0	0	0	0	1	1	0	0	0	1	0	0	1	1	1	0
chr8	10282985	10287040	DEL	114	1	0	1	1	1	1	0	1	0	1	0	0	1	1	1	1	1	0	0	0	1	0	1	1	1	1	1	1	1	1	0	1	1	1	1	1	1	1	1	0	1	0	1	0	1
chr8	10327242	10331533	DEL	84	1	0	0	0	1	0	0	0	0	0	0	0	0	0	0	1	1	1	0	0	0	0	0	0	0	0	1	0	1	0	1	0	1	0	0	1	0	1	1	0	1	0	0	0	1
chr8	10340179	10366245	DEL	71	0	1	0	0	1	0	0	0	0	0	1	0	0	1	1	1	0	1	0	1	0	0	0	0	0	0	0	0	0	1	1	1	0	0	0	0	0	0	1	0	0	0	0	0	1
chr8	10384976	10387537	DEL	113	0	0	0	1	0	1	1	0	0	1	0	1	1	0	0	1	0	1	0	0	1	1	0	1	0	1	1	0	1	0	1	0	0	1	1	0	1	1	1	1	0	1	1	1	0
chr8	10839392	10841633	DEL	20	0	0	0	0	0	0	0	0	0	0	0	0	0	0	0	0	0	1	0	0	0	0	0	0	0	0	0	0	0	0	0	0	0	0	0	0	0	1	0	0	1	1	0	1	0
chr8	11431891	11433755	DEL	77	1	1	1	0	0	1	0	0	0	0	0	1	0	0	1	0	0	1	0	0	0	1	1	0	1	1	0	0	0	0	1	0	1	0	0	1	0	0	0	0	1	0	0	0	0
chr8	11475271	11486643	DEL	61	0	0	0	0	0	0	0	0	1	0	0	1	0	0	1	0	0	0	0	0	0	0	1	0	0	0	0	0	0	0	0	0	0	0	0	0	0	0	0	0	0	0	0	0	0
chr8	11600961	11605232	DEL	185	0	0	0	0	1	0	1	0	1	0	1	1	0	0	1	0	1	1	1	1	0	0	1	0	0	0	0	0	0	0	0	0	0	1	0	0	1	1	0	1	1	1	1	1	1
chr8	11610448	11610601	DEL	120	0	0	0	0	1	0	0	0	1	0	0	1	0	1	1	0	1	0	1	1	0	0	0	0	0	1	0	0	0	0	0	0	0	0	0	0	0	0	0	1	1	1	1	1	1
chr8	11982230	11991295	DEL	95	0	0	1	1	1	0	0	1	0	0	0	0	0	0	0	0	1	0	0	1	0	0	1	0	1	1	0	0	0	0	0	0	1	0	0	0	1	1	0	0	0	0	0	0	0
chr8	12005816	12006421	DEL	159	0	1	1	1	1	1	0	1	1	1	1	0	0	0	0	1	1	0	1	1	1	0	1	1	0	0	0	1	0	1	0	0	1	0	1	1	1	1	0	0	1	1	0	1	1
chr8	12060726	12060876	DEL	96	0	0	1	1	1	0	0	0	1	0	0	0	0	0	0	0	1	0	0	1	0	0	1	0	1	1	0	0	0	0	0	0	1	0	0	0	1	1	0	0	0	0	0	0	0
chr8	12214963	12215136	DEL	185	1	1	1	0	1	0	0	0	1	0	0	1	1	0	1	1	1	1	0	1	1	1	0	1	0	1	0	1	1	1	1	0	1	1	0	1	0	0	1	1	1	1	0	1	0
chr8	13452305	13452459	DEL	111	1	1	0	0	0	1	1	0	1	1	0	1	1	0	0	0	0	1	0	1	0	0	0	0	0	1	0	1	0	1	1	1	0	0	1	1	1	0	1	0	1	1	0	0	0
chr8	13533901	13534064	DEL	123	1	1	0	0	0	1	1	0	1	1	0	1	1	0	0	0	0	1	0	1	0	0	0	0	0	1	0	1	0	1	0	1	1	0	1	1	0	1	1	0	1	0	0	1	0
chr8	13745790	13781022	DEL	16	0	0	0	0	0	1	0	0	1	0	0	0	0	0	0	0	0	0	0	0	0	0	1	0	0	0	0	0	0	0	0	0	0	0	0	0	0	0	0	0	0	0	0	0	0
chr8	14242688	14246197	DEL	160	0	0	0	1	1	0	0	0	1	0	0	0	0	0	1	1	1	1	0	1	0	0	1	0	0	0	0	0	1	0	1	0	0	0	1	0	1	0	1	0	0	1	1	0	0
chr8	14650024	14654344	DEL	73	0	1	1	1	0	0	1	1	0	0	1	0	0	0	1	0	0	0	0	0	0	0	0	0	0	0	0	0	0	0	1	0	0	0	0	0	0	0	1	1	0	1	1	1	0
chr8	14655038	14655252	DEL	175	0	1	1	1	0	1	1	0	0	1	1	1	0	0	1	1	0	1	1	0	1	1	1	0	0	0	0	1	0	1	1	0	1	1	1	1	1	1	1	1	1	1	0	0	1
chr8	14800189	14803515	DEL	80	0	0	1	0	1	0	1	1	0	0	0	0	1	1	1	1	1	1	0	0	0	0	0	0	0	1	1	0	0	0	1	1	0	1	1	1	0	0	1	1	0	1	1	1	0
chr8	14911164	14916000	DEL	74	0	0	0	0	1	0	1	1	0	0	1	0	0	0	1	0	1	0	1	1	0	0	0	0	1	0	0	0	0	0	0	0	0	1	0	0	1	0	1	1	1	1	1	1	0
chr8	14946012	14946069	DEL	178	0	0	1	1	1	1	0	0	0	1	1	1	0	0	0	1	1	0	1	1	1	1	0	0	1	0	0	1	0	1	0	0	1	1	1	1	1	1	0	1	1	0	0	1	0
chr8	14964375	14968338	DEL	204	0	1	1	1	1	1	1	1	0	1	1	1	0	0	1	1	1	0	1	1	1	1	1	0	1	0	0	1	0	1	0	0	1	1	1	1	1	1	0	1	1	1	0	1	0
chr8	14970917	14973342	DEL	211	0	1	1	1	1	1	1	1	0	1	1	1	0	0	1	1	1	0	1	1	1	1	1	0	1	0	0	1	0	1	0	0	1	1	1	1	1	1	0	1	1	1	0	1	0
chr8	15030299	15037527	DEL	88	0	0	1	0	1	0	0	1	0	1	0	0	0	0	1	1	0	0	0	0	1	0	0	0	0	0	0	1	0	0	1	0	0	0	0	1	0	0	1	1	0	0	1	0	0
chr8	15039464	15044379	DEL	86	0	0	0	0	1	1	0	0	1	1	0	1	0	0	0	0	1	1	0	0	1	0	0	0	1	0	0	0	0	1	1	0	1	0	0	0	0	1	0	0	0	1	0	0	0
chr8	15624775	15624938	DEL	105	1	0	1	1	1	1	0	1	1	0	1	1	1	1	0	0	1	1	1	0	1	0	0	1	1	1	1	1	0	1	0	1	1	1	0	1	1	1	0	1	1	0	1	0	1
chr8	15691466	15701645	DEL	133	1	0	1	1	1	1	0	1	1	0	1	1	1	1	1	0	1	1	1	0	1	0	0	1	1	1	1	1	0	1	0	1	1	1	0	1	1	1	0	1	1	0	1	0	1
chr8	16260500	16263822	DEL	62	0	1	0	0	1	0	0	0	1	0	0	0	0	0	0	0	0	0	0	0	0	0	0	0	0	0	0	0	1	1	0	0	0	0	0	1	0	0	0	0	0	1	1	1	1
chr8	16793270	16825013	DEL	75	1	0	0	1	0	1	1	0	0	1	1	0	1	0	0	0	0	0	1	0	1	0	0	0	0	0	0	0	1	1	0	0	0	1	0	0	0	0	0	0	1	0	0	0	0
chr8	16884627	16884780	DEL	170	1	1	1	1	1	1	1	0	1	1	1	1	1	1	1	1	1	0	0	1	0	1	1	1	1	1	1	0	0	1	1	1	1	1	1	1	1	1	1	1	1	1	1	0	0
chr8	17075821	17080348	DEL	28	0	0	0	1	0	0	0	0	0	0	0	0	0	0	0	0	0	0	0	0	0	0	0	0	0	0	0	0	0	0	0	0	0	0	0	0	1	1	0	0	0	0	0	0	0
chr8	17118581	17120216	DEL	210	1	1	1	1	1	1	1	1	1	1	1	1	1	1	1	1	1	1	1	1	1	1	1	1	0	1	1	1	1	1	0	1	1	1	1	1	1	1	1	1	0	0	0	0	1
chr8	17219813	17230099	DEL	98	0	0	0	1	0	0	0	0	0	0	0	0	1	0	0	0	0	1	0	0	0	0	0	0	0	0	1	0	0	0	1	0	0	0	0	1	0	1	1	1	1	1	0	1	0
chr8	17705073	17716256	DEL	183	1	1	0	1	1	1	1	1	1	1	1	1	1	1	1	1	1	1	1	1	1	0	1	1	1	1	1	1	1	1	1	1	1	1	1	1	1	1	1	1	1	1	1	1	1
chr8	17837285	17837452	DEL	138	1	1	0	1	0	1	1	0	0	1	1	0	1	1	1	0	0	1	1	0	0	0	1	1	0	0	0	0	1	0	1	1	0	1	0	1	1	0	1	1	0	1	0	1	1
chr8	17930766	17932879	DEL	112	0	0	1	0	1	1	1	1	0	1	1	1	0	1	0	1	1	0	1	0	1	0	0	1	0	1	1	0	0	1	0	0	1	0	1	1	1	1	0	1	1	0	1	0	0
chr8	18087585	18091202	DEL	12	0	0	0	0	0	0	0	0	0	0	0	0	0	1	0	0	0	0	0	0	0	0	0	1	0	0	0	0	0	0	0	0	0	0	0	0	0	0	0	0	0	0	0	0	0
chr8	18134484	18134854	DEL	165	1	1	0	1	1	1	1	1	0	1	0	0	1	1	0	0	0	0	0	0	1	1	0	1	1	0	1	0	0	1	0	1	1	1	0	0	1	0	0	0	0	0	0	1	1
chr8	18136545	18136738	DEL	214	1	1	1	1	1	1	1	1	1	1	0	0	1	1	0	0	1	0	0	0	1	1	0	1	1	1	1	1	1	1	0	1	1	1	0	0	1	1	0	1	1	1	0	0	1
chr8	18211684	18211840	DEL	127	1	1	1	0	1	1	1	1	0	1	0	1	1	0	0	0	1	0	0	1	1	0	1	0	0	1	0	1	1	1	0	1	0	1	0	1	1	1	1	1	1	1	1	0	0
chr8	18354660	18354814	DEL	205	1	1	1	1	1	1	1	1	1	1	1	0	1	0	1	0	1	0	1	1	0	1	0	1	0	1	1	1	1	1	0	0	0	0	0	1	0	1	0	1	1	1	0	1	1
chr8	18376665	18376827	DEL	206	1	1	1	1	1	1	1	1	1	1	1	1	0	0	1	0	1	0	1	1	0	1	0	1	1	1	1	0	1	1	0	0	1	0	0	1	0	1	0	0	1	1	0	1	1
chr8	19177408	19177527	DEL	132	0	0	0	1	0	0	0	0	0	0	0	0	0	0	1	1	0	1	0	0	0	0	0	0	1	0	0	1	0	0	1	0	0	1	0	0	1	0	1	1	1	1	0	1	0
chr8	19293247	19293421	DEL	164	0	0	1	1	0	1	1	0	0	1	1	1	0	0	0	1	0	1	0	0	1	1	1	0	1	0	0	1	0	0	1	0	1	1	1	1	0	1	1	1	1	1	0	1	1
chr8	19581532	19584792	DEL	146	0	1	1	0	0	1	0	0	0	0	1	1	0	0	1	1	0	1	1	0	1	0	1	0	1	0	0	0	0	0	1	0	0	0	1	1	1	1	1	0	1	0	0	0	0
chr8	19720021	19732540	DEL	71	0	0	0	0	1	0	0	0	0	0	0	0	0	0	1	0	0	0	0	0	1	0	0	0	1	0	1	0	1	1	1	0	0	0	0	0	0	1	1	0	0	0	0	1	1
chr8	20111897	20117156	DEL	194	1	1	1	0	1	1	1	0	1	1	1	0	1	1	1	0	1	0	1	1	1	1	1	1	1	1	1	1	1	0	0	1	1	1	1	1	0	0	1	1	0	1	1	1	1
chr8	20218591	20229625	DEL	65	0	0	0	0	0	1	0	0	0	0	1	0	0	0	0	0	0	0	1	0	1	0	0	0	1	0	0	0	0	0	0	0	1	0	1	1	0	0	1	1	0	0	0	0	0
chr8	20262071	20262246	DEL	123	1	0	1	0	0	1	0	0	0	0	1	1	0	0	0	1	0	1	1	0	1	0	1	0	0	0	0	1	0	0	0	0	1	0	1	1	0	0	1	0	0	0	0	1	0
chr8	20583105	20583322	DEL	99	1	1	1	1	0	1	1	1	0	1	0	1	0	0	1	1	0	0	0	1	1	0	1	1	1	1	1	1	0	1	0	1	0	1	0	1	1	1	0	0	0	1	0	1	1
chr8	20658181	20663213	DEL	84	1	1	1	0	0	1	1	0	0	1	1	1	0	0	0	1	0	0	1	1	1	1	0	1	0	1	1	1	0	1	0	1	0	1	0	0	1	1	1	0	1	0	1	0	1
chr8	20753944	20754096	DEL	138	1	1	1	1	0	1	1	1	1	1	0	1	1	1	0	0	0	0	0	1	1	1	0	0	1	0	1	1	0	1	0	0	0	0	1	1	1	1	0	0	0	0	1	0	1
chr8	20852944	20857954	DEL	135	0	0	1	0	1	0	0	1	0	0	0	0	0	0	0	1	1	0	0	0	0	0	0	0	1	0	0	0	0	0	0	0	0	0	1	0	0	0	0	0	0	0	0	1	1
chr8	20883851	20884025	DEL	123	0	0	1	0	1	0	0	1	0	0	0	0	0	0	0	1	1	0	0	0	0	0	0	0	1	0	0	0	0	0	0	0	0	0	1	0	0	0	0	0	0	0	0	0	1
chr8	20885224	20886320	DEL	126	0	0	1	0	0	0	0	1	0	0	0	0	0	0	0	1	1	0	0	0	0	0	0	0	1	0	0	0	0	0	0	0	0	0	1	0	0	0	0	0	0	1	0	1	1
chr8	20887043	20887206	DEL	135	0	0	1	0	1	0	0	1	0	0	0	0	0	0	0	1	1	0	0	0	0	0	0	0	1	0	0	0	0	0	0	0	0	0	1	0	0	0	0	0	0	1	0	1	1
chr8	20965872	20966046	DEL	244	0	1	1	1	1	1	1	1	1	1	1	1	0	1	1	0	1	1	1	1	1	1	1	1	0	1	1	0	1	1	1	0	1	0	1	1	0	1	1	1	1	1	1	0	1
chr8	21207400	21207560	DEL	198	1	1	1	1	1	1	1	1	1	1	1	1	1	1	1	1	0	1	1	1	1	1	1	1	1	1	1	1	0	1	1	1	1	0	1	1	1	1	1	1	1	0	1	0	0
chr8	21271230	21273115	DEL	110	1	1	1	1	1	1	1	1	0	1	0	1	1	1	0	1	1	1	0	0	0	0	1	1	1	1	1	0	1	0	1	1	1	0	1	1	1	1	1	1	0	0	1	0	0
chr8	21574906	21575061	DEL	210	1	1	1	0	1	1	1	1	1	1	1	1	1	1	1	1	1	0	1	1	1	1	1	1	1	0	1	1	0	1	1	1	0	0	1	0	1	1	1	0	1	1	0	0	1
chr8	21576147	21576313	DEL	186	0	0	1	1	0	0	0	0	1	0	1	1	0	0	0	1	0	0	1	0	0	0	1	0	0	0	0	1	0	0	1	0	0	1	1	0	1	1	1	0	1	0	0	0	1
chr8	21578250	21578425	DEL	178	0	1	1	1	1	1	1	1	1	1	0	0	1	1	1	1	1	0	1	0	1	0	0	1	1	1	1	1	0	1	0	1	0	1	1	0	1	1	1	0	1	1	1	0	0
chr8	21617334	21617460	DEL	138	0	1	1	1	1	1	1	1	1	1	1	0	0	1	0	1	1	0	1	0	0	1	0	1	1	1	1	0	0	0	1	1	0	0	1	0	1	1	1	0	0	0	0	0	0
chr8	21752860	21753004	DEL	150	1	1	1	1	1	1	1	1	0	1	0	1	1	0	1	1	1	1	0	1	1	0	1	1	1	1	1	1	0	1	1	1	1	0	1	1	1	1	1	1	1	1	1	1	0
chr8	21860252	21865111	DEL	20	0	0	0	0	0	0	0	0	0	0	0	0	0	0	1	0	0	0	0	0	1	0	0	1	0	0	1	0	0	0	0	1	0	0	0	1	0	0	0	0	0	0	1	1	0
chr8	22341092	22341266	DEL	76	0	0	1	1	0	0	0	0	0	0	0	1	1	0	1	0	0	0	0	0	0	0	1	0	1	0	0	1	0	0	1	0	0	1	1	0	1	0	1	0	0	0	1	0	0
chr8	22640379	22640533	DEL	224	1	1	1	1	1	1	1	1	1	1	0	1	1	1	1	1	1	0	0	1	0	0	1	1	1	1	1	1	1	1	1	1	0	1	1	0	1	1	1	0	1	1	1	1	1
chr8	22686650	22686977	DEL	126	0	0	1	1	1	0	1	0	0	0	1	0	0	0	0	0	1	1	0	0	0	0	1	0	0	0	1	0	0	0	1	0	1	0	0	0	0	0	1	1	0	0	0	0	1
chr8	22971718	22987239	DEL	56	0	0	0	0	0	0	1	0	0	0	0	1	0	0	0	0	0	0	0	0	0	0	0	0	0	1	0	1	0	0	0	0	0	0	0	0	1	0	0	0	0	1	1	1	0
chr8	22992313	22996696	DEL	208	0	1	1	0	0	1	1	1	1	0	0	1	0	0	0	0	0	0	0	1	0	0	1	0	1	1	0	1	0	0	0	0	0	0	0	0	1	0	0	1	1	1	1	1	0
chr8	23048312	23048486	DEL	148	0	1	1	1	1	1	1	1	0	1	1	1	0	1	1	1	1	1	1	1	1	0	1	1	0	0	1	0	0	1	1	0	1	1	1	1	1	1	1	1	1	1	0	1	0
chr8	23083390	23095691	DEL	170	1	1	1	1	1	1	1	1	0	1	1	1	1	1	1	1	1	1	1	1	1	0	1	1	1	1	1	1	1	1	1	0	1	1	1	1	1	1	1	0	1	1	1	1	0
chr8	23105573	23109550	DEL	92	0	0	1	1	1	1	1	0	0	0	0	0	0	1	0	0	1	0	0	1	0	0	1	1	1	0	1	0	0	1	1	1	0	1	1	1	0	1	1	0	1	1	1	0	0
chr8	23385681	23385816	DEL	158	0	1	1	1	1	1	1	1	0	1	0	1	0	1	1	1	1	1	0	1	1	0	1	1	0	1	1	0	0	1	1	1	0	1	1	1	1	1	1	1	1	0	1	0	0
chr9	406498	424501	DEL	55	0	0	1	0	1	1	1	0	1	0	0	0	0	0	0	0	0	0	0	0	0	0	1	0	0	0	0	0	1	0	0	0	0	1	1	0	0	0	0	1	0	1	0	1	0
chr9	851498	851915	DEL	129	0	0	0	1	0	1	0	1	1	1	1	1	1	1	0	0	0	0	1	1	1	0	1	0	0	1	0	1	0	1	1	1	1	1	1	1	1	1	1	1	0	1	0	1	1
chr9	858361	862312	DEL	139	0	0	0	1	0	1	0	1	1	1	1	1	1	1	0	0	0	0	1	1	1	0	1	0	0	1	0	1	1	1	1	1	1	1	1	1	1	1	1	1	0	1	0	1	1
chr9	927238	928935	DEL	154	0	0	0	1	0	1	0	1	1	1	1	1	1	1	0	0	0	0	1	1	1	0	0	0	0	1	1	1	1	1	1	1	1	1	1	1	1	1	1	1	1	1	1	1	1
chr9	1905463	1905612	DEL	133	1	1	0	1	1	0	1	0	1	1	0	0	0	1	1	0	1	0	0	1	0	0	1	1	1	0	1	1	0	1	0	1	0	1	0	1	1	0	0	1	0	1	0	1	1
chr9	1980481	1990739	DEL	35	1	0	0	0	0	0	1	0	0	0	0	0	0	1	0	0	0	0	0	0	0	0	0	0	0	0	0	0	0	0	0	1	0	1	0	0	0	0	0	1	0	0	0	0	0
chr9	2173481	2175013	DEL	110	0	0	0	0	0	0	1	0	0	1	0	0	1	1	1	1	0	1	0	1	1	0	1	0	1	0	1	0	1	1	0	1	0	1	0	1	1	0	1	0	1	0	1	0	0
chr9	2231727	2233554	DEL	92	0	0	0	0	0	0	0	0	0	1	0	0	1	1	0	1	0	1	0	1	1	0	1	0	1	0	1	1	1	1	1	0	0	0	0	1	0	0	0	0	0	0	0	0	0
chr9	2240367	2240542	DEL	109	0	0	0	1	0	0	1	0	0	1	0	0	1	1	1	1	0	1	0	1	1	0	1	0	1	0	1	1	1	1	1	1	0	1	0	1	0	0	0	0	1	0	1	0	0
chr9	2247910	2254457	DEL	74	0	0	0	0	0	0	0	0	0	0	0	0	1	1	0	0	0	1	0	1	0	0	1	0	1	0	1	0	1	1	1	0	0	0	0	1	1	0	1	0	0	0	0	0	0
chr9	2507941	2508118	DEL	104	0	0	1	0	0	0	1	1	0	0	0	1	1	0	0	1	0	1	0	0	1	0	1	0	0	0	0	1	1	0	1	1	0	1	1	1	1	1	1	0	1	0	1	0	0
chr9	2531880	2535393	DEL	167	0	1	0	1	1	1	1	1	0	0	1	1	0	0	0	0	1	1	1	0	1	0	1	0	1	1	0	0	0	1	0	0	1	1	1	1	0	1	1	1	1	1	1	1	0
chr9	3038158	3043656	DEL	248	1	1	0	1	1	1	0	1	1	1	1	1	1	1	1	0	1	1	1	1	1	1	0	1	1	1	1	1	0	1	1	1	0	1	1	1	1	1	1	1	0	1	0	1	1
chr9	3048504	3053407	DEL	257	1	1	0	1	1	1	0	1	1	1	1	1	1	1	1	0	1	1	1	1	1	1	1	1	1	1	1	1	0	1	1	1	1	1	1	1	1	1	1	1	1	1	1	1	1
chr9	3068153	3068327	DEL	139	1	1	0	1	0	1	0	1	1	1	1	1	1	1	0	0	0	0	1	1	1	0	1	1	1	1	0	1	0	1	1	0	0	1	1	0	1	1	1	1	1	0	1	0	1
chr9	3513020	3517227	DEL	102	0	0	0	0	0	0	0	0	0	0	0	0	0	0	0	1	0	0	0	0	0	0	0	0	0	0	1	0	0	0	0	0	0	0	0	0	0	0	0	0	0	1	0	1	0
chr9	3526327	3530074	DEL	102	0	0	0	0	0	0	0	0	0	0	0	0	0	0	0	1	0	0	0	0	0	0	0	0	0	0	1	0	0	0	0	0	0	0	0	0	0	0	0	0	0	1	0	1	0
chr9	6087857	6089613	DEL	80	0	0	1	0	0	0	0	1	0	0	1	1	1	0	0	0	0	1	1	0	1	0	1	1	1	0	1	1	0	1	1	0	0	0	0	0	0	1	1	1	0	0	1	0	1
chr9	6480296	6480787	DEL	131	0	0	1	0	1	0	0	1	1	0	1	1	1	0	0	0	1	1	1	1	1	0	1	1	1	0	1	1	1	1	0	0	0	0	1	0	0	0	1	1	0	1	1	1	1
chr9	7097277	7099250	DEL	164	1	1	1	0	1	0	1	1	1	0	1	1	1	0	1	1	1	1	1	1	1	1	1	1	0	1	0	1	1	1	1	1	1	0	1	1	1	1	0	0	1	1	0	1	1
chr9	7184568	7184626	DEL	199	0	0	0	0	0	1	0	0	1	1	1	0	1	1	1	1	0	1	1	1	1	1	0	0	1	0	0	1	0	0	0	1	1	1	1	1	1	1	1	0	0	0	1	0	1
chr9	7335247	7335417	DEL	151	0	0	0	0	1	0	0	1	1	1	1	1	1	0	1	0	1	1	1	1	1	0	0	1	0	1	0	1	1	1	1	1	1	1	0	1	0	1	1	0	1	1	1	1	1
chr9	7654182	7663859	DEL	168	0	0	0	0	1	1	0	0	0	0	0	0	0	0	1	1	1	1	0	1	0	1	0	1	0	1	0	0	1	0	1	0	0	1	1	1	0	0	1	0	0	0	0	0	1
chr9	8011342	8021476	DEL	95	0	0	0	0	1	0	0	1	1	1	1	0	0	0	0	1	0	1	1	1	1	0	1	1	0	1	0	0	0	1	0	0	1	0	0	0	1	1	1	0	1	0	1	1	0
chr9	8133956	8139234	DEL	115	0	0	0	0	1	0	0	0	0	0	0	0	0	0	0	0	1	0	0	0	0	1	0	1	1	1	0	0	1	0	1	0	0	0	0	0	0	0	1	0	0	0	0	0	0
chr9	8261620	8262774	DEL	67	1	1	0	0	0	0	0	0	0	0	0	0	0	0	0	0	0	1	1	0	1	1	1	0	0	0	0	0	0	1	1	1	0	0	0	0	0	0	1	1	1	0	1	0	1
chr9	8283217	8287453	DEL	256	1	1	1	1	1	1	1	1	1	1	0	1	1	1	1	1	1	1	1	0	1	1	1	1	0	0	1	1	1	1	1	1	1	1	1	1	1	1	1	1	1	1	1	1	1
chr9	8294277	8296518	DEL	112	0	0	1	1	1	0	1	1	1	1	0	1	0	0	1	0	1	1	0	1	0	0	0	0	0	0	0	1	0	0	1	1	1	1	1	0	1	1	0	0	0	0	0	0	1
chr9	8330290	8330762	DEL	205	1	1	1	1	1	1	1	1	1	1	1	1	0	1	1	1	1	0	1	1	0	1	1	1	0	0	0	1	0	1	0	1	1	0	1	1	1	1	1	1	1	1	0	1	1
chr9	8638962	8639136	DEL	222	1	1	1	1	0	1	1	1	1	0	1	1	1	1	1	1	1	1	1	1	1	1	1	1	0	1	1	1	1	1	1	1	1	0	1	1	1	1	1	1	1	1	1	1	1
chr9	8813248	8813411	DEL	157	1	0	1	0	1	1	0	1	1	0	1	1	0	1	0	1	1	1	1	1	1	1	1	1	1	0	1	0	1	1	1	0	1	1	1	0	1	1	0	0	0	0	1	0	0
chr9	8876058	8876211	DEL	180	1	0	1	1	1	1	0	1	1	0	1	1	1	1	1	1	1	1	1	1	1	1	1	1	1	1	1	0	1	1	1	1	1	1	1	0	1	1	1	0	0	0	1	0	1
chr9	8878719	8878891	DEL	172	1	0	1	1	0	1	0	1	1	0	1	1	1	1	1	1	1	1	1	1	1	0	0	0	1	1	1	1	0	0	0	1	1	1	1	0	1	1	1	0	0	0	1	0	1
chr9	8910818	8910972	DEL	164	1	0	1	1	1	1	0	0	1	0	1	0	1	1	1	1	1	1	1	1	0	1	1	1	1	0	1	0	1	0	1	1	1	0	1	0	0	1	1	0	0	0	0	0	1
chr9	10551683	10551779	DEL	162	0	1	0	0	0	1	1	0	1	1	0	1	1	0	0	1	0	1	0	1	0	1	0	1	0	0	1	0	1	1	1	1	0	1	0	1	0	1	1	0	1	0	1	1	0
chr9	10624534	10636102	DEL	217	1	1	1	1	0	1	1	1	0	1	1	1	1	1	1	1	0	1	1	1	1	1	1	1	1	1	0	1	1	1	0	1	1	1	1	1	1	1	0	0	1	1	1	1	0
chr9	10659687	10659778	DEL	168	1	1	1	0	0	1	1	1	0	1	1	1	1	1	1	1	0	0	1	1	1	1	0	1	0	0	0	0	1	1	1	0	1	0	1	1	1	1	0	0	0	0	0	0	0
chr9	11069354	11072791	DEL	12	0	0	0	0	0	1	0	0	0	1	0	0	0	0	0	0	0	0	0	0	0	0	0	0	0	0	0	1	0	0	0	0	0	0	0	0	0	0	0	0	0	0	0	0	0
chr9	11086701	11218035	DEL	1	0	0	0	0	0	0	0	0	0	0	0	0	0	0	0	0	0	0	0	0	0	0	0	0	0	0	0	0	0	0	0	0	0	0	0	0	0	0	0	0	0	0	0	0	0
chr9	11456804	11456958	DEL	142	1	0	1	1	1	1	0	0	1	1	1	1	0	1	1	1	1	0	0	0	1	0	1	0	1	0	1	0	1	0	1	1	1	1	1	1	1	1	1	0	1	1	1	1	0
chr9	11478867	11479245	DEL	157	1	1	1	0	1	1	1	1	1	1	0	1	1	1	0	1	1	1	0	0	1	1	1	1	0	1	0	1	0	0	0	0	0	1	1	0	0	1	0	1	0	0	0	0	0
chr9	12335407	12340784	DEL	93	0	0	0	0	1	1	0	0	0	0	1	0	0	0	0	1	1	0	1	0	0	0	0	0	1	0	0	0	0	0	0	0	0	0	0	0	0	0	0	0	1	0	0	0	0
chr9	12462378	12462553	DEL	145	1	1	1	0	1	1	1	1	1	1	0	0	1	1	1	0	0	1	0	1	1	1	1	1	1	1	1	1	1	1	1	0	1	1	1	1	0	1	1	1	0	1	1	1	1
chr9	12510380	12511580	DEL	169	0	1	1	1	1	1	1	1	1	0	0	0	1	1	1	0	1	1	0	1	1	1	1	1	1	1	1	1	1	1	1	1	1	1	0	1	0	1	1	1	0	1	1	0	1
chr9	12528270	12532418	DEL	169	1	1	1	1	1	1	1	1	1	1	0	0	1	1	1	0	1	1	0	1	1	0	1	1	0	1	1	1	1	0	1	0	1	1	1	1	0	1	0	1	0	0	1	1	1
chr9	12708217	12713410	DEL	80	0	0	0	0	0	1	0	0	0	0	1	0	0	1	0	0	0	0	0	0	0	0	1	1	1	1	0	0	1	1	1	1	0	0	0	0	1	1	1	1	0	0	0	0	0
chr9	13071730	13073605	DEL	151	0	1	0	1	0	0	0	0	1	0	0	0	0	0	1	1	0	1	0	1	0	0	1	1	1	1	1	0	0	0	1	0	0	1	1	1	0	0	1	1	1	1	1	0	0
chr9	13557774	13557938	DEL	93	0	1	0	0	0	0	0	0	0	0	0	0	0	0	0	0	0	0	0	1	0	0	1	0	1	1	0	0	0	0	1	0	0	1	0	0	0	0	0	0	0	0	0	0	1
chr9	13566200	13571472	DEL	96	0	1	0	0	0	0	0	0	0	0	0	0	0	0	0	0	0	0	0	1	0	0	1	0	0	1	0	0	0	0	1	0	0	1	0	0	0	0	0	0	1	0	1	0	1
chr9	14057073	14058569	DEL	170	1	0	1	0	0	1	1	0	0	1	1	1	1	0	1	1	0	0	1	1	1	1	1	1	0	1	0	1	1	1	1	1	1	1	0	0	1	1	0	1	1	0	1	0	0
chr9	15409283	15416252	DEL	162	0	0	1	0	0	0	0	0	1	0	0	1	0	1	0	1	0	0	0	1	1	0	1	0	1	0	1	1	0	1	0	1	1	1	1	1	1	1	0	0	1	0	1	0	0
chr9	15655940	15656093	DEL	200	1	1	1	1	0	1	1	1	1	1	0	1	1	1	1	0	0	0	0	1	0	1	1	1	1	1	1	1	0	1	1	1	1	1	0	0	1	1	1	0	1	0	1	0	0
chr9	15979408	15986746	DEL	161	1	0	0	0	1	1	0	0	1	0	0	0	1	0	0	1	1	1	0	0	1	1	1	1	0	0	1	0	0	0	0	1	0	1	0	1	1	0	1	1	1	1	1	1	1
chr9	16000829	16033254	DEL	73	0	0	0	0	0	1	0	0	0	0	0	0	0	0	0	0	0	0	0	0	0	0	1	1	1	0	1	0	0	0	0	1	0	0	0	1	0	0	0	1	1	1	1	0	1
chr9	16343651	16422180	DEL	1	0	0	0	0	0	0	0	0	0	0	0	0	0	0	0	0	0	0	0	0	0	0	0	0	0	0	0	0	0	0	0	0	0	0	0	0	0	0	0	0	0	0	0	0	0
chr9	16802376	16804005	DEL	119	0	1	0	1	0	0	1	1	0	1	1	1	0	1	1	0	0	1	0	1	0	1	0	1	0	1	1	1	0	0	1	1	1	1	0	1	0	1	0	0	0	0	0	0	0
chr9	16922510	16922612	DEL	127	1	0	1	0	0	1	1	1	0	1	0	0	1	1	1	0	0	0	0	0	1	1	1	1	1	1	1	1	1	1	0	0	1	0	1	1	0	1	0	0	0	1	1	0	1
chr9	16925437	16932611	DEL	176	1	0	1	0	1	1	1	1	0	1	0	0	1	1	1	1	1	0	0	0	1	1	1	1	1	1	1	1	1	1	0	0	1	0	1	1	0	1	0	1	1	1	1	1	1
chr9	16961973	16962146	DEL	147	1	1	0	0	0	1	1	1	0	1	1	1	1	1	1	0	0	0	1	1	1	1	0	1	0	1	1	0	0	1	0	1	0	0	1	1	1	1	0	0	0	1	0	0	1
chr9	17079889	17080070	DEL	151	1	1	0	0	1	1	1	1	1	1	1	1	1	1	1	1	1	1	1	1	1	0	1	1	1	1	1	1	1	1	1	0	1	1	1	1	1	1	1	1	1	1	1	1	1
chr9	17086454	17087946	DEL	149	1	0	0	1	1	0	1	1	1	1	1	1	1	1	0	1	0	1	1	1	1	0	1	1	0	1	1	1	1	1	1	1	0	0	1	1	1	1	1	1	1	1	0	1	0
chr9	18217567	18218522	DEL	129	1	1	0	1	1	0	1	0	1	1	0	0	0	1	0	0	1	1	0	1	0	1	0	0	1	0	1	0	0	1	0	1	1	1	1	1	1	1	1	1	1	1	0	1	0
chr9	18227714	18227888	DEL	111	1	1	0	1	0	0	1	0	0	1	0	0	0	1	0	0	1	1	0	1	1	1	0	0	0	1	1	0	0	1	0	1	1	1	0	1	1	1	0	1	1	0	0	0	0
chr9	18293553	18297839	DEL	58	1	1	0	0	0	0	1	0	0	0	0	0	0	0	0	0	0	0	0	0	1	0	0	0	1	1	0	0	0	1	1	0	0	1	1	1	1	0	1	1	0	0	0	0	0
chr9	18971946	18972079	DEL	138	1	1	1	0	1	0	1	1	1	1	0	1	1	1	1	0	1	0	0	1	1	1	0	1	0	0	1	0	1	0	1	1	1	1	0	1	0	1	1	1	0	0	0	0	1
chr9	19472091	19472238	DEL	135	0	0	0	0	0	0	0	0	0	0	1	0	0	0	0	0	0	0	1	1	0	0	0	0	0	1	0	0	1	0	0	0	1	0	0	1	0	0	0	0	0	0	0	0	0
chr9	19863054	19869130	DEL	151	0	0	0	1	1	0	1	0	1	1	1	1	0	1	0	0	1	1	1	0	1	0	1	0	0	1	0	0	0	1	0	1	1	1	0	1	0	1	0	0	1	1	1	1	0
chr9	20120221	20120371	DEL	124	0	0	1	0	1	0	0	0	1	0	1	0	0	0	0	0	1	1	1	0	0	0	0	0	0	0	0	0	1	0	1	0	0	1	0	1	0	0	1	0	1	1	1	1	0
chr9	20123130	20123305	DEL	140	0	0	1	1	1	0	0	0	1	0	1	0	0	0	1	0	1	1	1	0	0	0	0	0	0	0	0	0	1	0	1	0	1	1	0	1	0	0	1	0	1	1	1	1	0
chr9	20165484	20165640	DEL	111	0	0	1	1	1	0	0	0	1	0	1	0	0	0	1	0	0	0	1	0	0	0	0	0	0	0	0	0	1	0	1	0	1	1	0	1	0	0	1	0	0	1	1	1	0
chr9	20355779	20381585	DEL	132	1	1	1	0	0	0	1	1	1	0	1	1	1	0	1	0	0	0	1	0	1	0	1	1	1	1	0	0	1	1	0	1	1	1	1	1	0	1	0	1	1	0	1	0	0
chr9	20580312	20580392	DEL	138	1	0	0	0	1	1	1	0	0	1	1	1	1	0	0	0	1	1	1	0	1	0	0	0	1	0	0	1	0	1	0	1	0	0	0	0	0	0	0	1	1	0	0	1	0
chr9	20625651	20625824	DEL	94	1	0	0	0	1	1	0	0	0	1	0	0	1	0	0	0	1	0	0	1	1	1	0	0	1	0	0	1	1	1	1	1	0	0	0	0	0	0	1	0	0	1	0	1	0
chr9	20661403	20666525	DEL	220	1	1	1	1	1	1	1	1	1	1	0	1	1	1	1	1	1	0	0	1	1	1	1	1	1	1	0	1	1	1	1	1	1	0	1	1	1	1	1	1	0	1	0	1	1
chr9	21352539	21357558	DEL	140	1	1	0	1	1	0	1	0	1	1	0	0	0	1	0	0	1	1	0	1	1	1	1	0	0	1	1	0	0	1	1	1	1	1	1	1	1	1	1	1	1	1	1	1	0
chr9	21722844	21736399	DEL	130	0	1	1	0	0	0	0	1	1	0	1	0	1	0	1	1	0	0	1	0	0	0	0	1	1	0	1	1	1	0	0	0	0	0	1	1	0	1	0	1	0	0	0	0	1
chr9	21871807	21871961	DEL	132	0	0	0	0	1	0	1	0	0	0	1	1	0	0	0	1	1	1	1	0	1	0	0	0	0	0	0	0	0	0	0	0	0	0	0	0	0	1	0	0	0	1	0	1	0
chr9	21875600	21877184	DEL	93	0	0	0	0	1	0	1	0	0	0	1	1	0	0	0	1	1	1	0	0	1	0	0	0	0	0	0	0	0	0	0	0	0	0	0	0	0	0	0	0	0	0	0	1	0
chr9	22073267	22073335	DEL	210	1	1	0	1	0	1	1	0	1	1	1	1	1	1	1	1	1	1	1	1	0	1	1	0	1	1	1	0	1	1	1	1	1	1	1	1	1	0	1	1	1	1	1	1	1
chr9	22160756	22162906	DEL	35	0	1	0	0	0	0	0	0	0	0	0	0	0	0	1	0	0	0	0	1	0	0	0	1	1	1	0	0	0	1	0	1	1	1	0	0	1	0	0	0	0	0	0	0	0
chr9	22166207	22173479	DEL	87	0	1	1	1	0	1	0	0	0	0	1	0	1	0	1	0	0	1	1	1	0	0	0	1	1	1	1	0	0	1	1	1	1	1	1	1	1	1	1	0	0	0	0	0	0
chr9	22423239	22424774	DEL	254	1	1	1	1	1	1	1	1	1	1	1	1	1	1	1	1	1	1	1	1	1	1	0	1	1	1	1	1	1	1	1	1	1	1	1	1	1	1	1	1	1	1	0	1	1
chr9	22508008	22515276	DEL	113	0	0	0	0	1	0	1	0	0	0	0	1	0	1	0	0	1	1	0	0	0	0	0	0	0	0	0	0	0	0	0	0	1	0	0	0	0	1	0	0	0	0	0	0	0
chr9	23340852	23346040	DEL	110	0	0	0	0	0	0	1	0	0	0	0	1	0	1	0	0	1	0	0	0	0	0	0	0	0	0	0	0	0	0	0	0	1	0	0	0	0	1	0	0	0	0	0	0	0
chr9	23669292	23676479	DEL	56	0	1	0	0	0	1	0	0	0	0	0	0	1	0	1	0	0	0	0	0	0	0	0	0	1	0	0	0	0	1	1	1	0	1	0	1	1	0	1	0	0	0	0	0	0
chr9	24965302	24965465	DEL	178	1	1	1	1	0	0	1	1	0	1	0	1	1	1	0	1	0	0	0	1	1	1	1	0	0	1	0	1	1	1	0	1	1	0	0	1	1	1	1	1	1	0	0	0	0
chr9	25231953	25237327	DEL	130	1	0	0	0	1	0	0	0	0	0	0	0	0	1	1	0	1	1	0	1	1	1	0	0	1	1	1	1	1	1	1	1	0	0	1	1	1	0	1	0	0	0	0	0	1
chr9	25281035	25285324	DEL	70	0	0	0	0	0	0	0	0	0	0	0	0	0	0	1	0	0	1	0	1	0	0	0	0	1	0	0	0	0	0	0	0	0	0	1	1	1	0	0	0	0	0	0	0	1
chr9	25421528	25421706	DEL	105	0	0	1	0	1	0	0	0	0	0	1	0	0	0	1	0	1	1	1	1	0	1	0	1	1	0	1	1	1	1	1	0	1	0	0	0	1	1	1	0	0	1	0	1	1
chr9	25448030	25454379	DEL	105	0	0	1	0	1	1	0	0	1	0	0	0	1	0	1	0	1	1	0	1	0	1	1	1	1	0	1	1	1	1	1	0	1	1	1	1	0	1	1	0	0	0	0	0	1
chr9	25587400	25587574	DEL	98	0	0	1	1	1	0	0	1	0	0	0	0	1	0	1	0	1	0	0	1	0	0	0	0	0	0	1	1	1	1	0	0	1	1	0	0	1	1	0	0	0	0	1	0	0
chr9	25932027	25941718	DEL	107	0	0	1	0	1	1	0	0	0	0	1	0	1	0	0	0	1	1	1	1	0	1	0	1	1	0	1	1	1	1	1	0	0	0	1	1	0	1	0	1	0	1	1	1	1
chr9	25945588	25950654	DEL	107	0	0	1	0	1	1	0	0	1	0	1	0	1	0	0	0	1	1	1	1	0	1	0	1	1	0	1	1	1	1	1	0	0	0	1	1	0	1	0	1	0	1	1	1	0
chr9	26137964	26138021	DEL	170	0	1	0	1	0	1	0	0	0	0	1	0	1	0	1	0	0	1	1	1	0	1	0	1	0	0	1	1	1	1	1	1	1	1	1	0	0	1	0	0	0	1	1	1	0
chr9	26261600	26261754	DEL	202	1	1	1	1	0	1	1	1	0	1	1	1	1	1	0	1	0	1	1	0	1	1	1	1	1	1	1	1	0	1	0	1	1	1	1	1	1	1	0	0	0	1	1	1	1
chr9	26335914	26336078	DEL	210	1	1	1	1	0	1	1	1	0	1	1	1	1	1	1	1	0	1	1	1	1	1	1	1	1	0	1	1	1	1	0	1	1	0	1	1	1	1	0	0	0	1	1	1	1
chr9	26972703	26976503	DEL	121	0	0	0	0	0	0	1	0	0	0	1	1	0	0	0	0	0	0	1	0	1	0	0	0	0	1	1	0	0	0	1	0	0	0	0	1	0	0	1	0	0	0	1	0	0
chr10	100365	104080	DEL	94	1	0	1	0	1	1	0	1	0	1	0	1	0	0	0	1	1	0	0	0	0	1	1	1	0	0	1	0	0	0	0	0	0	1	0	0	1	0	1	1	0	0	1	0	0
chr10	147872	151551	DEL	142	1	0	1	0	1	1	0	1	0	1	0	1	0	0	0	1	1	0	0	0	0	1	1	1	0	0	1	0	0	0	0	0	0	1	0	0	1	0	1	1	1	0	0	0	0
chr10	160280	160372	DEL	135	1	0	1	0	1	1	0	1	0	1	0	1	0	0	0	1	1	0	0	0	0	1	1	1	0	0	1	0	0	0	0	0	0	1	0	0	1	0	1	1	0	0	0	0	0
chr10	171193	171247	DEL	145	1	0	1	0	1	1	0	1	0	1	1	1	0	1	0	1	0	1	1	0	0	1	1	1	0	0	1	0	1	0	1	1	0	1	0	0	1	0	1	1	1	1	0	0	0
chr10	375156	378560	DEL	46	0	0	0	0	0	0	0	0	0	0	0	0	0	0	0	0	0	0	0	0	0	0	0	0	0	0	0	0	1	0	0	0	0	0	0	0	0	0	0	0	0	0	0	0	0
chr10	537092	542171	DEL	227	1	1	0	1	1	1	0	1	1	1	0	0	1	1	1	0	1	1	1	1	1	1	1	1	1	1	1	1	1	0	1	1	1	1	0	1	1	1	0	1	1	1	1	1	1
chr10	1274679	1274809	DEL	182	1	1	1	1	1	1	0	1	1	1	1	0	1	1	1	0	1	0	1	0	1	0	1	1	0	0	1	1	1	1	0	1	1	0	1	0	0	1	0	0	1	0	0	0	1
chr10	1277286	1277338	DEL	205	1	1	1	1	1	1	1	1	1	1	1	0	1	1	1	1	1	0	1	1	1	1	0	1	1	1	1	1	1	0	0	1	1	0	0	1	1	1	0	0	1	0	1	0	1
chr10	1352501	1352673	DEL	170	1	1	1	1	0	0	0	1	1	0	0	1	0	1	1	0	0	0	0	0	1	0	0	1	0	1	0	0	0	0	1	0	0	0	0	0	0	0	1	1	0	0	0	0	0
chr10	1851285	1851449	DEL	151	1	1	1	0	0	1	0	1	0	1	1	1	1	1	1	1	0	1	1	0	1	1	1	1	0	1	1	1	1	1	1	1	1	1	0	0	1	1	1	1	1	1	1	1	1
chr10	1951947	1957120	DEL	87	1	0	1	0	0	0	0	0	0	1	1	0	0	1	0	0	0	1	0	0	0	0	0	1	0	1	0	1	0	1	0	0	0	1	0	0	0	0	0	0	0	1	0	0	1
chr10	2145351	2145694	DEL	96	0	0	0	0	1	0	0	0	0	0	1	0	0	0	0	0	1	0	1	0	1	0	0	0	1	0	0	0	0	0	0	0	0	0	0	1	0	0	0	1	0	0	0	0	1
chr10	2466899	2470661	DEL	131	0	0	0	0	1	1	0	0	0	1	1	0	1	1	1	0	1	0	1	1	0	0	0	0	0	0	1	1	0	0	0	0	1	0	0	0	1	1	0	0	1	0	0	0	1
chr10	2507501	2507675	DEL	127	0	0	0	0	1	1	0	0	0	1	1	0	1	1	1	0	1	1	1	1	0	0	1	0	0	0	0	1	0	1	1	0	1	0	0	0	0	1	1	0	1	1	1	1	1
chr10	2539875	2544123	DEL	67	0	0	0	1	0	0	0	0	0	1	0	0	0	0	0	0	0	1	0	0	0	0	0	0	1	0	0	1	0	1	1	0	0	0	0	0	0	0	1	0	1	0	0	0	1
chr10	2602312	2610354	DEL	125	0	0	0	1	0	1	1	0	0	0	1	0	1	1	1	0	0	0	1	1	0	1	1	0	0	0	0	1	0	1	0	0	1	0	0	1	0	1	1	0	1	0	0	0	0
chr10	2776440	2779374	DEL	137	1	1	1	1	1	0	1	1	1	0	0	1	1	1	1	1	1	1	0	1	1	0	0	1	1	1	1	1	0	1	1	0	0	1	1	1	0	0	1	1	1	1	1	1	1
chr10	2961925	2962079	DEL	78	0	0	0	0	0	0	0	1	1	0	1	0	0	0	0	0	0	0	1	0	1	0	0	1	0	0	0	0	1	0	0	1	1	0	0	0	1	1	0	0	0	0	0	0	0
chr10	2979738	2979903	DEL	99	1	0	1	0	0	1	1	1	0	1	1	0	0	0	1	0	0	0	1	0	1	0	1	1	1	1	1	1	1	0	0	1	1	1	0	1	0	1	1	1	0	0	0	0	0
chr10	3075610	3077616	DEL	161	0	0	0	1	1	1	0	0	1	1	1	0	0	0	1	1	1	1	1	0	0	0	1	0	1	0	1	1	0	1	0	0	0	0	0	0	0	0	1	0	0	1	0	1	0
chr10	3114795	3114976	DEL	110	0	0	0	1	0	1	1	0	0	1	1	0	0	0	1	1	0	1	1	0	0	1	0	0	1	0	0	0	0	1	0	0	1	0	0	0	0	1	1	0	0	0	0	0	1
chr10	3130798	3130953	DEL	141	1	1	0	1	1	1	0	0	0	1	0	0	0	0	1	1	1	1	1	0	0	1	0	0	0	1	1	1	1	1	0	0	0	0	0	0	0	0	1	1	0	0	0	0	0
chr10	3312547	3323467	DEL	148	1	0	1	1	0	1	0	1	0	0	0	0	1	1	1	1	1	0	1	0	1	0	0	1	0	1	0	1	0	1	0	1	1	1	1	0	0	1	1	1	0	1	1	1	0
chr10	3433277	3433399	DEL	105	0	0	0	1	0	1	0	0	0	1	1	0	0	0	1	0	0	0	1	0	0	1	1	0	1	0	0	1	0	1	1	0	0	0	0	0	0	0	1	0	0	0	1	0	0
chr10	3819147	3819320	DEL	176	1	1	1	1	1	1	0	1	1	1	0	0	0	0	1	0	0	1	0	1	0	1	0	1	1	1	0	1	0	1	1	1	0	1	1	1	0	0	1	1	0	1	1	0	1
chr10	3961083	3961237	DEL	107	1	1	1	1	0	1	0	1	0	1	1	0	1	1	1	0	0	1	1	1	0	1	1	1	1	1	0	1	1	1	1	1	0	0	1	1	1	0	1	0	1	0	1	0	0
chr10	3982757	3984336	DEL	145	1	1	1	1	1	1	1	1	1	1	1	1	1	1	1	0	1	1	1	1	1	0	1	1	1	1	1	1	1	1	1	1	1	1	0	1	1	1	1	0	1	1	1	1	1
chr10	4505105	4506731	DEL	89	0	1	0	0	0	0	0	0	1	0	0	1	0	0	0	0	0	0	0	1	0	0	1	0	1	1	0	0	0	0	0	1	0	0	0	0	0	0	0	0	0	0	0	0	1
chr10	4516229	4516386	DEL	127	0	1	0	0	0	0	0	0	1	0	0	1	0	0	0	0	0	0	0	1	0	0	1	0	1	0	0	0	0	0	1	0	0	1	1	0	0	0	0	1	1	0	0	0	1
chr10	4535154	4541286	DEL	86	0	0	0	1	0	0	0	0	1	0	0	0	1	1	0	0	0	0	0	1	0	0	1	0	0	0	0	1	0	1	0	0	0	1	1	1	0	0	0	0	1	0	0	0	1
chr10	4552571	4553611	DEL	124	0	0	0	0	0	0	0	0	1	0	0	1	0	0	0	1	0	0	0	1	0	0	1	0	0	0	0	0	0	0	0	0	0	0	1	1	0	0	0	1	0	1	1	1	1
chr10	4680427	4680582	DEL	108	1	0	1	0	1	1	1	1	0	1	0	0	1	1	1	0	1	1	0	0	1	0	1	1	0	0	1	1	0	1	1	0	1	0	1	1	1	0	1	0	1	0	0	0	0
chr10	4712590	4715835	DEL	245	1	1	1	1	1	1	1	1	1	1	1	1	1	1	1	0	1	1	1	1	1	1	1	1	1	1	1	1	1	1	1	1	1	1	1	1	1	1	1	1	1	1	1	1	0
chr10	4716841	4716995	DEL	228	1	1	1	0	1	1	1	1	0	1	0	1	1	1	1	0	1	1	1	1	1	1	1	1	0	1	1	1	1	1	1	0	0	1	1	1	1	1	1	1	1	1	1	1	1
chr10	5467377	5472043	DEL	1	0	0	0	0	0	0	0	0	0	0	0	0	0	0	0	0	0	0	0	0	0	0	0	0	0	0	0	0	0	0	0	0	0	0	0	0	0	0	0	0	0	0	0	0	0
chr10	6398044	6403041	DEL	62	0	0	0	0	0	0	0	0	0	0	0	0	0	1	0	0	0	0	0	1	0	0	0	0	0	0	0	1	1	0	0	0	0	0	0	0	0	0	0	0	0	0	0	0	0
chr10	6510083	6510235	DEL	198	1	1	1	0	1	1	0	0	1	0	0	1	1	1	0	1	1	1	1	1	1	1	1	1	1	1	0	1	1	1	1	0	1	1	1	1	1	1	1	1	1	1	1	1	0
chr10	6671721	6671875	DEL	130	0	1	1	0	1	1	1	0	0	0	0	0	1	0	0	1	1	1	0	1	0	0	1	1	1	0	0	1	0	0	1	0	0	0	0	0	0	0	1	0	1	1	0	1	1
chr10	6679840	6679893	DEL	82	1	1	0	0	0	1	1	0	0	1	0	1	0	0	0	0	0	1	0	0	0	1	1	0	1	0	0	0	0	1	1	0	0	1	0	0	0	0	1	0	1	0	0	0	1
chr10	6743841	6744003	DEL	100	1	1	1	0	0	1	1	0	0	1	0	1	1	0	0	1	0	1	0	1	0	0	1	0	1	0	0	0	1	1	1	0	0	1	0	0	0	0	1	0	1	0	0	0	1
chr10	6746735	6759293	DEL	112	1	1	1	0	0	1	1	0	0	1	0	1	1	1	0	1	0	1	0	1	0	0	1	0	1	0	0	1	1	1	1	0	0	1	0	1	0	0	1	0	1	0	0	0	1
chr10	6759420	6762705	DEL	106	1	1	1	0	0	1	1	0	0	1	0	1	1	1	0	1	0	1	0	1	0	0	1	0	1	0	0	1	1	1	1	0	0	1	0	1	0	0	1	0	1	0	0	0	1
chr10	6968446	6976902	DEL	204	1	1	1	0	1	1	1	0	1	1	1	1	1	0	1	1	1	1	1	0	1	1	1	1	1	0	1	1	0	1	0	1	1	1	1	1	1	1	1	1	1	0	1	1	0
chr10	6981344	6985249	DEL	179	1	0	1	0	1	1	1	1	1	1	1	1	1	0	1	1	1	1	0	0	1	0	1	1	0	0	1	1	0	1	0	1	0	1	1	1	0	1	1	1	1	1	1	1	1
chr10	7087928	7089096	DEL	110	1	1	1	1	0	1	1	1	0	1	0	1	1	1	1	0	0	1	0	1	1	1	0	1	0	1	0	0	0	1	0	1	1	1	1	1	0	1	0	1	1	0	0	0	0
chr10	7096001	7100471	DEL	121	1	0	1	0	0	1	1	1	0	0	0	1	0	0	0	1	0	1	0	1	0	0	1	1	1	1	0	1	1	0	1	1	1	1	1	0	0	1	0	0	1	0	0	0	1
chr10	7111872	7116734	DEL	168	1	1	1	1	0	1	1	1	0	1	0	1	1	1	1	1	0	1	0	0	1	0	1	1	1	1	0	1	1	1	1	1	1	1	1	1	0	1	1	1	1	1	0	1	1
chr10	7146652	7160614	DEL	101	0	0	1	1	0	1	1	0	0	1	0	0	1	1	1	0	0	1	0	1	0	0	0	0	1	1	0	0	0	0	1	1	1	1	0	0	0	1	0	1	1	0	0	0	0
chr10	7674812	7674966	DEL	130	0	0	0	0	1	1	0	1	1	1	1	1	1	0	0	1	1	0	1	1	0	0	0	1	0	0	1	0	0	0	0	0	0	1	1	1	0	1	0	0	1	0	0	0	1
chr10	7728380	7732603	DEL	164	0	0	0	1	1	1	0	1	1	1	1	1	1	0	0	1	1	0	1	1	0	1	0	1	1	0	1	0	0	0	0	0	0	1	1	1	1	1	0	0	1	1	1	1	1
chr10	7749708	7758228	DEL	87	0	0	0	0	0	0	0	0	0	0	1	0	0	0	0	1	0	0	1	0	0	0	0	0	0	0	0	0	0	0	0	0	0	1	0	0	0	0	0	0	1	1	1	1	1
chr10	7763587	7772751	DEL	59	0	0	0	0	0	0	0	0	0	0	1	0	0	0	0	1	0	0	1	0	0	0	0	0	0	0	0	0	0	0	0	0	0	1	0	0	0	0	0	0	1	1	1	1	1
chr10	8116576	8116680	DEL	120	1	0	1	0	0	1	0	0	0	1	1	1	1	1	0	0	0	1	1	1	1	0	0	1	1	1	1	1	0	1	1	1	1	0	0	0	1	1	0	0	1	0	1	0	0
chr10	8234419	8241024	DEL	79	1	1	1	1	0	0	1	1	0	0	1	0	0	0	0	0	0	0	1	0	1	0	0	0	0	0	0	0	0	0	0	1	0	0	1	0	0	0	0	1	1	0	1	0	0
chr10	8311986	8319863	DEL	157	1	0	1	1	0	0	1	1	1	0	1	1	1	0	0	0	0	1	1	1	1	0	0	1	0	1	0	1	0	1	1	1	0	0	1	0	1	0	1	0	0	0	0	0	0
chr10	8709238	8709586	DEL	92	0	0	0	0	1	1	0	0	1	1	0	0	0	1	0	0	1	0	0	0	0	0	0	0	1	0	0	0	1	0	0	0	0	0	0	0	0	0	0	0	0	0	1	0	1
chr10	9907629	9917697	DEL	127	1	1	1	1	1	1	1	1	0	1	1	1	1	0	1	0	1	0	1	1	1	0	1	1	0	0	0	0	1	0	1	1	1	0	1	0	0	1	1	0	1	0	0	0	0
chr10	9968637	9970139	DEL	82	1	1	1	0	1	0	0	0	0	0	0	1	1	0	1	0	1	0	0	0	0	0	1	0	0	0	0	0	0	0	0	1	0	0	0	0	1	0	1	1	1	0	1	0	0
chr10	9993059	9993233	DEL	122	0	0	0	1	1	1	1	0	0	1	1	0	1	0	1	0	1	1	1	1	0	1	0	0	0	1	0	0	1	1	1	0	0	0	1	0	0	0	1	1	1	0	1	0	0
chr10	9996685	10000309	DEL	72	0	0	0	0	0	0	0	0	0	0	1	1	0	0	0	0	0	1	1	0	1	0	0	1	0	1	0	1	0	0	1	0	1	1	0	0	1	0	1	0	0	1	0	1	1
chr10	10036109	10036192	DEL	133	0	1	0	0	1	0	0	0	1	0	1	1	0	0	1	1	1	1	1	0	1	0	1	1	0	1	0	1	1	0	1	0	1	1	0	0	0	1	1	0	1	1	1	1	1
chr10	10375530	10375684	DEL	158	1	1	1	1	1	1	0	1	1	1	0	1	1	0	1	0	1	1	1	1	1	0	1	1	0	1	1	1	1	1	0	0	0	0	0	1	1	0	1	1	1	0	0	0	0
chr10	10504160	10505757	DEL	75	0	0	0	0	1	0	0	0	0	0	0	0	0	0	0	1	1	0	0	0	0	0	0	0	0	0	1	0	0	0	0	0	0	0	0	0	0	0	0	0	1	1	0	1	0
chr10	10593363	10608220	DEL	127	1	1	0	0	0	1	1	1	0	1	1	1	1	1	1	0	0	1	1	0	1	0	0	1	0	1	1	0	0	0	1	1	0	0	0	1	1	0	0	1	1	0	1	0	0
chr10	10840782	10841118	DEL	171	1	1	1	1	0	1	1	1	0	1	1	1	1	1	1	0	0	0	1	1	1	1	1	0	1	1	1	1	1	1	1	1	0	0	1	1	1	0	1	1	1	0	0	0	0
chr10	11076919	11076974	DEL	205	0	1	1	0	1	0	0	1	1	0	0	1	0	0	1	1	1	0	0	0	0	0	1	1	0	0	0	0	1	0	0	0	1	0	1	1	1	1	0	1	1	1	1	1	1
chr10	11116376	11118701	DEL	77	0	0	0	0	0	0	0	0	1	0	0	0	0	0	1	0	0	0	0	0	0	0	0	0	0	0	0	0	0	0	0	0	1	0	0	0	0	0	0	0	0	1	1	1	0
chr10	11468415	11468569	DEL	192	1	1	1	0	1	0	1	1	1	1	1	1	1	1	1	1	1	1	1	1	1	1	1	0	1	1	1	1	1	1	1	0	0	0	1	1	1	1	1	1	1	0	1	0	1
chr10	11479503	11479665	DEL	99	0	0	0	1	0	1	1	1	0	1	1	0	0	1	1	0	0	1	1	1	0	1	1	0	0	1	1	0	1	1	0	1	0	1	1	0	0	0	0	1	1	0	0	0	0
chr10	11863384	11863538	DEL	111	0	0	0	0	0	0	0	0	1	0	1	0	0	0	0	1	0	0	1	0	0	0	1	0	1	1	1	0	0	0	1	0	0	0	0	1	0	0	1	0	1	1	1	1	1
chr10	12489158	12490328	DEL	46	1	1	0	0	0	0	0	0	0	0	0	0	1	0	0	0	0	1	0	0	1	0	1	0	0	0	0	1	0	0	0	0	0	0	0	1	1	0	0	0	0	0	0	0	0
chr10	12520260	12520399	DEL	157	1	1	1	1	0	1	1	1	1	1	0	1	0	0	1	1	0	0	0	0	1	0	1	0	1	1	1	1	0	1	0	0	0	0	1	1	1	0	1	1	1	0	1	0	1
chr10	12855164	12857441	DEL	184	1	1	1	1	0	1	1	0	0	1	1	1	1	1	1	1	0	1	1	1	1	0	0	1	1	1	0	1	1	1	1	1	1	1	1	1	1	1	1	0	0	1	0	1	1
chr10	13054227	13054401	DEL	122	0	0	0	1	0	1	1	0	1	1	1	0	1	0	1	1	0	0	1	0	0	1	0	0	1	1	0	0	0	1	0	0	0	0	0	1	0	0	1	1	1	0	0	1	0
chr10	13145693	13145852	DEL	137	1	1	1	1	1	0	0	1	0	0	1	1	0	1	0	1	1	1	1	0	1	1	1	1	1	1	0	1	1	1	1	0	1	0	1	1	1	1	1	0	1	1	1	1	1
chr10	13155553	13163405	DEL	105	1	1	0	1	1	0	0	0	0	0	1	0	0	0	0	0	1	1	0	0	1	0	1	0	1	1	0	0	1	1	1	0	1	0	1	1	1	0	1	0	0	1	0	0	0
chr10	13485678	13491856	DEL	123	1	1	0	1	0	1	1	0	1	1	1	0	1	1	0	0	0	1	0	1	1	1	0	0	1	1	0	1	1	0	1	1	1	0	1	1	1	0	1	1	1	0	0	0	1
chr10	13816525	13816672	DEL	118	1	1	1	1	0	0	0	0	0	0	1	0	1	0	0	0	0	0	1	1	0	0	1	1	0	0	0	0	1	1	0	0	1	0	1	1	0	0	0	0	1	0	0	0	0
chr10	13835835	13835990	DEL	130	1	1	1	1	1	0	1	1	1	1	0	1	1	1	1	0	1	1	0	0	1	1	1	1	0	1	1	0	0	1	1	0	0	1	1	0	1	1	0	0	1	1	0	1	1
chr10	13938732	13955941	DEL	73	0	0	0	0	0	0	0	1	0	1	1	1	1	0	1	0	0	0	0	0	0	0	0	0	1	0	0	0	0	1	1	1	0	1	1	1	1	0	1	0	0	0	0	0	0
chr10	14567459	14567628	DEL	165	0	0	1	1	1	1	1	0	1	1	0	0	1	1	1	1	1	1	1	1	0	0	1	0	1	1	1	0	0	1	1	1	1	0	0	0	1	1	1	1	1	1	1	1	0
chr10	15035546	15048981	DEL	75	0	0	0	0	0	0	0	1	0	0	0	1	0	0	0	1	0	0	1	0	1	0	0	1	0	0	0	1	1	0	1	0	0	0	0	0	1	0	0	0	0	0	1	0	0
chr10	15420932	15444105	DEL	40	0	0	0	0	1	0	0	0	0	0	0	0	0	1	0	0	0	0	0	0	0	0	0	0	0	0	0	1	0	0	0	0	1	0	1	0	1	0	0	0	1	0	0	0	0
chr10	16434065	16439108	DEL	102	1	1	1	0	0	1	1	0	0	1	1	0	0	1	0	1	0	0	1	0	1	0	0	1	1	0	0	0	0	1	1	1	0	0	1	0	0	0	0	0	0	0	0	0	1
chr10	16572650	16572811	DEL	121	0	0	0	1	0	0	1	0	0	1	0	0	1	0	1	0	0	1	0	1	0	1	1	0	0	0	1	0	1	0	0	0	0	1	0	0	0	0	1	0	1	0	0	0	0
chr10	16761263	16761435	DEL	112	0	0	1	0	1	1	1	1	0	0	0	1	0	0	0	1	1	0	0	0	1	0	0	0	1	1	0	1	0	0	1	0	0	1	0	0	1	0	0	0	0	0	0	0	0
chr10	17123988	17128246	DEL	88	0	0	0	0	1	1	1	1	1	0	0	1	0	0	0	0	1	0	0	0	0	0	0	1	1	0	1	1	0	0	1	0	0	0	1	0	1	0	0	1	0	0	0	0	0
chr10	17131816	17153011	DEL	159	1	0	1	0	1	1	1	1	1	1	1	1	0	0	1	0	1	0	1	0	1	0	1	1	1	1	1	1	0	0	1	0	1	1	1	1	1	0	1	1	0	0	0	0	0
chr10	17898027	17909212	DEL	108	0	0	0	0	1	0	1	0	0	0	0	0	0	0	1	0	1	0	0	1	0	0	0	0	0	0	0	0	0	0	0	0	0	1	0	0	1	0	0	1	1	0	1	0	1
chr10	17960956	17961131	DEL	154	0	0	1	1	0	0	1	0	0	1	0	0	1	1	1	0	0	1	0	1	0	0	0	0	0	1	0	0	0	0	0	1	1	1	0	0	0	1	0	1	1	0	0	0	0
chr10	18288484	18288664	DEL	114	1	1	1	1	0	1	1	1	0	1	0	1	1	0	1	1	0	1	0	1	1	0	1	1	1	1	0	1	0	1	1	1	0	1	1	1	0	0	1	1	1	1	0	1	1
chr10	18562540	18566712	DEL	52	0	1	0	0	0	0	0	0	0	1	1	0	0	1	0	0	0	0	0	0	0	1	1	1	0	1	0	0	0	0	0	0	0	0	0	0	0	0	1	0	1	0	0	0	0
chr10	18719869	18739485	DEL	143	0	0	0	0	1	0	0	0	1	0	0	0	0	0	0	0	1	1	0	0	0	0	0	0	0	0	0	0	0	0	0	0	1	0	0	0	0	1	0	1	1	0	1	0	1
chr10	18759845	18759918	DEL	260	1	1	1	1	1	1	1	1	1	1	1	1	1	1	1	1	1	1	1	1	1	0	1	1	0	1	1	0	1	1	1	1	1	1	1	1	1	1	1	1	1	1	0	0	1
chr10	19032756	19033224	DEL	119	0	0	1	1	0	1	1	0	0	1	0	0	1	1	1	0	0	1	0	1	0	0	0	0	0	1	0	0	0	1	0	1	1	1	0	0	0	1	0	1	1	0	0	0	0
chr10	19041721	19041892	DEL	157	1	1	1	1	0	1	1	1	0	1	0	1	1	1	1	1	0	1	0	1	1	1	1	1	0	1	0	0	0	0	0	1	1	1	1	1	0	1	1	1	1	0	0	1	0
chr10	19492115	19492203	DEL	177	0	0	1	0	1	0	1	0	1	0	0	0	1	0	1	1	1	0	0	1	0	0	0	0	0	1	0	0	1	0	0	0	0	0	0	0	0	0	0	0	1	1	1	1	1
chr10	19508741	19508901	DEL	113	0	0	1	0	1	0	1	0	1	0	0	0	0	0	0	0	1	0	0	1	0	0	0	0	0	1	0	0	0	0	0	0	0	0	0	0	0	0	0	0	1	0	1	0	1
chr10	19515198	19516704	DEL	185	0	1	1	0	1	0	1	1	1	0	1	1	0	0	1	0	1	0	1	1	1	0	0	1	0	0	1	0	0	0	1	0	1	1	1	1	0	1	0	0	1	0	1	0	1
chr10	19608668	19612258	DEL	223	1	1	1	1	1	0	1	1	1	1	1	1	1	1	1	1	1	0	1	1	1	1	1	1	0	1	1	0	1	1	1	1	1	1	1	1	1	1	0	1	1	1	1	1	1
chr10	19800541	19805692	DEL	170	1	1	1	0	0	1	1	1	0	1	1	1	1	1	1	1	0	1	1	0	0	1	0	1	1	1	1	0	0	1	0	1	0	0	1	0	0	0	0	1	1	0	1	0	1
chr10	20778195	20778606	DEL	2	0	0	0	0	0	0	0	0	0	0	0	0	0	0	0	0	0	0	0	0	0	0	0	0	0	0	0	0	0	0	0	0	0	0	0	0	0	0	0	0	0	0	0	0	0
chr10	21249205	21252720	DEL	38	1	0	0	1	0	1	1	0	0	1	1	0	0	0	0	0	0	0	1	0	0	0	0	0	0	1	0	0	0	1	0	0	0	0	0	0	0	0	0	0	1	0	0	0	0
chr10	22677756	22679571	DEL	64	0	0	1	0	1	1	1	0	1	0	0	0	0	0	0	1	0	0	0	0	0	0	0	0	0	0	0	0	0	0	1	0	1	0	0	0	1	1	1	0	0	0	0	0	0
chr10	22680079	22681862	DEL	96	0	0	1	0	0	1	1	0	1	0	0	0	0	0	1	1	1	0	0	0	0	0	0	0	0	0	0	0	0	0	1	0	1	0	0	0	1	1	1	0	0	0	0	0	1
chr10	22972954	22976704	DEL	163	0	0	1	0	1	1	1	0	1	0	0	0	0	0	1	1	1	1	0	1	0	0	0	0	1	1	0	0	1	0	1	0	1	0	0	0	1	1	1	1	1	1	1	1	1
chr10	23267330	23279229	DEL	139	1	1	1	1	1	1	1	1	1	1	1	1	0	0	1	1	1	1	1	1	1	0	1	1	1	0	1	0	1	1	0	1	1	1	1	0	1	1	1	0	1	1	1	1	1
chr10	23474929	23475103	DEL	104	1	0	0	1	1	0	0	1	1	0	1	1	0	1	1	0	1	1	1	1	1	0	0	0	1	0	1	0	0	1	0	1	1	1	0	0	0	1	1	1	0	0	1	0	1
chr10	23475978	23483210	DEL	83	1	0	0	1	1	0	0	1	1	0	1	1	0	0	1	0	1	0	1	1	1	0	0	0	1	0	1	0	0	1	0	1	1	1	0	0	0	1	0	0	0	0	1	0	1
chr10	23849709	23856220	DEL	53	0	0	0	1	0	0	0	1	0	0	0	0	0	0	1	0	0	0	0	0	0	0	0	0	0	1	0	0	0	0	0	1	1	1	1	0	0	1	1	0	1	0	0	0	0
chr10	23939613	23948631	DEL	60	0	0	0	1	0	1	1	1	0	1	0	0	0	0	1	0	0	1	0	1	0	0	0	0	0	0	0	0	0	1	0	1	0	0	0	0	1	0	1	1	0	0	1	0	0
chr10	24196874	24202634	DEL	92	0	0	1	0	1	1	1	0	1	0	1	0	0	1	0	1	1	0	1	1	0	1	0	1	1	0	1	0	1	0	0	0	0	0	0	0	1	0	0	0	0	1	0	1	1
chr10	25723035	25726887	DEL	132	0	1	0	0	1	0	0	1	1	0	1	1	1	0	0	0	1	0	1	1	0	0	0	1	0	0	1	1	1	1	1	0	0	0	1	0	0	0	1	0	1	1	0	1	0
chr11	1510869	1512014	DEL	76	0	0	1	0	0	0	0	1	0	1	0	0	1	0	0	1	0	0	0	0	0	0	0	0	1	1	0	1	1	1	0	1	0	0	0	0	0	1	1	1	0	1	1	1	0
chr11	2175844	2177344	DEL	112	1	0	1	1	0	1	1	1	1	1	1	0	1	1	1	0	0	1	1	1	1	1	0	0	1	1	1	1	0	1	1	1	1	1	1	1	0	1	0	1	0	1	0	1	0
chr11	3316151	3316305	DEL	111	0	0	0	0	0	0	0	0	0	0	0	0	0	0	0	0	0	0	0	0	0	0	0	0	0	1	1	0	1	0	0	0	0	1	0	0	1	1	0	0	0	0	0	0	0
chr11	3376113	3376285	DEL	99	0	0	0	0	0	0	0	0	0	0	0	0	0	0	0	0	0	1	0	0	0	0	0	0	0	0	1	0	1	0	0	0	0	0	0	0	1	0	0	0	0	0	0	0	0
chr11	3383260	3385525	DEL	65	0	0	0	0	0	0	0	0	0	0	0	0	0	0	0	0	0	0	0	0	0	0	0	0	0	1	1	0	1	0	0	0	0	0	0	0	0	0	0	0	0	0	0	0	0
chr11	3630193	3630323	DEL	116	1	1	0	1	0	1	0	0	1	0	0	1	0	1	1	1	0	1	0	0	0	0	1	1	0	0	0	1	0	0	0	0	0	0	0	0	1	0	1	0	0	0	0	0	0
chr11	3898295	3902543	DEL	117	1	1	1	0	1	1	1	1	1	0	0	1	1	1	0	0	1	0	0	1	1	0	0	1	1	0	0	1	0	0	1	1	1	0	1	0	1	1	1	1	1	1	1	0	1
chr11	4708072	4708277	DEL	107	0	0	0	0	0	1	1	0	0	0	0	1	1	0	1	0	0	1	0	0	1	0	0	0	0	0	0	0	0	0	1	0	0	0	0	1	1	1	0	1	0	1	0	1	0
chr11	5261304	5265229	DEL	90	1	0	1	1	0	1	1	1	1	1	1	0	0	1	0	1	0	1	1	0	0	0	1	1	0	0	0	0	0	1	1	0	1	0	1	1	0	0	1	1	1	0	0	0	0
chr11	5290421	5290563	DEL	96	1	0	1	1	0	1	1	1	1	1	1	0	0	1	0	1	0	1	1	0	1	1	1	1	0	0	0	0	0	1	1	0	1	0	1	1	0	0	1	1	1	0	0	0	1
chr11	5629915	5630087	DEL	130	1	0	0	1	1	1	1	0	1	1	0	0	1	1	1	0	1	1	0	1	1	0	1	1	1	1	1	1	1	1	1	1	1	0	1	1	1	1	1	0	1	0	0	0	0
chr11	5724371	5725862	DEL	136	1	1	0	0	1	1	1	0	1	1	0	0	1	1	1	0	1	0	0	1	1	0	0	1	1	1	0	1	1	1	1	1	1	0	1	1	1	1	1	0	1	0	0	0	0
chr11	5725956	5726131	DEL	140	1	1	0	1	1	1	1	0	1	1	0	0	1	1	1	0	1	1	0	1	1	0	0	1	1	1	1	1	1	1	1	1	1	0	1	1	1	1	1	0	1	0	0	0	0
chr11	6847766	6853516	DEL	58	0	0	0	0	1	0	0	0	0	0	0	0	0	0	0	0	1	0	0	0	0	0	0	0	0	0	0	1	0	1	0	0	0	0	0	0	0	0	0	0	1	1	0	1	1
chr11	7111239	7114804	DEL	134	1	0	0	1	0	1	1	0	1	1	0	0	1	1	1	1	0	0	0	1	0	0	1	1	1	1	1	1	0	0	1	0	1	1	1	1	1	0	1	1	0	0	0	0	0
chr11	7117249	7125258	DEL	53	1	0	0	0	0	0	1	0	1	0	0	0	1	1	0	0	0	0	0	0	0	0	1	1	0	0	0	0	0	0	1	0	1	0	0	0	0	0	1	0	0	0	0	0	0
chr11	7126394	7127579	DEL	128	1	0	0	1	0	0	1	0	1	1	0	0	1	1	1	1	0	0	0	1	0	0	1	1	1	1	1	1	0	0	1	0	1	1	1	1	1	0	1	1	0	0	0	0	0
chr11	9187356	9187684	DEL	258	1	1	1	1	1	1	1	1	1	1	1	1	1	1	1	1	1	1	1	1	1	1	1	1	1	1	1	1	1	1	1	0	1	1	1	1	1	1	1	0	1	1	0	1	0
chr11	9248392	9252346	DEL	202	1	0	1	0	0	1	1	0	0	1	1	1	1	1	1	0	1	1	1	1	1	0	0	1	1	0	1	1	1	1	1	0	1	1	1	0	1	1	1	1	1	0	1	1	1
chr11	9256615	9269562	DEL	254	1	1	1	0	1	1	1	1	1	1	1	1	1	1	1	1	1	1	1	1	1	0	1	1	1	1	1	0	0	1	1	1	1	1	1	1	1	1	1	1	1	1	1	1	1
chr11	9306008	9310391	DEL	233	1	1	1	1	1	1	1	1	1	0	1	1	1	1	0	0	1	1	1	1	1	1	1	1	1	1	1	1	1	1	1	1	1	1	1	1	0	1	1	1	1	1	1	1	1
chr11	9328417	9328571	DEL	136	1	1	1	1	1	1	1	1	1	0	1	1	1	1	0	0	1	1	1	1	1	0	1	0	1	0	1	0	1	1	1	1	1	1	1	1	0	1	1	0	1	1	1	1	1
chr11	9567331	9572347	DEL	73	0	1	0	1	1	1	1	0	0	0	1	0	0	0	0	0	0	0	1	1	0	1	0	0	0	0	0	1	1	0	1	1	0	0	0	0	0	0	0	0	0	0	1	0	1
chr11	9667683	9667856	DEL	160	0	1	1	1	0	1	1	1	1	1	1	1	1	0	0	1	1	1	1	0	1	1	1	1	0	1	1	0	1	1	1	1	0	1	0	1	0	0	0	0	0	0	1	1	1
chr11	9784078	9784230	DEL	114	0	0	1	0	0	1	1	1	0	1	1	1	1	0	0	1	0	0	1	0	0	0	1	1	1	1	0	0	1	0	0	1	1	1	1	1	0	0	0	0	0	0	0	0	0
chr11	9791956	9918113	DEL	1	0	0	0	0	0	0	0	0	0	0	0	0	0	0	0	0	0	0	0	0	0	0	0	0	0	0	0	0	0	0	0	0	0	0	0	0	0	0	0	0	0	0	0	0	0
chr11	10362626	10362696	DEL	146	1	1	0	1	0	1	1	1	1	1	0	1	1	0	1	1	1	1	1	1	1	1	0	1	1	1	0	1	0	1	1	1	1	1	1	0	1	1	0	1	0	0	1	0	1
chr11	10589677	10589962	DEL	188	1	1	1	0	1	1	1	1	1	1	1	1	1	1	1	0	1	1	1	0	1	1	1	1	1	1	1	0	1	1	1	1	0	0	1	1	1	1	1	1	1	0	1	1	1
chr11	10596537	10596606	DEL	162	1	1	1	1	0	1	1	1	1	1	1	1	1	1	0	1	1	1	1	0	1	1	1	1	0	1	1	0	0	0	1	0	1	0	0	1	0	1	1	0	1	0	1	0	0
chr11	10701080	10701132	DEL	145	1	1	1	1	1	1	1	1	1	1	1	1	1	1	1	1	1	1	1	1	1	0	0	1	1	0	0	1	0	1	1	1	0	1	1	1	1	0	1	1	0	0	1	0	1
chr11	10961840	10964370	DEL	83	0	0	0	0	1	0	0	0	0	0	0	0	0	0	0	0	1	0	0	0	0	0	1	0	0	1	0	0	1	0	0	0	0	0	0	0	0	0	0	0	0	1	0	1	0
chr11	11346044	11347527	DEL	142	1	1	1	1	0	1	1	1	1	0	0	1	0	1	1	1	0	1	0	1	1	0	1	1	1	1	1	1	1	0	1	1	1	1	1	1	1	1	1	0	0	0	0	0	0
chr11	11618375	11621925	DEL	103	0	0	0	0	0	0	0	0	0	0	0	0	0	0	0	1	0	0	0	1	0	0	0	0	0	0	0	0	0	0	0	0	0	0	0	0	0	0	0	0	0	1	1	1	0
chr11	11639905	11653645	DEL	45	0	0	0	0	0	0	0	0	0	0	0	0	0	0	0	0	0	0	0	0	0	0	0	0	0	0	0	0	0	0	0	0	0	0	0	0	0	0	0	0	0	0	0	1	0
chr11	12038730	12396471	DEL	33	0	0	0	0	0	1	0	0	0	0	1	0	0	0	0	0	0	0	0	1	0	0	0	0	0	0	0	0	0	0	0	0	0	0	0	0	0	0	0	0	0	0	0	0	0
chr11	12543560	12543714	DEL	150	1	1	0	0	0	1	0	1	1	0	0	1	1	1	0	1	1	0	0	0	0	0	1	1	0	1	0	1	0	1	1	1	1	1	1	1	0	1	0	0	1	1	1	1	0
chr11	12623236	12624468	DEL	155	0	0	1	1	1	1	1	0	1	1	1	1	0	0	1	1	1	0	1	1	0	1	0	0	1	0	0	0	0	0	1	0	1	0	1	1	1	0	1	0	1	0	1	0	1
chr11	13043918	13045215	DEL	85	0	0	0	0	0	0	0	1	0	0	0	0	1	0	0	0	0	0	0	0	0	0	0	1	0	0	0	0	1	0	0	0	0	0	0	0	0	0	0	0	1	0	0	0	0
chr11	13181523	13181726	DEL	119	1	1	1	1	1	0	0	1	1	0	1	1	0	1	1	0	1	1	1	1	1	0	0	1	0	1	0	0	0	0	1	1	0	0	1	1	1	1	1	0	0	0	1	0	1
chr11	13186549	13186654	DEL	176	1	1	1	1	1	1	1	1	1	0	1	1	1	1	0	1	1	1	1	0	1	1	0	1	1	1	1	1	1	0	1	1	0	1	1	1	1	1	1	0	0	0	0	0	1
chr11	14851377	14854081	DEL	144	0	1	0	0	1	0	0	1	1	0	1	1	0	1	1	0	1	1	1	1	1	0	0	1	0	1	1	1	1	0	0	0	0	1	1	1	1	0	0	0	1	1	1	1	1
chr11	14854416	14855194	DEL	138	0	1	0	0	1	0	0	1	1	0	1	1	0	1	1	0	1	1	1	0	1	0	0	1	0	1	1	1	1	0	0	0	0	1	1	1	0	0	0	0	1	1	0	0	1
chr11	14895424	14895593	DEL	226	1	1	1	1	1	1	1	1	1	1	1	1	1	1	1	1	1	1	1	0	1	0	1	0	1	1	1	0	1	1	1	1	1	1	1	1	1	0	1	1	1	1	1	0	0
chr11	14906340	14906698	DEL	178	1	1	1	1	0	1	1	1	0	0	1	1	1	1	1	1	0	1	1	0	1	1	1	1	0	1	1	1	1	0	0	1	1	1	0	0	1	0	1	0	1	1	0	0	1
chr11	15104831	15105390	DEL	75	0	0	0	0	0	0	0	0	1	0	0	0	0	0	0	0	1	0	0	0	0	0	0	0	1	1	0	0	0	0	1	0	0	0	0	0	0	0	1	0	0	0	1	0	0
chr11	15383580	15385015	DEL	169	1	1	0	1	0	0	1	1	1	1	1	1	1	1	0	1	1	1	1	0	1	0	1	1	1	1	0	1	1	1	0	0	0	0	0	0	0	0	0	1	1	0	0	0	0
chr11	15490093	15490247	DEL	120	0	0	0	0	0	0	0	0	0	0	1	1	0	1	0	1	0	0	1	1	1	0	0	0	0	0	0	0	0	0	0	1	1	1	1	0	0	1	0	1	1	1	1	1	1
chr11	15522212	15522820	DEL	129	0	0	0	0	0	0	0	0	0	0	1	1	0	1	0	1	0	0	1	1	1	0	0	0	0	0	0	0	0	0	0	1	1	1	1	0	0	1	0	1	1	1	1	1	1
chr11	18338419	18350621	DEL	183	1	1	1	1	1	1	1	1	1	1	1	0	0	1	1	1	1	1	1	1	0	1	1	1	0	1	1	1	0	1	1	1	0	1	0	0	1	1	1	1	0	1	0	1	1
chr11	18411628	18411790	DEL	122	1	1	0	1	1	1	1	0	1	1	1	0	0	1	0	0	1	1	1	1	0	1	1	1	0	1	1	0	0	1	0	1	0	1	0	0	1	1	0	1	0	0	0	0	1
chr11	18426584	18426737	DEL	155	1	1	1	0	1	1	1	1	0	1	1	0	0	1	1	0	1	1	1	1	1	1	1	1	0	1	1	0	0	1	0	1	0	0	1	1	1	0	1	1	0	0	0	0	1
chr11	18460253	18478787	DEL	146	1	1	0	1	1	1	1	0	1	1	1	0	0	1	0	0	1	1	1	1	0	1	1	1	0	1	1	1	0	1	0	1	1	1	1	1	1	1	0	1	0	0	0	0	1
chr11	20240200	20240351	DEL	193	1	1	1	1	1	1	0	0	1	1	0	0	1	1	0	1	1	0	0	1	1	1	1	1	1	1	0	1	1	0	1	1	0	0	0	0	0	1	0	1	0	1	0	0	0
chr11	20283117	20283171	DEL	155	1	1	1	1	1	1	1	1	0	0	1	1	1	1	1	0	1	0	1	1	1	1	1	0	1	1	0	0	0	1	1	1	1	0	1	1	1	1	0	0	1	0	1	0	0
chr11	20291520	20291674	DEL	175	1	1	1	1	1	0	1	0	1	0	0	1	1	1	0	0	1	1	0	0	1	0	1	1	1	1	0	1	1	1	1	0	1	0	0	1	1	1	1	0	1	0	1	0	0
chr11	20387288	20387343	DEL	157	1	1	1	1	0	1	1	1	1	1	1	1	1	1	0	0	1	0	1	0	1	1	1	0	1	1	0	0	0	1	0	0	1	0	1	1	1	1	0	1	1	1	1	1	1
chr11	20411854	20412029	DEL	161	1	1	1	1	0	0	1	1	1	1	1	1	1	1	1	0	0	1	1	0	1	1	0	1	1	1	0	0	1	1	0	1	1	0	1	1	0	1	0	1	0	1	0	1	0
chr11	20415807	20421160	DEL	187	1	1	1	1	0	1	1	1	1	1	1	1	1	1	1	0	0	1	1	0	1	1	1	1	1	1	0	1	1	1	1	1	1	0	1	1	1	1	0	1	1	1	0	1	1
chr11	20528433	20530123	DEL	71	0	0	0	0	1	0	0	0	0	0	0	0	0	0	1	1	1	0	0	0	0	0	0	0	0	0	1	0	0	0	1	0	0	0	0	0	0	0	1	0	1	1	0	1	0
chr11	20663249	20663350	DEL	164	0	1	1	0	0	1	0	1	1	1	1	1	0	0	1	0	0	0	1	0	1	1	1	0	1	1	0	1	1	0	0	0	0	0	1	1	1	0	0	0	0	1	1	1	1
chr11	20812593	20812767	DEL	87	0	1	0	0	0	1	0	0	0	0	0	1	0	0	0	0	0	0	0	1	1	0	0	0	0	1	0	0	0	0	0	0	0	0	1	0	0	0	0	1	0	0	0	0	0
chr11	21339176	21344277	DEL	171	0	0	1	0	1	0	1	0	1	1	0	0	0	0	1	1	1	0	0	0	0	1	0	0	1	1	1	0	1	0	1	0	0	1	1	1	1	0	1	1	1	0	1	0	1
chr11	21550993	21551265	DEL	189	0	1	1	1	1	1	1	0	1	1	1	0	1	1	1	1	0	1	0	0	1	0	0	0	1	1	1	0	1	0	1	0	0	1	1	1	1	1	1	1	1	0	0	1	0
chr11	22121618	22122969	DEL	156	1	1	0	0	0	1	0	0	0	1	0	1	1	1	1	0	0	1	0	0	1	1	1	1	1	0	1	1	1	0	1	1	0	0	0	0	0	1	0	0	1	0	0	0	1
chr11	22305966	22318073	DEL	89	1	0	1	0	0	1	0	0	0	1	0	0	1	0	0	0	0	0	0	0	1	0	0	1	0	0	0	0	0	0	0	0	0	0	0	0	0	0	0	0	0	0	0	0	0
chr11	22352002	22365323	DEL	137	0	1	1	0	0	1	0	0	1	1	0	1	0	0	0	0	0	0	0	0	0	1	0	0	1	0	1	1	1	0	0	0	0	0	0	0	0	1	0	0	1	1	0	0	1
chr11	22379400	22384029	DEL	117	0	1	0	0	0	1	0	0	0	0	0	0	0	1	1	0	0	0	0	0	0	0	1	0	1	0	1	1	1	0	1	1	0	0	0	0	0	0	0	0	0	1	0	1	1
chr11	22471498	22475904	DEL	114	1	1	1	0	0	1	0	0	1	1	0	1	1	1	1	0	0	1	0	0	1	0	1	1	1	0	0	1	1	0	0	1	0	0	0	0	0	1	0	0	0	1	0	1	0
chr11	22499436	22499503	DEL	116	1	1	1	1	0	1	0	0	1	1	0	1	1	1	1	0	0	1	0	1	1	1	1	1	1	0	0	1	1	0	0	1	0	0	0	0	0	1	0	0	1	1	0	1	1
chr11	23482971	23485364	DEL	124	1	1	1	0	1	1	1	1	1	1	1	0	1	1	1	0	1	0	1	0	1	0	1	0	1	1	1	1	1	1	0	1	0	1	1	0	1	1	0	1	1	1	0	1	0
chr11	23593649	23596996	DEL	58	0	0	0	1	0	1	0	0	0	1	0	0	0	0	0	0	0	1	1	0	0	0	0	1	0	1	0	0	1	0	1	0	1	0	0	0	0	0	0	0	0	0	0	1	0
chr11	23604477	23604631	DEL	187	1	1	1	1	0	1	1	1	1	1	1	1	1	1	1	0	1	1	1	0	1	1	1	1	1	1	1	0	1	0	1	1	1	1	1	0	1	1	1	1	1	1	1	1	1
chr11	24362698	24373641	DEL	119	1	0	0	1	1	0	0	1	0	1	1	1	1	1	0	0	1	1	1	0	1	1	1	1	1	1	0	1	1	1	1	0	0	1	1	1	1	1	0	0	0	1	1	1	0
chr11	24408845	24409008	DEL	156	1	1	1	1	0	1	1	1	0	1	1	1	1	1	1	0	0	1	1	0	1	0	1	1	1	1	1	1	0	1	1	1	1	1	0	1	1	0	0	1	1	1	0	1	1
chr11	24660414	24660592	DEL	147	1	1	0	0	1	1	1	1	0	1	1	1	1	0	0	0	1	1	1	1	1	0	0	1	0	1	0	0	0	1	0	1	1	1	1	1	1	1	0	1	1	1	1	1	1
chr11	24660673	24663106	DEL	59	0	0	0	0	1	0	1	1	0	1	0	1	1	0	0	0	0	0	0	0	1	0	0	1	0	0	0	0	0	1	0	0	1	1	0	0	0	1	0	1	1	0	1	0	1
chr11	25041361	25041475	DEL	119	1	0	0	0	1	1	1	0	1	1	1	1	1	0	0	0	1	0	1	1	1	0	1	1	0	0	0	0	0	0	0	1	1	0	1	1	1	1	0	0	0	1	1	1	0
chr11	25198895	25202946	DEL	55	0	1	0	0	0	0	0	0	0	0	0	0	0	0	1	0	0	1	0	0	0	0	0	0	0	1	1	0	0	1	0	0	1	1	0	1	0	0	0	0	1	0	0	0	0
chr11	25216503	25226266	DEL	65	1	1	1	0	0	1	1	1	0	0	1	0	1	1	0	0	0	1	1	0	1	0	0	0	0	0	0	0	0	1	0	0	0	1	0	0	0	0	0	1	0	0	1	0	1
chr11	25432527	25432689	DEL	109	0	1	0	0	0	0	0	0	0	1	0	0	0	1	0	0	0	1	0	0	0	1	0	1	1	0	0	1	1	0	1	1	0	0	0	0	0	0	1	0	1	1	0	1	1
chr11	26256906	26308691	DEL	94	0	0	0	0	1	1	1	1	0	1	1	0	0	1	0	0	1	1	1	0	1	0	0	0	0	1	0	1	0	0	1	1	0	1	1	1	1	0	1	0	0	0	1	0	0
chr11	26312274	26312468	DEL	86	0	0	0	0	1	1	0	1	0	1	1	0	0	1	0	0	1	0	1	0	1	0	0	1	1	1	0	1	0	0	1	1	0	1	1	1	1	0	1	0	0	0	1	0	1
chr11	26314661	26319092	DEL	78	0	0	0	0	1	1	0	1	0	1	1	0	0	1	0	0	1	0	1	0	1	0	0	1	0	1	0	1	0	0	1	1	0	1	1	1	1	0	1	0	0	0	1	0	0
chr11	26494753	26496388	DEL	100	0	0	0	0	1	1	1	1	0	1	1	0	0	1	0	0	1	1	1	0	1	1	0	1	0	1	0	1	0	0	1	1	0	1	1	1	1	0	1	0	0	0	1	0	0
chr11	26605209	26610207	DEL	100	0	0	0	0	1	1	1	1	0	1	1	0	0	1	0	0	1	1	1	0	1	0	0	1	0	1	0	1	0	0	1	1	0	1	1	1	1	0	1	0	0	0	1	0	0
chr11	28099431	28111837	DEL	36	0	0	0	0	0	0	0	0	0	0	0	0	0	0	0	1	0	0	0	0	0	0	0	0	0	0	1	0	0	0	0	0	0	1	0	0	0	0	0	0	0	0	0	0	0
chr11	28486556	28491620	DEL	216	1	0	1	1	1	1	1	1	1	1	1	1	1	1	1	0	1	1	1	1	0	1	1	1	1	1	1	1	0	1	0	1	1	1	1	1	1	1	0	1	1	1	1	1	1
chr11	28520350	28520455	DEL	156	1	0	0	1	1	0	1	0	1	0	1	1	0	0	1	0	1	0	1	1	0	0	0	0	1	0	0	0	0	1	0	0	1	0	0	0	1	0	0	1	1	1	0	1	1
chr11	28525610	28529892	DEL	100	0	0	0	1	0	0	0	0	0	0	0	1	0	0	1	0	0	0	1	1	0	0	0	0	0	0	0	0	0	0	0	0	1	0	0	0	1	0	0	0	0	1	1	1	0
chr11	28616190	28630000	DEL	137	1	0	0	1	1	0	1	0	0	0	0	1	0	0	1	0	1	0	1	1	0	0	0	0	1	0	0	0	0	1	0	0	0	0	0	0	1	0	0	1	0	0	1	0	1
chr11	28638586	28638679	DEL	140	1	0	0	1	1	0	1	0	1	0	1	1	0	0	1	0	1	0	1	1	0	0	1	0	1	0	0	0	0	1	0	0	1	0	0	0	0	0	0	1	0	0	0	0	1
chr11	28687365	28691379	DEL	80	0	0	0	0	1	0	1	0	0	0	0	0	0	0	0	0	1	0	1	1	0	0	1	0	1	0	0	0	0	1	0	0	0	0	0	0	0	0	0	1	0	0	0	0	1
chr11	28764121	28764291	DEL	147	1	0	0	1	1	0	1	0	1	1	0	0	0	0	1	0	1	0	1	0	0	0	0	0	1	0	0	1	0	1	0	0	1	0	0	0	1	0	0	1	1	1	1	1	1
chr11	28871290	28872872	DEL	130	1	0	0	0	1	0	1	0	1	0	1	0	0	0	0	0	1	0	1	1	0	0	0	0	1	1	0	1	0	1	0	0	1	0	0	0	0	0	0	1	1	1	1	1	1
chr11	29103430	29107203	DEL	1	0	0	0	0	0	0	0	0	0	0	0	0	0	0	0	0	0	0	0	0	0	0	0	0	0	0	0	0	0	0	0	0	0	0	0	0	0	0	0	0	0	0	0	0	0
chr11	29273842	29274075	DEL	11	0	0	0	0	0	0	0	0	0	1	0	0	0	0	0	0	0	1	0	0	0	0	0	0	0	0	0	0	0	0	0	0	0	0	0	1	0	0	0	0	0	0	0	0	0
chr11	29300573	29307987	DEL	151	1	0	1	0	1	1	1	1	1	0	1	0	1	1	1	0	1	1	1	1	0	1	1	1	1	1	0	1	0	1	0	1	1	0	0	1	1	1	0	1	1	1	1	1	1
chr12	274484	274556	DEL	115	1	1	0	0	1	1	0	1	0	0	0	0	1	0	1	1	1	0	0	0	0	1	1	0	0	1	1	1	0	1	0	0	0	0	1	0	0	0	0	1	0	0	0	0	0
chr12	824919	825091	DEL	80	0	0	0	0	0	0	0	0	0	0	0	0	1	0	0	0	1	0	0	1	0	0	0	0	0	0	1	0	1	1	0	0	0	0	1	0	0	0	0	1	0	0	0	0	1
chr12	1355203	1359288	DEL	127	1	1	1	1	0	1	0	1	0	1	1	1	0	1	1	1	0	0	1	0	1	1	1	1	1	0	1	1	0	1	1	1	1	1	0	0	1	1	0	0	0	1	0	1	0
chr12	1629183	1629235	DEL	30	1	0	0	0	1	0	0	0	0	0	0	0	0	0	0	0	0	0	0	0	0	0	0	0	0	0	0	0	0	0	0	0	0	0	0	0	1	0	0	1	1	0	0	0	0
chr12	2658489	2668311	DEL	103	0	1	0	0	0	1	1	1	1	1	1	0	1	1	1	0	0	1	1	0	0	0	0	0	1	0	0	0	0	0	1	0	0	1	1	0	0	0	0	0	0	0	1	0	1
chr12	3075300	3078587	DEL	102	0	0	0	0	0	1	0	0	0	0	1	1	0	1	0	1	0	0	1	1	0	0	1	0	1	1	0	1	0	1	0	0	0	0	1	0	0	1	0	0	1	0	0	0	0
chr12	3103659	3103811	DEL	115	1	1	1	0	0	1	0	1	0	1	1	1	0	1	0	1	0	0	1	1	1	0	1	0	1	1	0	1	1	1	0	0	1	0	1	0	0	1	0	1	1	0	0	0	0
chr12	3146434	3156359	DEL	83	0	1	0	1	0	1	1	0	1	1	0	0	1	0	1	0	0	1	0	0	0	0	0	0	0	0	0	0	0	0	0	1	0	0	1	1	0	1	1	0	1	0	1	0	1
chr12	3554543	3554716	DEL	171	0	1	1	0	1	1	0	1	1	1	1	1	1	1	0	0	0	0	1	1	1	1	0	0	0	0	1	0	1	1	1	0	0	1	0	1	1	0	0	0	0	1	0	0	1
chr12	3622553	3622613	DEL	33	0	0	0	1	0	0	0	0	0	0	0	0	0	0	0	0	0	0	0	0	0	0	0	0	0	0	0	0	0	0	0	0	0	0	0	0	0	0	0	0	0	0	1	0	0
chr12	3631919	3633731	DEL	174	0	1	0	1	1	0	1	1	1	1	0	1	0	1	0	1	1	1	0	1	1	0	0	1	0	1	1	1	1	1	1	0	1	0	1	1	1	1	1	1	1	0	1	1	1
chr12	4853104	4859205	DEL	164	0	1	0	0	1	0	1	0	0	0	0	1	0	1	1	0	1	1	0	1	1	1	0	0	1	1	1	1	0	1	1	0	0	0	1	0	0	0	1	0	1	1	1	1	0
chr12	4863220	4867332	DEL	184	0	1	0	0	1	0	1	1	1	0	0	1	0	1	1	0	1	1	0	1	1	1	0	0	1	1	1	1	0	1	1	0	0	1	1	0	0	0	1	1	1	1	1	1	1
chr12	4883576	4887783	DEL	168	0	1	0	0	1	0	1	0	0	0	0	1	0	1	1	0	1	1	0	1	1	0	0	0	1	1	1	0	0	1	1	0	0	1	1	0	0	0	1	0	1	1	1	1	0
chr12	4955600	4960999	DEL	227	1	1	1	1	1	1	1	1	1	1	1	1	1	1	1	1	1	1	1	1	1	1	0	1	1	1	1	1	1	1	1	1	1	1	1	1	1	1	1	1	1	1	1	1	1
chr12	5159313	5159448	DEL	105	0	1	0	1	1	0	1	0	1	0	0	1	0	0	1	0	1	0	0	1	0	0	1	0	0	0	1	1	0	1	1	0	0	0	0	0	0	0	0	0	0	0	1	1	0
chr12	5469121	5475042	DEL	70	0	0	0	1	0	0	0	0	0	0	0	0	0	0	0	1	0	1	0	0	0	0	0	0	0	0	0	0	0	0	1	0	0	1	0	1	1	1	0	0	1	1	1	1	0
chr12	5569672	5574720	DEL	165	1	0	1	1	1	1	1	0	1	1	1	1	0	1	0	1	1	1	1	1	1	1	1	1	1	1	0	1	1	0	1	1	0	1	1	0	1	0	1	1	1	0	0	0	1
chr12	5939422	5939592	DEL	119	1	1	1	1	0	1	1	1	1	1	1	1	1	1	0	1	0	0	1	1	1	1	0	1	1	1	0	1	1	0	1	1	1	1	1	1	1	1	1	0	0	1	0	0	0
chr12	6092272	6096016	DEL	122	0	0	0	0	0	0	1	0	0	0	0	1	1	1	0	1	0	0	1	0	0	1	0	0	1	1	0	0	0	0	1	0	0	1	0	0	1	0	1	0	0	0	1	0	1
chr12	6478051	6482182	DEL	56	1	0	1	0	0	0	0	0	0	0	0	0	0	0	0	0	0	0	0	0	0	0	0	0	0	0	0	0	0	0	0	0	0	0	0	0	0	0	0	0	0	0	0	0	0
chr12	7537468	7541092	DEL	95	1	1	1	1	1	0	0	1	0	1	0	1	0	0	0	0	1	1	1	1	1	0	1	1	0	0	0	1	0	1	1	1	1	0	0	0	0	1	1	0	0	1	0	0	0
chr12	7582255	7595668	DEL	111	1	0	1	1	0	1	1	1	0	1	0	1	1	0	1	0	0	1	0	1	1	0	1	1	0	0	0	1	0	1	1	1	0	1	1	0	0	0	1	1	0	1	0	1	0
chr12	7692658	7692740	DEL	133	1	0	1	1	1	1	1	1	1	1	1	1	0	0	1	0	1	1	1	1	1	0	0	1	0	0	0	1	0	1	1	1	0	1	0	0	0	0	1	1	1	1	0	1	1
chr12	7707848	7718423	DEL	38	1	0	1	1	0	0	0	1	0	0	0	1	0	0	0	0	0	0	0	0	0	0	1	0	0	0	0	1	0	1	1	0	0	1	0	0	0	0	0	0	0	1	1	0	0
chr12	7744248	7744423	DEL	111	1	0	1	1	1	1	0	0	1	1	1	1	1	0	1	0	1	1	1	0	1	0	0	0	0	0	0	0	0	1	0	1	0	1	1	0	0	0	0	0	0	0	1	0	1
chr12	8423536	8423700	DEL	109	1	1	1	1	0	1	1	1	0	1	1	1	1	1	1	0	0	1	1	0	1	0	0	1	0	1	0	0	1	1	0	1	1	0	1	0	0	1	1	0	1	0	1	1	1
chr12	8682009	8682162	DEL	215	1	1	1	1	1	1	1	0	0	1	1	1	1	1	1	1	1	0	1	1	1	1	1	1	1	1	1	1	1	1	1	1	1	0	1	1	0	1	1	0	0	1	1	1	0
chr12	8960574	8972595	DEL	160	1	0	1	1	0	1	1	1	1	1	0	1	1	1	1	0	0	0	1	1	1	0	1	1	0	1	1	0	1	1	1	1	0	0	1	1	0	0	1	0	1	1	0	1	0
chr12	9107396	9111206	DEL	115	0	0	0	0	1	0	1	1	0	0	1	1	0	1	0	0	1	0	1	1	0	0	1	0	1	1	0	1	0	1	1	0	0	1	1	0	0	0	0	1	0	0	1	0	0
chr12	9119540	9122370	DEL	128	0	0	0	0	1	0	1	1	0	0	1	1	0	1	0	0	1	0	1	1	0	1	1	0	1	1	0	1	0	1	1	0	0	1	1	0	0	0	0	1	0	0	1	0	0
chr12	9133114	9133269	DEL	126	0	0	0	0	1	0	1	1	0	0	1	1	0	1	0	1	1	0	1	1	0	1	1	0	0	1	0	1	0	1	1	0	0	1	1	0	0	0	1	1	0	0	1	0	0
chr12	10314542	10316471	DEL	230	1	1	1	1	1	1	1	1	0	1	1	1	0	1	1	1	1	1	1	1	1	0	1	1	1	1	1	1	0	1	1	1	1	1	1	1	1	1	1	1	1	0	1	0	1
chr12	10390758	10393225	DEL	31	0	0	0	0	0	1	0	1	0	0	0	0	0	0	0	0	0	1	0	1	0	0	0	0	0	1	0	0	0	0	0	0	0	0	0	0	0	0	0	0	1	0	0	0	0
chr12	10407577	10407729	DEL	168	1	1	1	1	1	1	1	1	0	1	0	1	0	1	0	1	1	1	0	1	1	1	0	1	1	1	1	0	0	0	0	0	0	0	1	0	1	0	0	1	1	0	1	0	0
chr12	10413082	10413237	DEL	108	1	1	1	1	0	1	1	1	0	1	0	1	0	1	0	1	0	1	0	1	1	0	0	1	1	0	0	0	0	1	0	1	1	1	1	0	1	1	0	0	1	0	0	0	0
chr12	10662336	10664315	DEL	74	0	0	0	0	0	0	0	0	1	0	1	0	0	0	0	0	0	0	1	0	0	0	1	0	0	0	0	0	1	0	0	0	0	1	0	0	0	0	0	0	0	0	0	0	0
chr12	10900729	10901758	DEL	208	1	1	1	1	1	1	1	1	1	1	0	1	1	1	1	1	1	1	1	1	0	0	1	1	0	0	1	0	1	0	1	1	1	1	1	1	1	1	1	1	1	1	0	0	1
chr12	11218814	11225854	DEL	89	0	0	0	0	1	0	0	0	0	0	1	0	0	0	0	0	1	0	1	0	1	0	0	0	0	0	0	0	1	1	0	0	1	1	0	1	0	1	1	0	0	1	1	1	1
chr12	13626002	13626176	DEL	90	0	0	0	0	0	1	1	0	0	0	1	1	0	0	1	0	0	1	1	1	0	0	0	0	0	1	1	0	0	0	1	0	1	1	0	0	1	1	0	0	0	0	0	0	1
chr12	14088863	14088969	DEL	126	1	0	1	0	0	1	1	1	0	1	1	1	0	0	0	1	0	1	1	0	1	1	0	1	0	1	0	1	0	1	0	1	0	1	1	0	0	0	1	1	0	0	1	1	0
chr12	14845147	14915855	DEL	1	0	0	0	0	0	0	0	0	0	0	0	0	0	0	0	0	0	0	0	0	0	0	0	0	0	0	0	0	0	0	0	0	0	0	0	0	0	0	0	0	0	0	0	0	0
chr12	14920813	14922437	DEL	173	0	1	0	1	1	0	1	1	1	0	1	1	0	0	0	1	1	1	1	1	0	1	1	0	1	1	1	1	0	1	1	0	1	0	0	0	1	1	0	0	0	1	1	1	0
chr12	14959848	14960023	DEL	224	1	1	1	1	1	1	1	1	1	1	1	1	1	0	1	1	1	1	1	1	1	0	1	1	1	1	1	1	1	1	1	0	0	0	1	1	1	1	0	1	0	1	1	1	0
chr12	15849076	15849216	DEL	210	1	1	1	0	1	0	1	1	1	0	1	1	1	1	1	1	1	1	1	1	1	1	0	1	1	0	0	1	0	1	1	1	1	0	1	1	0	1	1	1	1	0	1	1	1
chr12	15983894	15984760	DEL	160	1	0	0	0	0	1	0	1	1	1	1	1	0	1	0	1	0	1	1	1	1	0	0	0	0	1	0	1	0	1	0	1	0	0	1	1	0	0	1	0	0	1	0	0	1
chr12	16358343	16358518	DEL	128	1	1	0	1	0	0	1	1	1	1	0	1	1	0	1	1	0	1	0	1	1	0	1	0	1	0	1	1	0	0	1	1	1	0	0	1	0	1	1	0	1	1	1	1	0
chr12	16821726	16821852	DEL	102	0	0	1	0	0	1	0	1	1	1	0	0	0	1	0	1	0	1	1	1	0	0	0	0	0	0	1	0	1	0	0	0	0	0	1	1	0	0	0	0	1	0	0	0	0
chr12	17588248	17588423	DEL	205	1	1	1	1	1	1	1	1	1	1	0	1	1	0	1	1	1	1	1	1	1	1	0	1	0	0	1	1	1	1	1	1	1	1	1	1	0	1	1	1	1	1	1	0	0
chr12	18032440	18032592	DEL	116	0	0	1	1	0	1	1	1	1	1	0	0	0	1	0	0	0	0	0	0	1	0	0	0	1	0	0	0	1	0	0	0	0	0	1	0	1	0	0	1	0	0	0	0	0
chr12	18100134	18111355	DEL	222	1	1	1	1	1	1	1	1	1	1	1	1	1	1	1	1	1	0	1	0	1	0	1	1	1	1	0	1	1	1	1	1	1	1	1	0	1	1	1	1	0	0	0	0	1
chr12	18278427	18283328	DEL	112	0	0	1	1	1	0	1	1	0	1	0	0	0	1	0	1	1	0	0	1	1	0	0	0	0	0	0	0	0	0	0	0	0	0	1	1	0	0	0	0	0	0	0	0	0
chr12	18769650	18769824	DEL	153	0	1	0	1	0	0	0	0	1	0	1	1	0	1	0	1	0	1	1	0	0	0	0	0	1	1	1	1	0	0	0	0	0	1	1	0	1	0	0	1	1	0	0	0	1
chr12	18783279	18783741	DEL	200	0	0	1	1	1	0	1	0	1	1	0	0	0	1	0	1	1	1	0	1	1	0	0	0	1	1	1	0	1	0	0	0	0	0	0	0	1	0	0	0	0	1	1	1	0
chr12	18942612	18942776	DEL	98	0	0	1	0	1	0	1	1	1	0	0	0	0	1	1	1	1	1	0	1	1	0	0	0	0	0	0	0	1	0	1	0	0	0	1	0	1	0	0	0	1	0	0	0	0
chr12	19328187	19330669	DEL	231	1	1	1	0	1	1	1	1	1	0	1	1	1	1	1	1	1	1	1	1	1	1	0	1	1	1	1	1	1	1	1	1	1	1	1	1	1	1	1	1	1	1	0	1	1
chr12	19799911	19801507	DEL	213	1	1	1	1	1	1	1	1	1	1	1	1	1	1	1	1	1	1	1	1	1	1	0	0	1	0	1	1	0	0	1	1	1	1	0	1	1	1	1	1	1	0	0	1	1
chr12	19801967	19814472	DEL	179	0	1	1	1	1	1	1	0	0	1	1	1	1	0	1	0	0	1	1	0	1	0	0	1	1	0	1	1	0	1	0	1	1	0	0	1	0	1	0	0	1	1	0	1	1
chr12	19970765	19972186	DEL	111	0	1	0	1	0	0	0	0	0	0	0	1	1	1	1	0	0	0	0	0	0	1	1	0	1	1	0	0	0	0	0	1	0	1	0	0	0	0	0	0	0	0	1	0	0
chr12	20228882	20229329	DEL	217	0	1	1	1	1	1	1	0	1	1	1	1	0	1	1	0	1	1	1	1	1	1	0	0	1	1	1	1	1	1	1	0	0	1	1	1	1	1	1	1	1	0	1	0	1
chr12	20254634	20254806	DEL	172	0	1	1	1	1	0	1	0	1	1	0	0	0	0	1	1	1	1	0	1	1	0	0	1	1	1	0	1	1	1	1	0	1	1	0	0	1	1	1	1	1	0	0	0	0
chr12	20847206	20851355	DEL	169	1	1	0	1	1	1	0	0	0	1	1	1	1	1	0	1	1	1	1	1	1	0	0	0	1	1	1	1	0	1	0	0	0	1	1	0	0	0	0	1	1	0	1	0	1
chr13	1182658	1186910	DEL	121	0	0	0	0	1	0	0	0	1	0	0	0	0	0	0	0	1	0	0	1	0	0	0	0	0	0	0	0	1	0	1	0	1	0	1	1	1	1	1	0	0	1	1	1	0
chr13	1208808	1216123	DEL	83	0	0	0	0	1	0	0	0	1	0	0	0	0	0	0	0	1	1	0	1	0	0	0	0	0	0	0	0	0	0	1	0	1	1	1	1	0	1	1	0	0	0	0	0	0
chr13	1242982	1247137	DEL	96	0	0	0	0	0	0	0	0	1	0	0	0	0	0	0	0	0	1	0	0	0	0	0	0	0	0	0	0	1	0	0	0	1	1	1	1	0	1	1	0	0	0	0	0	0
chr13	1709102	1710559	DEL	157	1	1	1	1	1	1	1	1	1	1	1	0	1	1	1	1	1	1	1	1	1	1	1	1	1	1	0	1	1	0	1	1	1	1	1	1	1	0	1	1	1	1	0	1	1
chr13	2009140	2012872	DEL	159	1	1	1	1	1	1	1	1	1	1	1	1	1	1	1	1	1	1	1	1	1	0	1	1	1	1	0	1	1	0	1	1	1	1	1	1	1	0	1	1	1	1	1	1	1
chr13	2138682	2140185	DEL	113	0	0	1	0	0	0	0	0	0	0	1	1	0	0	0	1	0	0	0	1	0	0	0	0	0	0	1	0	0	0	0	0	0	0	0	0	0	0	0	0	0	0	0	0	0
chr13	2324946	2325119	DEL	143	1	1	0	1	1	1	1	0	0	1	1	0	0	1	1	0	1	0	1	0	1	0	0	0	1	1	1	1	1	1	0	0	1	0	0	1	1	1	0	1	0	0	1	0	1
chr13	2422750	2422923	DEL	158	1	0	1	1	0	1	1	0	1	1	1	1	1	1	1	1	0	0	1	0	1	0	1	0	1	1	0	1	0	1	1	1	1	1	1	1	1	1	1	0	0	0	1	0	0
chr13	2927824	2927977	DEL	168	0	1	1	1	1	1	1	1	1	1	1	1	0	0	1	1	1	0	0	0	1	0	0	0	1	1	1	1	1	0	0	0	0	0	0	0	0	0	0	1	0	1	1	1	1
chr13	2955151	2960267	DEL	71	0	0	0	0	0	0	0	0	0	0	0	0	0	0	0	0	0	0	0	0	0	0	0	0	0	0	0	0	1	0	0	0	0	1	0	0	1	0	0	1	0	1	0	1	0
chr13	3138730	3140004	DEL	136	1	1	1	1	0	0	1	1	1	0	1	0	0	0	1	0	0	0	1	0	1	0	0	1	1	1	0	1	1	1	0	1	0	1	0	0	0	0	0	1	0	1	1	0	0
chr13	3661043	3685824	DEL	1	0	0	0	0	0	0	0	0	0	0	0	0	0	0	0	0	0	0	0	0	0	0	0	0	0	0	0	0	0	0	0	0	0	0	0	0	0	0	0	0	0	0	0	0	0
chr13	4900066	4902967	DEL	272	1	1	1	1	1	0	1	1	1	1	1	1	1	1	1	1	1	1	1	1	1	1	1	1	1	1	1	1	1	1	1	1	1	1	1	1	1	1	1	1	1	1	1	1	1
chr13	5132475	5136166	DEL	199	1	1	1	0	1	1	1	1	1	1	1	1	1	1	1	1	1	1	1	0	1	1	1	1	1	1	1	1	1	1	1	1	1	1	1	1	1	1	1	1	1	1	1	1	1
chr13	5160277	5162661	DEL	115	0	1	1	1	1	1	1	1	1	1	1	0	1	1	1	0	1	1	0	0	1	1	0	1	1	1	1	1	1	1	1	1	0	0	0	1	1	1	0	1	1	1	0	0	1
chr13	5294309	5294775	DEL	69	0	0	0	0	0	0	0	0	0	0	0	0	0	0	0	1	0	1	0	1	0	0	0	0	1	0	0	0	0	0	1	0	1	0	0	1	1	1	1	0	0	0	1	0	0
chr13	5669936	5670089	DEL	120	1	1	1	1	1	0	1	0	1	1	1	1	1	1	0	0	1	0	1	0	1	0	0	0	0	1	0	1	1	0	1	0	1	1	1	1	0	1	1	1	1	1	1	1	1
chr13	5688370	5689812	DEL	124	1	1	0	1	1	0	1	0	1	1	1	1	1	1	0	0	1	0	1	0	1	0	0	0	0	1	0	1	1	0	1	0	1	1	1	1	0	1	1	1	1	1	1	1	1
chr13	5706651	5710772	DEL	118	1	1	1	1	1	0	1	0	1	1	1	0	1	1	0	0	1	0	1	0	1	1	1	0	0	1	0	1	1	0	0	0	1	1	1	1	0	1	0	1	1	1	1	1	1
chr13	5715491	5718865	DEL	121	1	1	1	1	1	0	1	0	1	1	1	0	1	1	0	0	1	0	1	0	1	1	1	0	0	1	0	1	0	0	0	0	1	1	1	1	0	1	0	1	1	1	1	1	1
chr13	5896083	5903289	DEL	182	1	1	1	1	1	1	1	1	1	1	1	1	1	1	1	1	1	1	1	1	1	1	1	1	1	1	1	1	1	1	1	1	1	1	1	1	1	1	1	0	1	1	1	1	1
chr13	6020509	6024673	DEL	88	0	0	0	0	1	0	0	0	1	1	0	0	0	1	0	0	0	0	0	0	1	0	0	1	0	1	1	1	1	1	0	0	1	0	1	1	0	1	0	0	1	1	1	1	1
chr13	6025670	6025844	DEL	139	1	1	1	1	1	0	0	1	1	1	1	1	1	1	0	1	1	0	1	0	1	1	1	1	0	1	1	1	0	0	0	0	1	1	1	1	0	1	0	0	1	1	1	1	1
chr13	6042380	6042563	DEL	152	1	1	1	1	0	1	1	0	1	1	1	1	1	1	1	1	0	1	1	0	1	1	0	0	1	1	1	0	0	1	1	1	1	0	1	1	0	1	1	1	1	1	1	1	1
chr13	6403931	6405543	DEL	168	1	1	1	1	1	1	1	1	1	1	1	1	1	1	1	1	1	0	1	1	1	1	1	1	1	1	1	1	1	1	0	1	1	1	1	1	1	1	0	1	1	1	1	1	1
chr13	6433451	6441121	DEL	109	1	1	1	1	1	1	1	0	0	1	1	1	1	1	1	1	1	0	1	0	0	1	1	0	1	1	1	1	1	1	1	1	0	1	1	0	1	0	1	0	0	0	1	0	0
chr13	6444770	6448698	DEL	109	1	1	1	1	1	1	1	0	0	1	1	1	1	1	1	1	1	0	1	0	0	0	1	0	1	1	1	1	1	1	1	1	0	1	1	0	1	0	1	0	0	0	1	0	0
chr13	6449480	6453473	DEL	107	1	1	1	1	1	1	1	0	0	1	1	0	1	1	1	1	1	0	1	0	0	0	1	0	1	1	1	1	1	1	1	1	0	1	1	0	1	0	1	0	0	0	1	0	0
chr13	6460240	6462624	DEL	185	1	1	1	1	1	1	1	1	1	1	1	1	1	1	1	1	1	1	1	1	1	0	1	1	1	1	1	1	1	0	1	1	1	1	1	1	1	1	1	1	1	1	1	1	1
chr13	6462869	6465202	DEL	180	1	1	1	1	1	1	1	1	1	1	1	1	1	1	1	1	1	1	1	1	1	0	1	1	1	1	1	1	1	0	1	1	1	0	1	1	0	1	1	1	1	1	1	1	1
chr13	6500510	6505739	DEL	80	1	0	1	1	0	0	0	1	0	0	1	1	1	0	0	0	0	1	1	0	0	1	1	1	0	0	0	0	0	0	0	0	0	0	0	0	0	0	0	1	0	0	0	0	0
chr13	6569501	6579194	DEL	58	1	0	1	0	0	1	0	1	1	0	1	1	1	0	1	0	0	1	1	0	0	0	1	1	0	0	0	0	0	0	1	1	0	0	0	0	1	0	1	1	1	1	0	1	0
chr13	6682058	6686153	DEL	86	0	1	1	0	1	0	0	0	0	0	0	1	1	0	0	1	1	0	1	1	0	0	0	0	1	0	0	0	0	0	0	0	1	0	0	1	0	1	0	1	1	1	0	1	1
chr13	6712088	6712253	DEL	163	1	1	1	1	1	1	1	1	1	1	1	0	1	1	1	1	1	0	1	1	1	0	1	1	0	1	1	1	1	1	1	1	1	1	1	1	1	1	1	1	1	1	0	1	0
chr13	6776164	6776313	DEL	109	1	1	0	1	1	1	1	1	1	1	1	1	0	0	0	1	1	0	1	1	1	0	0	1	1	1	0	1	1	0	0	1	0	1	1	1	0	0	0	1	1	0	1	1	0
chr13	7468004	7476942	DEL	107	1	1	0	1	1	0	0	1	1	0	0	0	1	0	0	0	1	1	1	0	0	0	0	0	0	1	1	0	0	0	1	0	0	0	1	0	1	0	1	0	1	1	0	1	1
chr13	7658481	7662599	DEL	143	1	1	0	1	1	0	0	1	1	0	1	1	1	0	0	1	1	1	1	1	1	0	0	1	0	1	1	0	0	0	1	0	0	0	1	0	1	0	1	0	1	1	1	1	1
chr13	7690773	7700072	DEL	128	1	1	1	0	0	0	1	1	1	1	1	1	1	1	0	0	0	1	1	1	1	1	1	1	0	0	1	1	1	0	1	0	1	1	1	1	1	0	1	0	1	1	0	1	1
chr13	7769225	7783912	DEL	133	1	1	1	0	0	0	1	1	1	1	1	1	1	1	0	0	0	1	1	1	1	1	1	1	0	0	1	1	1	0	1	0	1	1	1	1	1	0	1	0	1	1	0	1	1
chr13	7785585	7796291	DEL	127	1	0	1	0	0	0	1	1	1	1	1	1	1	1	0	0	0	1	1	1	1	1	1	1	0	0	1	0	1	0	1	0	1	1	1	1	1	0	1	0	1	1	0	1	1
chr13	7831345	7840138	DEL	83	0	1	1	0	0	0	0	1	0	0	1	0	0	1	0	1	0	0	1	0	0	0	0	0	0	1	0	0	0	0	0	0	0	1	0	1	0	1	0	0	0	0	0	0	0
chr13	7994952	7996580	DEL	141	0	0	0	1	1	1	0	0	1	0	0	0	0	0	1	1	1	1	0	0	1	0	0	1	1	1	1	0	0	1	1	1	0	0	0	0	1	0	1	1	0	1	1	1	0
chr13	8149841	8163411	DEL	81	0	0	0	0	0	1	0	0	1	0	0	0	0	0	1	0	0	1	0	1	1	0	0	1	0	0	1	0	0	1	1	1	0	0	1	0	1	0	1	1	1	1	0	1	0
chr13	8239281	8250436	DEL	82	0	0	0	0	0	0	0	0	1	0	0	0	0	0	0	0	0	1	0	1	1	0	0	1	0	0	1	0	0	1	0	1	0	0	1	0	1	0	1	1	1	1	0	1	0
chr13	9110053	9115372	DEL	190	1	1	1	0	1	1	1	0	1	1	1	1	1	1	0	1	1	0	1	0	0	1	0	1	1	0	1	1	0	1	0	0	0	1	0	0	0	0	0	0	1	1	1	0	1
chr13	9647588	9651515	DEL	130	0	0	0	0	0	1	1	0	1	1	0	0	0	1	1	0	0	1	0	0	1	1	1	1	0	0	0	1	1	1	1	1	1	0	1	0	1	0	1	0	1	0	1	0	1
chr13	9655483	9656619	DEL	106	0	0	0	0	0	0	0	0	0	0	0	0	0	1	0	0	0	1	0	0	0	0	1	0	1	0	1	0	0	0	0	0	1	1	0	1	1	1	1	1	0	1	0	1	1
chr13	9965157	9971387	DEL	194	0	0	0	1	1	0	1	0	1	1	0	0	0	1	1	1	1	0	0	0	1	0	1	1	1	1	1	1	1	0	1	1	1	1	1	1	1	1	1	1	1	1	1	1	1
chr13	10155306	10155480	DEL	180	1	1	1	1	1	1	1	1	1	1	1	1	1	1	1	0	1	1	1	1	0	0	1	1	1	1	1	1	1	1	0	1	1	1	0	1	1	1	1	1	0	0	0	1	1
chr13	10368766	10368916	DEL	68	0	0	1	0	0	1	1	0	0	1	1	0	0	0	1	0	0	0	1	1	0	0	0	0	1	0	0	1	0	1	0	0	0	0	1	0	0	0	0	0	0	0	0	0	0
chr13	10372463	10374076	DEL	70	0	0	1	0	0	1	1	0	0	1	1	0	0	0	1	0	0	0	1	1	0	0	0	0	1	0	0	1	0	1	0	0	0	0	1	0	0	0	0	0	0	0	0	0	0
chr13	10490621	10490797	DEL	193	0	0	0	0	1	0	0	0	1	0	1	1	1	1	0	1	1	1	1	1	1	0	0	0	0	1	1	0	0	0	1	0	1	0	0	1	1	1	1	0	0	1	1	1	1
chr13	10493825	10495015	DEL	176	1	1	1	1	0	1	0	1	1	0	1	1	0	0	1	0	1	1	0	1	0	1	1	0	0	1	1	0	1	1	0	0	1	0	0	0	1	0	1	1	1	1	1	1	1
chr13	10542107	10542282	DEL	105	0	0	0	0	1	0	1	0	0	1	0	0	0	0	0	1	1	1	0	1	0	1	0	0	0	0	1	1	0	0	0	0	0	1	0	0	0	0	0	0	0	0	1	0	0
chr13	10581651	10581808	DEL	71	1	1	0	0	1	0	1	1	0	1	0	0	0	0	0	1	1	0	0	1	0	0	0	1	0	0	0	1	0	0	0	1	1	0	0	0	0	1	0	1	1	0	1	0	0
chr13	10667700	10667854	DEL	220	1	0	1	1	1	0	1	1	0	1	0	1	1	1	1	1	1	1	0	1	0	1	1	1	0	1	0	1	0	1	0	1	1	0	1	1	1	0	1	0	0	1	1	1	0
chr13	10696453	10700205	DEL	53	0	0	0	0	0	0	0	0	0	0	0	0	0	0	0	0	0	0	0	0	0	1	0	0	0	0	0	0	0	1	1	1	0	0	0	1	0	0	0	1	0	0	0	1	0
chr13	10892204	10895900	DEL	178	1	1	1	1	1	0	1	1	1	1	0	1	1	1	1	0	1	1	0	0	1	1	1	1	1	1	1	1	0	1	1	1	1	0	1	1	1	1	1	0	0	1	0	1	1
chr13	10912481	10915979	DEL	160	1	1	1	1	1	0	1	1	1	1	0	1	1	1	0	0	1	1	0	0	1	1	1	1	1	0	1	1	0	1	1	1	1	0	1	1	0	1	1	0	0	1	0	1	1
chr13	11282037	11282191	DEL	167	1	1	1	1	1	1	1	1	1	1	0	1	0	1	0	1	1	1	1	0	0	0	0	1	1	0	0	0	0	1	0	1	0	1	1	1	1	1	1	0	1	0	1	0	0
chr13	11286060	11286170	DEL	165	1	1	0	1	1	1	1	1	1	1	1	1	0	1	1	1	1	1	1	1	0	0	1	1	1	1	0	1	1	0	1	1	0	1	0	1	1	1	1	0	1	0	1	0	0
chr13	11640259	11672296	DEL	1	0	0	0	0	0	0	0	0	0	0	0	0	0	0	0	0	0	0	0	0	0	0	0	0	0	0	0	0	0	0	0	0	0	0	0	0	0	0	0	0	0	0	0	0	0
chr13	12315079	12315837	DEL	159	0	1	1	0	0	1	0	0	0	0	1	1	1	0	1	1	0	0	1	1	1	1	1	0	0	0	1	1	1	0	1	1	0	0	1	1	1	0	0	1	0	0	0	0	0
[truncated: 71 more rows]
[truncated: 241 more columns]

## Sheet: ST10
Supplementary Table 10. SVs gene annotation
[truncated: 607 more rows]

[truncated: 8 more sheets: ST11, ST12, ST13, ST14, ST15, ST16, ST17, ST18]
